# Supplementary material for: Ultrafast one-minute electronic detection of SARS-CoV-2 infection by 3CLpro enzymatic activity in untreated saliva samples
Source: Nat Commun. 2022 Oct 26;13:6375. doi: 10.1038/s41467-022-34074-2 (PMC9605950; doi:10.1038/s41467-022-34074-2)
Supplement: Supplementary file 4 — Source Data [file 41467_2022_34074_MOESM4_ESM.zip]

Archive with 5 entries (5 files):
- Source data Fig 2.xlsx
- Source data Fig 3.xlsx
- Source data Fig 4.xlsx
- Source data Fig 5.xlsx
- Source data SI.xlsx
