# Supplementary material for: Ultrafast one-minute electronic detection of SARS-CoV-2 infection by 3CLpro enzymatic activity in untreated saliva samples
Source: Nat Commun. 2022 Oct 26;13:6375. doi: 10.1038/s41467-022-34074-2 (PMC9605950; doi:10.1038/s41467-022-34074-2)
Supplement: Supplementary file 4 — Source Data [file 41467_2022_34074_MOESM4_ESM.zip › Source data Fig 2.xlsx]

## Sheet: a
Time	pH		pH		Time	pH		pH
Minute	Protease	Protease	Control	Control	Minute	Protease	Protease	Control	Control
0	7.48902	0.02008	7.54783	0.18762	0	7.49231	0.02008	7.743	0.18762
2	6.93926	0.05492	7.60483	0.16052	0	7.50725	0.02008	7.5317	0.18762
3	6.11558	0.1413	7.43004	0.15736	0	7.4675	0.02008	7.3688	0.18762
8	5.91647	0.52717	7.54647	0.19074	2	6.93058	0.05492	7.46568	0.16052
10	6.06833	0.48197	7.50448	0.31967	2	6.8892	0.05492	7.78045	0.16052
					2	6.998	0.05492	7.56837	0.16052
					3	6.27735	0.14129	7.29912	0.15736
					3	6.05306	0.14129	7.38637	0.15736
					3	6.01633	0.14129	7.60462	0.15736
					8	5.65923	0.52717	7.53536	0.19074
					8	5.56731	0.52717	7.74252	0.19074
					8	6.52288	0.52717	7.36153	0.19074
					10	5.87519	0.48197	7.78367	0.31967
					10	5.71288	0.48197	7.15577	0.31967
					10	6.61692	0.48197	7.574	0.31967
Application: Tecan i-control				Tecan i-control , 2.0.10.0
Device: infinite 200				Serial number: 811003886				Serial number of connected stacker:
Firmware: V_2.11_04/08_InfiniTe (Apr 4 2008/14.37.11)				MAI, V_2.11_04/08_InfiniTe (Apr 4 2008/14.37.11)
Date:	2021-11-10
Time:	09:31:45
System				USER-PC
User				user-PC\user
Plate				Corning 384 Flat Bottom Black Polystyrene Cat. No.: 3540/3544/3820/3821/3821BC [COS384fb_low volume.pdfx]
Plate-ID (Stacker)
Label: Label2_Copy1
Mode				Fluorescence Top Reading
Emission Wavelength Start				468	nm
Emission Wavelength End				472	nm
Emission Wavelength Step Size				2	nm
Emission Scan Number				3
Excitation Wavelength				430	nm
Bandwidth (Em)				280...850: 20 nm
Bandwidth (Ex) (Range 1)				230...315: 5 nm
Bandwidth (Ex) (Range 2)				316...850: 10 nm
Gain				100	Manual
Number of Flashes				5
Integration Time				20	µs
Lag Time				0	µs
Settle Time				1	ms
Part of Plate				A2-A4; B1-B3
Start Time:	11/10/2021 09:31:45
	Temperature: 22.6 °C
Wavel.	468	470	472
A2	25208	31501	43366	min0
A3	29870	30029	40336	min0
A4	36600	37249	49034	min0
B1	31206	31466	42122	cntrol
B2	39918	39521	50073	cntrol
B3	37344	36921	46787	cntrol
End Time:	11/10/2021 09:31:54
Application: Tecan i-control				Tecan i-control , 2.0.10.0
Device: infinite 200				Serial number: 811003886				Serial number of connected stacker:
Firmware: V_2.11_04/08_InfiniTe (Apr 4 2008/14.37.11)				MAI, V_2.11_04/08_InfiniTe (Apr 4 2008/14.37.11)
Date:	2021-11-10
Time:	09:37:37
System				USER-PC
User				user-PC\user
Plate				Corning 384 Flat Bottom Black Polystyrene Cat. No.: 3540/3544/3820/3821/3821BC [COS384fb_low volume.pdfx]
Plate-ID (Stacker)
Label: Label2_Copy1
Mode				Fluorescence Top Reading
Emission Wavelength Start				468	nm
Emission Wavelength End				472	nm
Emission Wavelength Step Size				2	nm
Emission Scan Number				3
Excitation Wavelength				430	nm
Bandwidth (Em)				280...850: 20 nm
Bandwidth (Ex) (Range 1)				230...315: 5 nm
Bandwidth (Ex) (Range 2)				316...850: 10 nm
Gain				100	Manual
Number of Flashes				5
Integration Time				20	µs
Lag Time				0	µs
Settle Time				1	ms
Part of Plate				A2-A4; B1-B3
Start Time:	11/10/2021 09:37:37
	Temperature: 22.9 °C
Wavel.	468	470	472
A2	27131	30525	40056	2min
A3	29086	29085	36039	2min
A4	34446	34990	44298	2min
B1	31803	32849	41580	cntrol
B2	34689	34234	43326	cntrol
B3	37463	37085	45431	cntrol
End Time:	11/10/2021 09:37:45
Application: Tecan i-control				Tecan i-control , 2.0.10.0
Device: infinite 200				Serial number: 811003886				Serial number of connected stacker:
Firmware: V_2.11_04/08_InfiniTe (Apr 4 2008/14.37.11)				MAI, V_2.11_04/08_InfiniTe (Apr 4 2008/14.37.11)
Date:	2021-11-10
Time:	09:38:13
System				USER-PC
User				user-PC\user
Plate				Corning 384 Flat Bottom Black Polystyrene Cat. No.: 3540/3544/3820/3821/3821BC [COS384fb_low volume.pdfx]
Plate-ID (Stacker)
Shaking (Orbital) Duration:				1	s
Shaking (Orbital) Amplitude:				1	mm
Label: Label2_Copy1
Mode				Fluorescence Top Reading
Emission Wavelength Start				468	nm
Emission Wavelength End				472	nm
Emission Wavelength Step Size				2	nm
Emission Scan Number				3
Excitation Wavelength				430	nm
Bandwidth (Em)				280...850: 20 nm
Bandwidth (Ex) (Range 1)				230...315: 5 nm
Bandwidth (Ex) (Range 2)				316...850: 10 nm
Gain				100	Manual
Number of Flashes				5
Integration Time				20	µs
Lag Time				0	µs
Settle Time				1	ms
Part of Plate				A2-A4; B1-B3
Start Time:	11/10/2021 09:38:14
	Temperature: 22.9 °C
Wavel.	468	470	472
A2	27173	30759	42004	3min
A3	29660	29480	36469	3min
A4	35242	35020	43412	3min
B1	33211	32781	41565	cntrol
B2	34601	33608	43068	cntrol
B3	37738	37184	47121	cntrol
End Time:	11/10/2021 09:38:23
Application: Tecan i-control				Tecan i-control , 2.0.10.0
Device: infinite 200				Serial number: 811003886				Serial number of connected stacker:
Firmware: V_2.11_04/08_InfiniTe (Apr 4 2008/14.37.11)				MAI, V_2.11_04/08_InfiniTe (Apr 4 2008/14.37.11)
Date:	2021-11-10
Time:	09:44:12
System				USER-PC
User				user-PC\user
Plate				Corning 384 Flat Bottom Black Polystyrene Cat. No.: 3540/3544/3820/3821/3821BC [COS384fb_low volume.pdfx]
Plate-ID (Stacker)
Shaking (Orbital) Duration:				1	s
Shaking (Orbital) Amplitude:				1	mm
Label: Label2_Copy1
Mode				Fluorescence Top Reading
Emission Wavelength Start				468	nm
Emission Wavelength End				472	nm
Emission Wavelength Step Size				2	nm
Emission Scan Number				3
Excitation Wavelength				430	nm
Bandwidth (Em)				280...850: 20 nm
Bandwidth (Ex) (Range 1)				230...315: 5 nm
Bandwidth (Ex) (Range 2)				316...850: 10 nm
Gain				100	Manual
Number of Flashes				5
Integration Time				20	µs
Lag Time				0	µs
Settle Time				1	ms
Part of Plate				A2-A4; B1-B3
Start Time:	11/10/2021 09:44:13
	Temperature: 23.4 °C
Wavel.	468	470	472
A2	26717	29428	41388	8min
A3	29669	28950	36031	8min
A4	34466	33919	42936	8min
B1	32221	31682	40169	cntrol
B2	33059	32553	40984	cntrol
B3	36890	36291	45819	cntrol
End Time:	11/10/2021 09:44:22
Application: Tecan i-control				Tecan i-control , 2.0.10.0
Device: infinite 200				Serial number: 811003886				Serial number of connected stacker:
Firmware: V_2.11_04/08_InfiniTe (Apr 4 2008/14.37.11)				MAI, V_2.11_04/08_InfiniTe (Apr 4 2008/14.37.11)
Date:	2021-11-10
Time:	09:46:54
System				USER-PC
User				user-PC\user
Plate				Corning 384 Flat Bottom Black Polystyrene Cat. No.: 3540/3544/3820/3821/3821BC [COS384fb_low volume.pdfx]
Plate-ID (Stacker)
Shaking (Orbital) Duration:				1	s
Shaking (Orbital) Amplitude:				1	mm
Label: Label2_Copy1
Mode				Fluorescence Top Reading
Emission Wavelength Start				468	nm
Emission Wavelength End				472	nm
Emission Wavelength Step Size				2	nm
Emission Scan Number				3
Excitation Wavelength				430	nm
Bandwidth (Em)				280...850: 20 nm
Bandwidth (Ex) (Range 1)				230...315: 5 nm
Bandwidth (Ex) (Range 2)				316...850: 10 nm
Gain				100	Manual
Number of Flashes				5
Integration Time				20	µs
Lag Time				0	µs
Settle Time				1	ms
Part of Plate				A2-A4; B1-B3
Start Time:	11/10/2021 09:46:55
	Temperature: 23.7 °C
Wavel.	468	470	472
A2	27449	30551	41988	10min
A3	30111	29707	37427	10min
A4	35081	34408	43487	10min
B1	33163	32726	41364	cntrol
B2	33679	33129	41591	cntrol
B3	37856	37403	47142	cntrol
End Time:	11/10/2021 09:47:03

## Sheet: c
	5.35	5.35	6.06	6.06	6.92	6.92	7.28	7.28	7.4	7.4	7.65	7.65	8.1	8.1
Potential (V)	Current (uA)	Current (uA)	Current (uA)	Current (uA)	Current (uA)	Current (uA)	Current (uA)	Current (uA)	Current (uA)	Current (uA)	Current (uA)	Current (uA)	Current (uA)	Current (uA)
V	µA	µA	µA	µA	µA	µA	µA	µA	µA	µA	µA	µA	µA	µA
-0.299967	-3.14036	-4.3885	-3.04786	-4.41351	-3.11661	-4.71101	-3.73037	-4.99351	-3.87287	-5.11289	-4.54913	-5.83415	-5.56227	-7.36293
-0.292971	-2.67973	-3.61537	-2.60848	-3.65287	-2.67785	-3.92037	-3.27036	-4.24413	-3.38849	-4.35475	-3.986	-5.01976	-4.82664	-6.27228
-0.285976	-2.34535	-3.10786	-2.29535	-3.15099	-2.3691	-3.39411	-2.92598	-3.7535	-3.02661	-3.84662	-3.53849	-4.43851	-4.23975	-5.4704
-0.27898	-2.07722	-2.71098	-2.03472	-2.7641	-2.10722	-2.98223	-2.63285	-3.35286	-2.7191	-3.44474	-3.16224	-3.95912	-3.73349	-4.79664
-0.271984	-1.83972	-2.37722	-1.81222	-2.43848	-1.88784	-2.6366	-2.37097	-3.01098	-2.44223	-3.08786	-2.80848	-3.52974	-3.27474	-4.20475
-0.264988	-1.63596	-2.10659	-1.61596	-2.17097	-1.68909	-2.35597	-2.13285	-2.71973	-2.1891	-2.77848	-2.49785	-3.14349	-2.86473	-3.68537
-0.257993	-1.45471	-1.85722	-1.45533	-1.93659	-1.51221	-2.09784	-1.91409	-2.45223	-1.95909	-2.49348	-2.21722	-2.80848	-2.4941	-3.22099
-0.250997	-1.30658	-1.65784	-1.30471	-1.73534	-1.36158	-1.88159	-1.72409	-2.20285	-1.75221	-2.2391	-1.96222	-2.49285	-2.16847	-2.81098
-0.244001	-1.16283	-1.47784	-1.17346	-1.55471	-1.21721	-1.68221	-1.54221	-1.98847	-1.55971	-2.01034	-1.72471	-2.20785	-1.86909	-2.44973
-0.237005	-1.0447	-1.31783	-1.06033	-1.40283	-1.08095	-1.50846	-1.37658	-1.78847	-1.38721	-1.80347	-1.51971	-1.96722	-1.60659	-2.14535
-0.23001	-0.932202	-1.18283	-0.954702	-1.26533	-0.964702	-1.35221	-1.22971	-1.60846	-1.23033	-1.60784	-1.32596	-1.73471	-1.37408	-1.87409
-0.223014	-0.840951	-1.0597	-0.862201	-1.14221	-0.850326	-1.20658	-1.09283	-1.44533	-1.08345	-1.44096	-1.16783	-1.55596	-1.18096	-1.60971
-0.216018	-0.755949	-0.951577	-0.789075	-1.03408	-0.748449	-1.0697	-0.965327	-1.29221	-0.957202	-1.28158	-1.01095	-1.35158	-1.0072	-1.39221
-0.209023	-0.682823	-0.850326	-0.713449	-0.940952	-0.647198	-0.954077	-0.857201	-1.15846	-0.844076	-1.14846	-0.878451	-1.19658	-0.842201	-1.20096
-0.202027	-0.610322	-0.77345	-0.637822	-0.852201	-0.563446	-0.835325	-0.761574	-1.03658	-0.738449	-1.01533	-0.764074	-1.05158	-0.705948	-1.03158
-0.195031	-0.551571	-0.689073	-0.579697	-0.771574	-0.48032	-0.739074	-0.663448	-0.922827	-0.649073	-0.900326	-0.657198	-0.928452	-0.579072	-0.893451
-0.188035	-0.49282	-0.624072	-0.516571	-0.693448	-0.402819	-0.644073	-0.577822	-0.820325	-0.556571	-0.79095	-0.557196	-0.811575	-0.474695	-0.766574
-0.18104	-0.441569	-0.552196	-0.465945	-0.629697	-0.339693	-0.558446	-0.49657	-0.725324	-0.47657	-0.699073	-0.479695	-0.705323	-0.384694	-0.658448
-0.174044	-0.391569	-0.49907	-0.414069	-0.567196	-0.274692	-0.47657	-0.431569	-0.640947	-0.403444	-0.611572	-0.394069	-0.612197	-0.299692	-0.561571
-0.167048	-0.349693	-0.441569	-0.360943	-0.50532	-0.214066	-0.402819	-0.360943	-0.559071	-0.341568	-0.530321	-0.328443	-0.531571	-0.224691	-0.468445
-0.160052	-0.307817	-0.395319	-0.314067	-0.447195	-0.163159	-0.335318	-0.310317	-0.485945	-0.280317	-0.455945	-0.263442	-0.455945	-0.160315	-0.387194
-0.153057	-0.264692	-0.346568	-0.265317	-0.393444	-0.100345	-0.272817	-0.250942	-0.418444	-0.225316	-0.393444	-0.208441	-0.388444	-0.104783	-0.323443
-0.146061	-0.22391	-0.307192	-0.22441	-0.342193	-0.0539071	-0.207816	-0.195941	-0.357193	-0.166346	-0.320318	-0.154065	-0.322193	-0.049532	-0.260942
-0.139065	-0.190534	-0.262817	-0.183034	-0.290942	-0.0018438	-0.153034	-0.147284	-0.296567	-0.121846	-0.269692	-0.105783	-0.261567	-0.0100939	-0.194691
-0.132069	-0.154721	-0.224222	-0.144908	-0.249691	0.0414694	-0.0996578	-0.105033	-0.247816	-0.0757199	-0.214691	-0.0569696	-0.208441	0.0363443	-0.14219
-0.125074	-0.123846	-0.183159	-0.110283	-0.205347	0.0864701	-0.0458445	-0.0614697	-0.194722	-0.0350318	-0.167971	-0.0160315	-0.159409	0.0859075	-0.0934077
-0.118078	-0.0887201	-0.149784	-0.0739699	-0.165596	0.128783	0.00121875	-0.0271567	-0.147159	0.00915637	-0.113596	0.0280317	-0.107845	0.131471	-0.0400944
-0.111082	-0.0536571	-0.105158	-0.0436569	-0.123033	0.175284	0.0557821	0.0162815	-0.0944702	0.0457194	-0.0717199	0.0622822	-0.0658448	0.178909	0.0113439
-0.104087	-0.0217816	-0.0707199	-0.0084689	-0.0874701	0.213409	0.103283	0.050657	-0.0559071	0.0814075	-0.0315318	0.10747	-0.0151565	0.21616	0.0579071
-0.0970908	-0.00015627	-0.0360943	0.020594	-0.0532821	0.254285	0.147783	0.0891576	-0.0117189	0.116783	0.00496881	0.140533	0.0240941	0.258098	0.101845
-0.0900951	0.0312192	-0.0112814	0.0547196	-0.0189066	0.286973	0.192222	0.124471	0.0251566	0.148721	0.0469695	0.182097	0.0735949	0.291973	0.149659
-0.0830993	0.0550321	0.0191565	0.08347	0.0169065	0.329411	0.231222	0.159096	0.0628447	0.180346	0.0892826	0.214535	0.105908	0.336224	0.191597
-0.0761036	0.0867201	0.0465319	0.116846	0.0480945	0.364287	0.270285	0.190597	0.0968452	0.216097	0.125221	0.25016	0.149096	0.383662	0.23291
-0.0691079	0.109283	0.0755324	0.148658	0.0900326	0.400537	0.307598	0.22641	0.139283	0.250098	0.160159	0.283973	0.183034	0.438038	0.283411
-0.0621121	0.133346	0.0940327	0.179721	0.119783	0.426475	0.338411	0.252223	0.172034	0.282348	0.198534	0.321974	0.223347	0.489039	0.330349
-0.0551164	0.164034	0.131846	0.205597	0.146721	0.461538	0.370662	0.295786	0.214535	0.319849	0.231847	0.355724	0.257285	0.538852	0.381037
-0.0481207	0.188284	0.151221	0.242222	0.181284	0.486101	0.406475	0.326286	0.241972	0.345599	0.27041	0.39535	0.303411	0.607728	0.444976
-0.0411249	0.206409	0.180409	0.26766	0.211034	0.523227	0.434288	0.358912	0.283036	0.382037	0.299161	0.424913	0.332724	0.679542	0.506164
-0.0341292	0.240097	0.202722	0.294723	0.243285	0.556165	0.460226	0.389662	0.316349	0.419538	0.343036	0.468726	0.380975	0.749668	0.585478
-0.0271335	0.260785	0.229722	0.321286	0.269348	0.598728	0.503914	0.431475	0.362099	0.449976	0.37935	0.505351	0.422288	0.836982	0.663916
-0.0201377	0.288911	0.24816	0.347974	0.297973	0.620228	0.536102	0.468851	0.393287	0.493039	0.415725	0.554602	0.465851	0.920295	0.756793
-0.013142	0.305848	0.279786	0.375099	0.321724	0.664979	0.564977	0.511164	0.440475	0.531164	0.452913	0.600978	0.509477	1.02655	0.862357
-0.00614628	0.335599	0.302661	0.4036	0.349037	0.687167	0.596665	0.549227	0.478664	0.570852	0.497039	0.665104	0.561665	1.12667	0.979234
0.000849453	0.355662	0.327536	0.428975	0.375287	0.732667	0.628478	0.59554	0.524414	0.613478	0.539852	0.717792	0.624728	1.25399	1.11724
0.00784519	0.383975	0.348912	0.458976	0.408787	0.76223	0.667229	0.639916	0.570727	0.667229	0.59079	0.800793	0.702354	1.37274	1.25511
0.0148409	0.403537	0.375599	0.481226	0.429538	0.808919	0.696729	0.694979	0.621853	0.713605	0.640104	0.895232	0.786043	1.50387	1.40768
0.0218366	0.431475	0.392287	0.518289	0.463413	0.849044	0.743668	0.748418	0.675292	0.777668	0.706105	1.00155	0.901733	1.62981	1.55487
0.0288324	0.449851	0.4236	0.541602	0.488976	0.905045	0.784856	0.820231	0.739043	0.857044	0.780293	1.13992	1.0358	1.75909	1.70481
0.0358281	0.477414	0.437288	0.573228	0.522727	0.943358	0.831731	0.900858	0.824231	0.957046	0.87692	1.29793	1.19936	1.87847	1.84534
0.0428238	0.502101	0.470726	0.60279	0.552415	1.0073	0.87317	1.00886	0.931295	1.07661	0.991859	1.46874	1.38068	1.98972	1.98284
0.0498196	0.521102	0.492289	0.642916	0.58929	1.0583	0.92617	1.13692	1.05498	1.22292	1.14424	1.64093	1.56549	2.08847	2.09409
0.0568153	0.553977	0.520289	0.671041	0.622541	1.12499	0.985546	1.29768	1.21861	1.38636	1.30999	1.80784	1.75262	2.18535	2.20972
0.063811	0.57704	0.540789	0.712667	0.657354	1.19299	1.04786	1.46605	1.3893	1.56843	1.49068	1.97097	1.92597	2.28097	2.30785
0.0708068	0.611728	0.57554	0.74948	0.694917	1.27899	1.12674	1.64531	1.58256	1.73962	1.67793	2.11659	2.08659	2.37222	2.40722
0.0778025	0.639854	0.607041	0.791668	0.742543	1.37824	1.21761	1.81034	1.75237	1.89784	1.84659	2.26097	2.22847	2.45597	2.50223
0.0847982	0.671479	0.637228	0.837919	0.787543	1.48712	1.32755	1.97097	1.92347	2.03659	1.99347	2.3841	2.3616	2.55098	2.60035
0.091794	0.706167	0.684104	0.89192	0.842419	1.60887	1.44499	2.10659	2.06409	2.16535	2.13785	2.52035	2.49348	2.6391	2.69348
0.0987897	0.747293	0.719167	0.946296	0.89442	1.73846	1.56718	2.23285	2.20035	2.28597	2.26035	2.6541	2.63473	2.7441	2.79661
0.105785	0.793418	0.754043	1.0223	0.966609	1.84347	1.68156	2.35597	2.33472	2.41847	2.39222	2.80161	2.78286	2.83598	2.89223
0.112781	0.838482	0.799606	1.10067	1.04786	1.95847	1.79284	2.50473	2.48098	2.55285	2.53098	2.95911	2.94223	2.93661	2.99348
0.119777	0.88767	0.860482	1.20036	1.14242	2.03909	1.87409	2.64535	2.63035	2.70285	2.6841	3.13161	3.11724	3.02848	3.08536
0.126773	0.951171	0.905733	1.31599	1.2528	2.12034	1.96097	2.81598	2.80098	2.86911	2.85223	3.31411	3.29099	3.12599	3.16974
0.133768	1.02723	0.989671	1.45012	1.39249	2.20222	2.04347	2.99973	2.98911	3.05411	3.04598	3.49537	3.49162	3.21536	3.27349
0.140764	1.10999	1.07761	1.59799	1.54637	2.29285	2.14222	3.20661	3.19911	3.24849	3.24474	3.68662	3.68724	3.30599	3.36224
0.14776	1.20336	1.16511	1.76456	1.70856	2.38972	2.2416	3.42349	3.41911	3.46224	3.46162	3.87225	3.87537	3.37849	3.40786
0.154756	1.31299	1.27474	1.90347	1.85472	2.50098	2.35972	3.65787	3.65849	3.68662	3.67099	4.06225	4.05225	3.46662	3.45662
0.161751	1.4283	1.39268	2.03847	1.99722	2.61973	2.48848	3.89975	3.88975	3.90475	3.89412	4.22975	4.2185	3.50974	3.48474
0.168747	1.55549	1.51474	2.16097	2.12597	2.75785	2.62723	4.14163	4.14038	4.11788	4.121	4.38475	4.37225	3.52724	3.50849
0.175743	1.68856	1.63718	2.29097	2.26097	2.91598	2.78473	4.38663	4.38538	4.33913	4.33725	4.52726	4.52163	3.51287	3.51412
0.182738	1.81909	1.78284	2.41472	2.39097	3.08348	2.96036	4.63038	4.63538	4.54288	4.54601	4.64976	4.63913	3.52037	3.51662
0.189734	1.95034	1.92034	2.5616	2.54035	3.25536	3.14224	4.86289	4.86789	4.74226	4.74163	4.74663	4.73913	3.50599	3.49474
0.19673	2.07659	2.05347	2.7116	2.70035	3.43536	3.33911	5.08039	5.08664	4.91601	4.91851	4.82039	4.80539	3.48162	3.46412
0.203726	2.19347	2.19035	2.89598	2.88786	3.63099	3.53099	5.26914	5.27727	5.06476	5.06976	4.86101	4.84726	3.43724	3.41474
0.210721	2.31847	2.32222	3.09348	3.08348	3.82725	3.72662	5.44415	5.4504	5.18977	5.18477	4.88226	4.86164	3.39724	3.36161
0.217717	2.44472	2.43285	3.31224	3.31161	4.0185	3.9235	5.58727	5.59227	5.28414	5.27852	4.86976	4.84414	3.32974	3.28724
0.224713	2.58223	2.57285	3.54537	3.54787	4.20413	4.12038	5.7004	5.70727	5.34727	5.33727	4.84226	4.80351	3.26911	3.21786
0.231709	2.7216	2.72035	3.801	3.806	4.37913	4.2935	5.7754	5.77165	5.37539	5.36289	4.77226	4.73913	3.19161	3.13474
0.238704	2.89223	2.87723	4.05975	4.07225	4.54601	4.46101	5.81478	5.8129	5.36727	5.35414	4.68851	4.64976	3.11911	3.05036
0.2457	3.06161	3.06223	4.34725	4.36225	4.68476	4.59913	5.81915	5.8054	5.33789	5.31727	4.58851	4.54038	3.02911	2.96411
0.252696	3.25786	3.25224	4.62476	4.65538	4.80414	4.71976	5.7879	5.77353	5.27164	5.24789	4.47538	4.42851	2.95598	2.88473
0.259692	3.46287	3.47599	4.91726	4.94601	4.89289	4.81351	5.71853	5.69727	5.18227	5.15164	4.351	4.29975	2.87411	2.79786
0.266687	3.69537	3.69912	5.20039	5.22039	4.96289	4.87914	5.62977	5.60415	5.07914	5.03851	4.22038	4.15913	2.79973	2.71598
0.273683	3.92412	3.93037	5.4679	5.4954	4.99039	4.90351	5.51227	5.47915	4.95351	4.90539	4.08287	4.0235	2.72285	2.62785
0.280679	4.17475	4.17913	5.7179	5.74978	5.00351	4.91539	5.37477	5.33102	4.80601	4.75789	3.94662	3.881	2.65785	2.55973
0.287674	4.42038	4.43351	5.94728	5.97353	4.97851	4.88476	5.21539	5.17039	4.65726	4.60101	3.81037	3.74412	2.59348	2.48285
0.29467	4.67101	4.67288	6.13353	6.16041	4.92976	4.83601	5.04976	4.99851	4.49913	4.43851	3.67162	3.60412	2.53598	2.42285
0.301666	4.90976	4.92039	6.29603	6.32291	4.85726	4.75414	4.86789	4.80976	4.33663	4.26975	3.55099	3.47537	2.47848	2.3491
0.308662	5.14164	5.15227	6.40666	6.43104	4.76101	4.66413	4.68976	4.62851	4.17725	4.111	3.42724	3.34286	2.42722	2.29285
0.315657	5.35352	5.36664	6.47541	6.50041	4.63851	4.53413	4.50726	4.43351	4.00975	3.94287	3.30474	3.22036	2.37222	2.23097
0.322653	5.54227	5.56165	6.49166	6.51104	4.51288	4.401	4.32725	4.25413	3.8585	3.78225	3.19286	3.10411	2.3266	2.17472
0.329649	5.70352	5.72102	6.47166	6.48229	4.36663	4.25538	4.141	4.06537	3.70287	3.62412	3.08411	2.98661	2.2791	2.12722
0.336645	5.83353	5.8454	6.39666	6.41041	4.21788	4.10413	3.96412	3.89162	3.55662	3.47037	2.98223	2.88661	2.2391	2.06909
0.34364	5.92228	5.9429	6.29228	6.29353	4.06537	3.946	3.79912	3.71349	3.41599	3.32974	2.88411	2.78035	2.18285	2.02347
0.350636	5.96915	5.98478	6.14041	6.14041	3.90662	3.7835	3.64099	3.54974	3.28286	3.19349	2.79661	2.68848	2.1541	1.97972
0.357632	5.97978	5.99165	5.96103	5.95728	3.74662	3.62162	3.47849	3.39536	3.16161	3.05786	2.70035	2.59473	2.10659	1.93347
0.364628	5.95103	5.9729	5.7529	5.74915	3.59537	3.47162	3.33599	3.24474	3.03411	2.93473	2.61848	2.50848	2.06722	1.89159
0.371623	5.87415	5.8929	5.53165	5.5179	3.44036	3.31411	3.19224	3.10598	2.92598	2.81911	2.54035	2.4216	2.02784	1.84597
0.378619	5.77353	5.7829	5.29289	5.28102	3.29349	3.16974	3.07536	2.97536	2.82223	2.71473	2.46473	2.3491	1.98972	1.82222
0.385615	5.6354	5.6454	5.05164	5.03539	3.15974	3.03223	2.95286	2.85723	2.7216	2.60848	2.3966	2.2691	1.96097	1.77596
0.39261	5.47915	5.47165	4.80914	4.78726	3.03223	2.90223	2.84473	2.74535	2.62598	2.51785	2.3291	2.20285	1.93597	1.74721
0.399606	5.28539	5.29102	4.56663	4.54038	2.91223	2.78286	2.74348	2.64348	2.55223	2.4316	2.26097	2.1416	1.90659	1.71596
0.406602	5.09789	5.08352	4.33038	4.29788	2.79911	2.67473	2.64223	2.54473	2.46848	2.35472	2.2166	2.08159	1.88347	1.69096
0.413598	4.88414	4.86914	4.11225	4.06475	2.70098	2.56598	2.56348	2.45597	2.40222	2.27847	2.15785	2.02784	1.85909	1.66721
0.420593	4.67038	4.65038	3.89787	3.85287	2.60785	2.47473	2.48285	2.3766	2.33285	2.20722	2.11722	1.97909	1.84972	1.64409
0.427589	4.44851	4.42413	3.69724	3.64537	2.51723	2.38535	2.40847	2.2991	2.26785	2.14472	2.07347	1.92722	1.82784	1.62721
0.434585	4.24163	4.21288	3.50849	3.46099	2.4466	2.30597	2.3441	2.23847	2.2166	2.09409	2.04222	1.89409	1.82409	1.62034
0.441581	4.03537	4.00225	3.34161	3.28724	2.3666	2.22972	2.28472	2.17285	2.1716	2.04472	2.00659	1.85409	1.81909	1.60096
0.448576	3.841	3.79787	3.18661	3.13286	2.31097	2.17097	2.2341	2.12472	2.13159	1.99534	1.97659	1.82534	1.82097	1.60346
0.455572	3.64974	3.61787	3.04411	2.98723	2.24972	2.10909	2.19035	2.07472	2.09972	1.95659	1.95472	1.80096	1.81347	1.60159
0.462568	3.47662	3.43474	2.91286	2.86223	2.1991	2.06284	2.15785	2.02972	2.06222	1.93034	1.93909	1.77909	1.82534	1.59971
0.469563	3.31099	3.27536	2.80661	2.74348	2.15597	2.01284	2.11847	1.99534	2.04534	1.90034	1.91472	1.76659	1.83472	1.60221
0.476559	3.17161	3.12536	2.69785	2.63848	2.12034	1.98597	2.08722	1.96284	2.02284	1.87722	1.91472	1.75909	1.85472	1.61721
0.483555	3.03286	2.99286	2.6091	2.55035	2.08909	1.95034	2.06597	1.94347	2.00159	1.86284	1.9169	1.75221	1.86847	1.62909
0.490551	2.91348	2.86911	2.52535	2.47348	2.06284	1.92534	2.04034	1.92597	1.99409	1.85222	1.91784	1.75409	1.89284	1.65284
0.497546	2.80098	2.75973	2.45347	2.39597	2.03659	1.89909	2.03909	1.91347	1.99034	1.84409	1.92034	1.76096	1.92409	1.69346
0.504542	2.71223	2.66973	2.39035	2.33722	2.02659	1.89972	2.03409	1.91097	1.99409	1.85472	1.93534	1.77971	1.96597	1.72971
0.497546	2.09097	2.06847	1.85409	1.80909	1.53909	1.42971	1.55284	1.45846	1.51534	1.39908	1.45908	1.33408	1.45783	1.27221
0.490551	1.72534	1.70659	1.54784	1.51471	1.26971	1.17908	1.28783	1.20846	1.25096	1.15595	1.20908	1.1047	1.18221	1.02595
0.483555	1.45721	1.44658	1.31908	1.28783	1.07408	0.997828	1.0997	1.03908	1.05658	0.979702	1.01783	0.935952	0.975327	0.852825
0.476559	1.24971	1.23783	1.1422	1.1247	0.921576	0.854075	0.952202	0.894701	0.909701	0.85095	0.873451	0.7997	0.826575	0.715948
0.469563	1.0797	1.0747	0.996578	0.978452	0.8022	0.730323	0.83595	0.781574	0.789074	0.737824	0.760949	0.698448	0.704073	0.609072
0.462568	0.931577	0.931577	0.873451	0.862826	0.695323	0.641572	0.732199	0.685948	0.695948	0.647197	0.668448	0.609072	0.606572	0.52157
0.455572	0.811575	0.8097	0.763449	0.759699	0.605322	0.555321	0.647822	0.607822	0.600322	0.567196	0.579071	0.53032	0.519695	0.451569
0.448576	0.704698	0.707198	0.670948	0.670948	0.53032	0.48407	0.570946	0.535946	0.52782	0.50032	0.517195	0.47282	0.443444	0.379068
0.441581	0.609072	0.617822	0.593446	0.584696	0.462194	0.419694	0.50282	0.472195	0.462194	0.437819	0.442194	0.414069	0.378443	0.315317
0.434585	0.52907	0.533445	0.51782	0.519695	0.405319	0.372193	0.437194	0.424069	0.412194	0.387818	0.394068	0.362818	0.329692	0.274067
0.427589	0.455319	0.462194	0.458444	0.447819	0.352193	0.312817	0.393443	0.367818	0.364068	0.334692	0.344068	0.312192	0.270941	0.224066
0.420593	0.394068	0.399068	0.397818	0.397193	0.300317	0.269066	0.342193	0.323442	0.311567	0.293442	0.297192	0.273442	0.223441	0.182472
0.413598	0.330942	0.343443	0.341568	0.340943	0.252816	0.225285	0.298442	0.283442	0.265316	0.24966	0.256566	0.237097	0.193034	0.148658
0.406602	0.276567	0.284692	0.295942	0.294067	0.218972	0.195784	0.257191	0.239691	0.231566	0.220722	0.228285	0.206409	0.151534	0.121033
0.399606	0.226566	0.239066	0.248441	0.247191	0.178159	0.157784	0.22341	0.215597	0.195347	0.182034	0.192534	0.170971	0.123408	0.08297
0.39261	0.18094	0.18469	0.211284	0.210316	0.146658	0.132596	0.191659	0.180346	0.166534	0.154971	0.153846	0.144908	0.0917826	0.0659072
0.385615	0.139908	0.153471	0.169596	0.176659	0.117721	0.0928451	0.161284	0.152721	0.133971	0.120533	0.128533	0.112095	0.0659697	0.0350943
0.378619	0.10022	0.10672	0.137533	0.136283	0.0844075	0.0717198	0.130908	0.119033	0.106783	0.0977202	0.102408	0.0893451	0.0395943	0.0160315
0.371623	0.0639697	0.0749074	0.102283	0.10397	0.0584071	0.0382193	0.105345	0.0975952	0.0747199	0.0719698	0.0739074	0.0608447	0.0102814	-0.013469
0.364628	0.0309692	0.0369693	0.0739699	0.0794699	0.0318442	0.0225941	0.0784699	0.0722198	0.0620947	0.0536571	0.0550321	0.0459694	-0.00653137	-0.0282192
0.357632	0.00303128	0.00959388	0.0364068	0.0445944	0.0131564	-0.0102189	0.052532	0.0539071	0.0300942	0.0245316	0.0332817	0.0220316	-0.0258442	-0.0489695
0.350636	-0.0245316	-0.0222816	0.0142815	0.014469	-0.012344	-0.0233441	0.0302192	0.0233441	0.00940638	0.0110314	0.0142189	0.00321878	-0.0532196	-0.0617822
0.34364	-0.0554071	-0.0442819	-0.013719	-0.0110939	-0.0336568	-0.0463445	0.0135314	0.0122189	-0.011969	-0.017844	-0.014094	-0.0115314	-0.0668448	-0.083345
0.336645	-0.0810325	-0.0749074	-0.0362193	-0.0299067	-0.0545946	-0.0616572	-0.0112814	-0.017219	-0.0296567	-0.0285317	-0.0287192	-0.0323443	-0.0852826	-0.0996578
0.329649	-0.106095	-0.0999078	-0.0639697	-0.0618447	-0.0727824	-0.0862201	-0.0281567	-0.0283442	-0.047157	-0.050407	-0.0457195	-0.0500945	-0.0984703	-0.115471
0.322653	-0.130658	-0.124033	-0.0854701	-0.0826575	-0.0876576	-0.0979078	-0.0513446	-0.0478445	-0.0664698	-0.0649073	-0.0635947	-0.0647198	-0.120283	-0.130346
0.315657	-0.155159	-0.150096	-0.10847	-0.104283	-0.107908	-0.117721	-0.0664698	-0.0683448	-0.0817825	-0.0836575	-0.077845	-0.08272	-0.131221	-0.144221
0.308662	-0.178409	-0.174909	-0.131783	-0.125846	-0.124846	-0.132783	-0.0826575	-0.0870326	-0.0974078	-0.0977203	-0.0966577	-0.0967202	-0.145846	-0.157159
0.301666	-0.192534	-0.195034	-0.149909	-0.148159	-0.143221	-0.152534	-0.0999703	-0.0987203	-0.112283	-0.116221	-0.115096	-0.11197	-0.160034	-0.173846
0.29467	-0.216785	-0.219097	-0.171534	-0.164784	-0.158034	-0.162971	-0.118408	-0.117658	-0.126408	-0.125721	-0.128533	-0.127721	-0.173784	-0.185534
0.287674	-0.23741	-0.231472	-0.184784	-0.190284	-0.175784	-0.184659	-0.128908	-0.126221	-0.142096	-0.144846	-0.140783	-0.142283	-0.194097	-0.198097
0.280679	-0.26291	-0.257223	-0.201409	-0.200097	-0.189034	-0.194284	-0.146284	-0.147784	-0.157846	-0.159346	-0.155659	-0.151846	-0.205097	-0.210222
0.273683	-0.278786	-0.271473	-0.226285	-0.222097	-0.201597	-0.208722	-0.161096	-0.161721	-0.175159	-0.170596	-0.166784	-0.171721	-0.21416	-0.219597
0.266687	-0.301848	-0.294411	-0.24316	-0.242535	-0.219722	-0.22091	-0.178034	-0.176346	-0.182284	-0.182472	-0.180159	-0.178847	-0.22816	-0.232035
0.259692	-0.311224	-0.316099	-0.262535	-0.262098	-0.23141	-0.237847	-0.184472	-0.185722	-0.203534	-0.200159	-0.195222	-0.198659	-0.238722	-0.243597
0.252696	-0.341911	-0.335786	-0.278786	-0.27466	-0.24541	-0.246348	-0.207909	-0.203847	-0.209409	-0.205972	-0.202847	-0.204972	-0.252473	-0.257035
0.2457	-0.360037	-0.357787	-0.300661	-0.299161	-0.25641	-0.268723	-0.21841	-0.218535	-0.229972	-0.22891	-0.224285	-0.222597	-0.266535	-0.266785
0.238704	-0.386225	-0.3866	-0.315599	-0.313724	-0.27241	-0.276035	-0.231472	-0.231535	-0.236847	-0.24066	-0.228785	-0.22966	-0.274348	-0.277098
0.231709	-0.40885	-0.412663	-0.334599	-0.331099	-0.283223	-0.292661	-0.243535	-0.23941	-0.255973	-0.249285	-0.247723	-0.24841	-0.284036	-0.278223
0.224713	-0.445101	-0.452038	-0.352912	-0.348724	-0.304161	-0.304786	-0.262223	-0.26141	-0.261098	-0.26091	-0.25316	-0.253223	-0.300223	-0.287286
0.217717	-0.485726	-0.486351	-0.374287	-0.373975	-0.316286	-0.319786	-0.271223	-0.268598	-0.284286	-0.273848	-0.272223	-0.264348	-0.301786	-0.304411
0.210721	-0.542477	-0.54079	-0.3936	-0.391412	-0.332286	-0.332536	-0.284098	-0.283536	-0.288411	-0.291348	-0.279348	-0.278723	-0.317974	-0.315599
0.203726	-0.602853	-0.607666	-0.41585	-0.423288	-0.345787	-0.348974	-0.301223	-0.295098	-0.310911	-0.300973	-0.293223	-0.293161	-0.325224	-0.325849
0.19673	-0.692854	-0.701042	-0.442913	-0.444351	-0.358224	-0.359474	-0.311599	-0.313849	-0.318099	-0.313474	-0.307536	-0.304098	-0.339599	-0.333661
0.189734	-0.797481	-0.805731	-0.483414	-0.481726	-0.372662	-0.378412	-0.326161	-0.320724	-0.332161	-0.328286	-0.314661	-0.317786	-0.343162	-0.342474
0.182738	-0.923233	-0.923608	-0.524602	-0.526477	-0.393537	-0.3881	-0.341599	-0.346349	-0.339849	-0.339161	-0.328661	-0.326474	-0.361099	-0.354287
0.175743	-1.05217	-1.05186	-0.588415	-0.59254	-0.407288	-0.410475	-0.348724	-0.352037	-0.361662	-0.357224	-0.345599	-0.346162	-0.366849	-0.364724
0.168747	-1.19767	-1.20549	-0.663291	-0.663791	-0.429163	-0.42535	-0.368724	-0.367724	-0.369287	-0.368724	-0.354224	-0.356037	-0.382787	-0.3771
0.161751	-1.3478	-1.34936	-0.766043	-0.770856	-0.446476	-0.452913	-0.379725	-0.38035	-0.386975	-0.3846	-0.369474	-0.368287	-0.39285	-0.385037
0.154756	-1.5053	-1.50055	-0.892795	-0.88967	-0.468913	-0.472539	-0.400725	-0.399537	-0.397412	-0.397475	-0.378162	-0.377225	-0.408413	-0.399537
0.14776	-1.65699	-1.65056	-1.04098	-1.04173	-0.493726	-0.499789	-0.416788	-0.414288	-0.421163	-0.416975	-0.396912	-0.39735	-0.408413	-0.407037
0.140764	-1.8195	-1.81525	-1.1998	-1.19742	-0.535227	-0.534414	-0.442538	-0.443038	-0.4376	-0.4336	-0.415038	-0.407788	-0.4271	-0.420288
0.133768	-1.98784	-1.98222	-1.37161	-1.37905	-0.572603	-0.585228	-0.459851	-0.459476	-0.455038	-0.458288	-0.427413	-0.431163	-0.4346	-0.429538
0.126773	-2.1716	-2.17285	-1.55749	-1.55562	-0.640854	-0.635666	-0.494851	-0.496164	-0.479726	-0.475601	-0.449976	-0.442476	-0.453351	-0.446413
0.119777	-2.37222	-2.36785	-1.74325	-1.74693	-0.719292	-0.72098	-0.528227	-0.525727	-0.517227	-0.516039	-0.470726	-0.466663	-0.464288	-0.456476
0.112781	-2.60285	-2.60285	-1.94544	-1.93909	-0.818294	-0.814044	-0.576853	-0.582103	-0.553102	-0.554977	-0.498289	-0.488414	-0.483664	-0.473601
0.105785	-2.85348	-2.84848	-2.16535	-2.16847	-0.933983	-0.937983	-0.648166	-0.644979	-0.613228	-0.608978	-0.524852	-0.529102	-0.494789	-0.491101
0.0987897	-3.12349	-3.12224	-2.4091	-2.40347	-1.07892	-1.07824	-0.733605	-0.73698	-0.685042	-0.687354	-0.569227	-0.567415	-0.515852	-0.505664
0.091794	-3.41036	-3.41724	-2.67973	-2.68223	-1.2338	-1.24193	-0.852544	-0.852044	-0.790668	-0.789543	-0.622603	-0.625291	-0.532164	-0.534602
0.0847982	-3.73224	-3.72849	-2.98786	-2.99286	-1.4058	-1.40124	-1.01336	-1.01242	-0.924545	-0.925858	-0.707417	-0.699042	-0.565665	-0.553852
0.0778025	-4.04912	-4.05412	-3.32661	-3.33536	-1.57531	-1.58218	-1.21542	-1.21211	-1.10767	-1.10317	-0.810294	-0.811981	-0.599103	-0.593665
0.0708068	-4.38413	-4.37725	-3.70412	-3.70974	-1.76456	-1.75737	-1.45043	-1.45524	-1.31905	-1.33093	-0.954171	-0.955671	-0.651979	-0.652104
0.063811	-4.69163	-4.68663	-4.10288	-4.11413	-1.96222	-1.96409	-1.72506	-1.72356	-1.58481	-1.58918	-1.13605	-1.14855	-0.714417	-0.711667
0.0568153	-4.99789	-4.98601	-4.52288	-4.53163	-2.1916	-2.1841	-2.02597	-2.02847	-1.87281	-1.87331	-1.38111	-1.3808	-0.799231	-0.803856
0.0498196	-5.26102	-5.25914	-4.95789	-4.96726	-2.43535	-2.43222	-2.34972	-2.3491	-2.19347	-2.19222	-1.66312	-1.66799	-0.922233	-0.923795
0.0428238	-5.50477	-5.4929	-5.3779	-5.39415	-2.71098	-2.7141	-2.70223	-2.69535	-2.5266	-2.53098	-1.988	-1.99006	-1.07886	-1.08792
0.0358281	-5.70165	-5.68602	-5.79165	-5.80978	-3.01098	-3.01848	-3.07786	-3.07411	-2.89723	-2.90786	-2.3566	-2.36472	-1.27868	-1.29349
0.0288324	-5.8504	-5.83353	-6.15791	-6.18041	-3.34474	-3.34974	-3.50412	-3.50912	-3.30161	-3.30474	-2.76223	-2.75723	-1.54074	-1.55812
0.0218366	-5.9554	-5.94353	-6.49291	-6.51041	-3.69037	-3.69849	-3.96725	-3.97537	-3.74287	-3.74599	-3.19786	-3.20724	-1.83581	-1.86531
0.0148409	-6.0279	-6.00665	-6.75417	-6.78542	-4.05225	-4.06662	-4.47788	-4.48913	-4.21788	-4.22913	-3.67537	-3.67224	-2.19035	-2.22597
0.00784519	-6.0429	-6.02416	-6.96167	-6.99667	-4.41913	-4.42976	-5.01601	-5.03164	-4.73226	-4.73789	-4.1735	-4.1835	-2.58223	-2.63223
0.000849453	-6.03166	-6.00728	-7.10105	-7.13355	-4.78164	-4.79039	-5.58352	-5.59852	-5.25414	-5.26664	-4.71226	-4.71413	-3.03723	-3.09161
-0.00614628	-5.97728	-5.94978	-7.1748	-7.2098	-5.10602	-5.12227	-6.14666	-6.16603	-5.78165	-5.79978	-5.25852	-5.26039	-3.51974	-3.59037
-0.013142	-5.8879	-5.86603	-7.17605	-7.21355	-5.40665	-5.42352	-6.68854	-6.71917	-6.28041	-6.30916	-5.78853	-5.79353	-4.04037	-4.10975
-0.0201377	-5.77665	-5.74665	-7.12105	-7.15792	-5.65477	-5.66602	-7.18355	-7.20917	-6.72979	-6.74542	-6.27916	-6.28853	-4.55788	-4.64413
-0.0271335	-5.64977	-5.61665	-7.00604	-7.04292	-5.85165	-5.86978	-7.6073	-7.6373	-7.11105	-7.14105	-6.70792	-6.71917	-5.07227	-5.16164
-0.0341292	-5.49852	-5.47227	-6.86292	-6.89854	-5.99478	-6.0104	-7.93918	-7.96481	-7.4048	-7.42105	-7.05355	-7.1148	-5.5404	-5.63352
-0.0411249	-5.34539	-5.31102	-6.67979	-6.70792	-6.08541	-6.08853	-8.16606	-8.19481	-7.60168	-7.6248	-7.30105	-7.3098	-5.94853	-6.03791
-0.0481207	-5.17227	-5.14414	-6.47166	-6.49354	-6.10728	-6.11353	-8.26669	-8.29794	-7.69043	-7.71606	-7.4198	-7.45043	-6.23978	-6.34228
-0.0551164	-5.01101	-4.96664	-6.24853	-6.26541	-6.08166	-6.08416	-8.28106	-8.30356	-7.67731	-7.70418	-7.44605	-7.46793	-6.43666	-6.54041
-0.0621121	-4.84101	-4.78664	-6.01603	-6.02165	-6.0029	-5.99853	-8.18669	-8.21169	-7.57918	-7.60918	-7.36105	-7.38793	-6.50166	-6.60416
-0.0691079	-4.66226	-4.60663	-5.7729	-5.76978	-5.89228	-5.8754	-8.00981	-8.03419	-7.40293	-7.4348	-7.20417	-7.22792	-6.45666	-6.56166
-0.0761036	-4.48788	-4.43288	-5.53915	-5.5254	-5.73415	-5.71728	-7.75356	-7.77231	-7.18167	-7.20542	-6.97729	-7.00667	-6.31166	-6.41354
-0.0830993	-4.31975	-4.2635	-5.30289	-5.28102	-5.5604	-5.5379	-7.4523	-7.4748	-6.90542	-6.92667	-6.71167	-6.73667	-6.09978	-6.19291
-0.0900951	-4.15788	-4.09913	-5.07789	-5.04726	-5.37039	-5.34664	-7.11542	-7.12355	-6.60354	-6.61666	-6.41541	-6.44604	-5.83353	-5.92665
-0.0970908	-4.00162	-3.93787	-4.85101	-4.81664	-5.17164	-5.13602	-6.76604	-6.77167	-6.29228	-6.30228	-6.11853	-6.14228	-5.54227	-5.63852
-0.104087	-3.84912	-3.786	-4.65101	-4.60413	-4.95914	-4.92289	-6.40166	-6.40229	-5.9754	-5.97478	-5.80978	-5.83728	-5.24102	-5.33539
-0.111082	-3.71287	-3.64724	-4.45226	-4.40163	-4.75976	-4.71913	-6.05041	-6.04728	-5.66227	-5.66602	-5.5204	-5.53915	-4.95664	-5.05289
-0.118078	-3.57787	-3.51224	-4.27038	-4.21788	-4.55226	-4.51538	-5.70853	-5.69977	-5.36727	-5.36039	-5.23789	-5.24789	-4.71101	-4.77164
-0.125074	-3.45662	-3.39349	-4.10038	-4.04787	-4.36725	-4.316	-5.38915	-5.38227	-5.08352	-5.07289	-4.96351	-4.97789	-4.43351	-4.52663
-0.132069	-3.33911	-3.28099	-3.94287	-3.88662	-4.17538	-4.16538	-5.08977	-5.07602	-4.81289	-4.80664	-4.71226	-4.72851	-4.206	-4.30225
-0.139065	-3.24161	-3.17411	-3.80475	-3.7435	-4.00787	-3.96975	-4.81476	-4.80664	-4.57788	-4.56038	-4.48413	-4.48351	-3.99912	-4.09538
-0.146061	-3.14599	-3.07973	-3.67787	-3.61849	-3.8535	-3.8135	-4.56913	-4.55788	-4.35788	-4.3435	-4.26538	-4.27913	-3.82225	-3.90912
-0.153057	-3.06598	-3.00223	-3.55912	-3.50162	-3.72287	-3.68787	-4.351	-4.3385	-4.16538	-4.14725	-4.10288	-4.08725	-3.67787	-3.751
-0.160052	-2.99286	-2.93098	-3.45537	-3.40411	-3.59787	-3.56912	-4.1635	-4.146	-3.991	-3.97287	-3.92037	-3.91975	-3.54162	-3.61224
-0.167048	-2.93411	-2.87098	-3.35724	-3.31224	-3.50599	-3.47224	-4.00412	-3.9835	-3.84412	-3.82662	-3.78225	-3.77287	-3.43474	-3.49974
-0.174044	-2.87661	-2.81848	-3.28974	-3.23036	-3.41661	-3.38974	-3.86162	-3.84287	-3.71849	-3.69974	-3.65787	-3.65724	-3.35286	-3.40349
-0.18104	-2.84098	-2.77348	-3.21661	-3.16599	-3.35536	-3.32224	-3.74662	-3.72537	-3.61662	-3.60162	-3.56474	-3.56287	-3.31411	-3.34599
-0.188035	-2.80286	-2.74598	-3.16224	-3.10974	-3.30974	-3.27786	-3.65662	-3.63537	-3.54537	-3.52037	-3.50287	-3.48849	-3.26724	-3.30599
-0.195031	-2.78223	-2.72535	-3.12224	-3.06661	-3.28036	-3.24349	-3.59474	-3.56724	-3.48599	-3.46537	-3.45849	-3.44349	-3.26286	-3.29911
-0.202027	-2.76973	-2.71535	-3.08849	-3.03161	-3.25849	-3.23036	-3.54537	-3.52162	-3.45349	-3.43474	-3.42974	-3.42286	-3.27411	-3.30974
-0.209023	-2.77223	-2.71035	-3.07098	-3.01661	-3.25474	-3.22974	-3.52537	-3.49474	-3.44224	-3.42099	-3.55912	-3.42349	-3.32161	-3.35536
-0.216018	-2.78036	-2.72598	-3.06536	-3.01286	-3.26286	-3.23661	-3.52224	-3.48912	-3.44974	-3.42036	-3.46412	-3.45099	-3.39036	-3.42349
-0.223014	-2.80973	-2.7491	-3.06786	-3.02098	-3.29161	-3.26599	-3.52974	-3.50724	-3.47662	-3.45099	-3.52099	-3.49912	-3.50912	-3.55099
-0.23001	-2.84536	-2.79286	-3.08661	-3.03848	-3.32724	-3.30036	-3.56474	-3.54224	-3.52662	-3.49412	-3.59412	-3.57537	-3.65537	-3.69099
-0.237005	-2.90348	-2.84848	-3.12286	-3.07723	-3.37974	-3.34286	-3.62224	-3.59537	-3.59787	-3.56912	-3.70224	-3.68287	-3.84225	-3.8935
-0.244001	-2.98161	-2.92598	-3.17724	-3.13536	-3.43787	-3.41599	-3.69412	-3.66912	-3.67849	-3.65287	-3.82537	-3.821	-4.056	-4.11288
-0.250997	-3.07223	-3.01598	-3.24911	-3.20849	-3.52662	-3.50162	-3.77975	-3.75225	-3.77912	-3.7585	-3.98537	-3.96037	-4.32413	-4.3785
-0.257993	-3.18661	-3.13411	-3.34099	-3.30349	-3.62599	-3.60287	-3.88725	-3.85662	-3.90475	-3.87662	-4.161	-4.14663	-4.62476	-4.68413
-0.264988	-3.32349	-3.26661	-3.45412	-3.41474	-3.75287	-3.72912	-4.00725	-3.98787	-4.0485	-4.02537	-4.38038	-4.35788	-4.98101	-5.04789
-0.271984	-3.47724	-3.42912	-3.59287	-3.55662	-3.89162	-3.86662	-4.1535	-4.13163	-4.20538	-4.18163	-4.61538	-4.59288	-5.38102	-5.4504
-0.27898	-3.65849	-3.61662	-3.75162	-3.72162	-4.0585	-4.0335	-4.326	-4.30225	-4.396	-4.36975	-4.88351	-4.85539	-5.82603	-5.90915
-0.285976	-3.87412	-3.82912	-3.94662	-3.91787	-4.24288	-4.23163	-4.51788	-4.49413	-4.60163	-4.57788	-5.16789	-5.15352	-6.29416	-6.39166
-0.292971	-4.1185	-4.07288	-4.1685	-4.13913	-4.46601	-4.44788	-4.73351	-4.71913	-4.84101	-4.82351	-5.49415	-5.46977	-6.81354	-6.92667
-0.29297	-4.07288	-0.29297	-4.13913	-0.29297	-4.44788	-0.29297	-4.71913	-0.29297	-4.82351	-0.29297	-5.46977	-0.29297	-6.92667

## Sheet: d
pH	Peak Potential	Peak Potential		Peak Shift\+(8.10)	Peak Shift\+(from 8.10)
	V	V		mV	mV
				from 8.11	from 8.12
	Oxidation	Reduction		Oxidation	Reduction
5.35	0.35763	0.00785		300.587	186.104
6.06	0.32265	-0.01314		251.321	156.545
6.92	0.28068	-0.04812		202.055	126.985
7.28	0.2387	-0.05512		152.789	97.4257
7.4	0.23171	-0.04812		103.524	67.8663
7.65	0.21072	-0.05512		54.258	38.3069
8.1	0.18274	-0.06211		0	0
*CV raw data is in sheet c
Linear plot:
Oxidation			Reduction
Independent Variable	Linear Fit of Sheet1 M"Peak Shift\+(from 8.10)"		Independent Variable	Linear Fit of Sheet1 M"Peak Shift\+(from 8.10)"
5.35	326.898		5.35	202.994
5.35275	326.6		5.35275	202.812
5.35551	326.302		5.35551	202.63
5.35826	326.004		5.35826	202.448
5.36101	325.706		5.36101	202.266
5.36376	325.408		5.36376	202.084
5.36652	325.111		5.36652	201.902
5.36927	324.813		5.36927	201.72
5.37202	324.515		5.37202	201.538
5.37477	324.217		5.37477	201.356
5.37753	323.919		5.37753	201.174
5.38028	323.621		5.38028	200.992
5.38303	323.323		5.38303	200.81
5.38579	323.026		5.38579	200.628
5.38854	322.728		5.38854	200.446
5.39129	322.43		5.39129	200.264
5.39404	322.132		5.39404	200.082
5.3968	321.834		5.3968	199.9
5.39955	321.536		5.39955	199.718
5.4023	321.238		5.4023	199.536
5.40506	320.941		5.40506	199.354
5.40781	320.643		5.40781	199.172
5.41056	320.345		5.41056	198.99
5.41331	320.047		5.41331	198.808
5.41607	319.749		5.41607	198.626
5.41882	319.451		5.41882	198.445
5.42157	319.154		5.42157	198.263
5.42432	318.856		5.42432	198.081
5.42708	318.558		5.42708	197.899
5.42983	318.26		5.42983	197.717
5.43258	317.962		5.43258	197.535
5.43534	317.664		5.43534	197.353
5.43809	317.366		5.43809	197.171
5.44084	317.069		5.44084	196.989
5.44359	316.771		5.44359	196.807
5.44635	316.473		5.44635	196.625
5.4491	316.175		5.4491	196.443
5.45185	315.877		5.45185	196.261
5.4546	315.579		5.4546	196.079
5.45736	315.281		5.45736	195.897
5.46011	314.984		5.46011	195.715
5.46286	314.686		5.46286	195.533
5.46562	314.388		5.46562	195.351
5.46837	314.09		5.46837	195.169
5.47112	313.792		5.47112	194.987
5.47387	313.494		5.47387	194.805
5.47663	313.197		5.47663	194.623
5.47938	312.899		5.47938	194.441
5.48213	312.601		5.48213	194.259
5.48488	312.303		5.48488	194.077
5.48764	312.005		5.48764	193.895
5.49039	311.707		5.49039	193.713
5.49314	311.409		5.49314	193.531
5.4959	311.112		5.4959	193.349
5.49865	310.814		5.49865	193.167
5.5014	310.516		5.5014	192.985
5.50415	310.218		5.50415	192.803
5.50691	309.92		5.50691	192.621
5.50966	309.622		5.50966	192.439
5.51241	309.324		5.51241	192.257
5.51517	309.027		5.51517	192.075
5.51792	308.729		5.51792	191.893
5.52067	308.431		5.52067	191.711
5.52342	308.133		5.52342	191.529
5.52618	307.835		5.52618	191.347
5.52893	307.537		5.52893	191.165
5.53168	307.24		5.53168	190.983
5.53443	306.942		5.53443	190.801
5.53719	306.644		5.53719	190.619
5.53994	306.346		5.53994	190.437
5.54269	306.048		5.54269	190.255
5.54545	305.75		5.54545	190.073
5.5482	305.452		5.5482	189.891
5.55095	305.155		5.55095	189.709
5.5537	304.857		5.5537	189.527
5.55646	304.559		5.55646	189.345
5.55921	304.261		5.55921	189.163
5.56196	303.963		5.56196	188.981
5.56471	303.665		5.56471	188.799
5.56747	303.368		5.56747	188.617
5.57022	303.07		5.57022	188.435
5.57297	302.772		5.57297	188.253
5.57573	302.474		5.57573	188.071
5.57848	302.176		5.57848	187.889
5.58123	301.878		5.58123	187.707
5.58398	301.58		5.58398	187.525
5.58674	301.283		5.58674	187.343
5.58949	300.985		5.58949	187.161
5.59224	300.687		5.59224	186.979
5.59499	300.389		5.59499	186.797
5.59775	300.091		5.59775	186.615
5.6005	299.793		5.6005	186.433
5.60325	299.495		5.60325	186.251
5.60601	299.198		5.60601	186.069
5.60876	298.9		5.60876	185.887
5.61151	298.602		5.61151	185.705
5.61426	298.304		5.61426	185.523
5.61702	298.006		5.61702	185.341
5.61977	297.708		5.61977	185.159
5.62252	297.411		5.62252	184.977
5.62528	297.113		5.62528	184.795
5.62803	296.815		5.62803	184.613
5.63078	296.517		5.63078	184.431
5.63353	296.219		5.63353	184.249
5.63629	295.921		5.63629	184.067
5.63904	295.623		5.63904	183.885
5.64179	295.326		5.64179	183.703
5.64454	295.028		5.64454	183.521
5.6473	294.73		5.6473	183.339
5.65005	294.432		5.65005	183.157
5.6528	294.134		5.6528	182.975
5.65556	293.836		5.65556	182.793
5.65831	293.538		5.65831	182.611
5.66106	293.241		5.66106	182.429
5.66381	292.943		5.66381	182.247
5.66657	292.645		5.66657	182.065
5.66932	292.347		5.66932	181.883
5.67207	292.049		5.67207	181.701
5.67482	291.751		5.67482	181.519
5.67758	291.454		5.67758	181.337
5.68033	291.156		5.68033	181.155
5.68308	290.858		5.68308	180.973
5.68584	290.56		5.68584	180.791
5.68859	290.262		5.68859	180.609
5.69134	289.964		5.69134	180.427
5.69409	289.666		5.69409	180.245
5.69685	289.369		5.69685	180.064
5.6996	289.071		5.6996	179.882
5.70235	288.773		5.70235	179.7
5.70511	288.475		5.70511	179.518
5.70786	288.177		5.70786	179.336
5.71061	287.879		5.71061	179.154
5.71336	287.581		5.71336	178.972
5.71612	287.284		5.71612	178.79
5.71887	286.986		5.71887	178.608
5.72162	286.688		5.72162	178.426
5.72437	286.39		5.72437	178.244
5.72713	286.092		5.72713	178.062
5.72988	285.794		5.72988	177.88
5.73263	285.497		5.73263	177.698
5.73539	285.199		5.73539	177.516
5.73814	284.901		5.73814	177.334
5.74089	284.603		5.74089	177.152
5.74364	284.305		5.74364	176.97
5.7464	284.007		5.7464	176.788
5.74915	283.709		5.74915	176.606
5.7519	283.412		5.7519	176.424
5.75465	283.114		5.75465	176.242
5.75741	282.816		5.75741	176.06
5.76016	282.518		5.76016	175.878
5.76291	282.22		5.76291	175.696
5.76567	281.922		5.76567	175.514
5.76842	281.624		5.76842	175.332
5.77117	281.327		5.77117	175.15
5.77392	281.029		5.77392	174.968
5.77668	280.731		5.77668	174.786
5.77943	280.433		5.77943	174.604
5.78218	280.135		5.78218	174.422
5.78493	279.837		5.78493	174.24
5.78769	279.54		5.78769	174.058
5.79044	279.242		5.79044	173.876
5.79319	278.944		5.79319	173.694
5.79595	278.646		5.79595	173.512
5.7987	278.348		5.7987	173.33
5.80145	278.05		5.80145	173.148
5.8042	277.752		5.8042	172.966
5.80696	277.455		5.80696	172.784
5.80971	277.157		5.80971	172.602
5.81246	276.859		5.81246	172.42
5.81522	276.561		5.81522	172.238
5.81797	276.263		5.81797	172.056
5.82072	275.965		5.82072	171.874
5.82347	275.667		5.82347	171.692
5.82623	275.37		5.82623	171.51
5.82898	275.072		5.82898	171.328
5.83173	274.774		5.83173	171.146
5.83448	274.476		5.83448	170.964
5.83724	274.178		5.83724	170.782
5.83999	273.88		5.83999	170.6
5.84274	273.583		5.84274	170.418
5.8455	273.285		5.8455	170.236
5.84825	272.987		5.84825	170.054
5.851	272.689		5.851	169.872
5.85375	272.391		5.85375	169.69
5.85651	272.093		5.85651	169.508
5.85926	271.795		5.85926	169.326
5.86201	271.498		5.86201	169.144
5.86476	271.2		5.86476	168.962
5.86752	270.902		5.86752	168.78
5.87027	270.604		5.87027	168.598
5.87302	270.306		5.87302	168.416
5.87578	270.008		5.87578	168.234
5.87853	269.71		5.87853	168.052
5.88128	269.413		5.88128	167.87
5.88403	269.115		5.88403	167.688
5.88679	268.817		5.88679	167.506
5.88954	268.519		5.88954	167.324
5.89229	268.221		5.89229	167.142
5.89505	267.923		5.89505	166.96
5.8978	267.626		5.8978	166.778
5.90055	267.328		5.90055	166.596
5.9033	267.03		5.9033	166.414
5.90606	266.732		5.90606	166.232
5.90881	266.434		5.90881	166.05
5.91156	266.136		5.91156	165.868
5.91431	265.838		5.91431	165.686
5.91707	265.541		5.91707	165.504
5.91982	265.243		5.91982	165.322
5.92257	264.945		5.92257	165.14
5.92533	264.647		5.92533	164.958
5.92808	264.349		5.92808	164.776
5.93083	264.051		5.93083	164.594
5.93358	263.753		5.93358	164.412
5.93634	263.456		5.93634	164.23
5.93909	263.158		5.93909	164.048
5.94184	262.86		5.94184	163.866
5.94459	262.562		5.94459	163.684
5.94735	262.264		5.94735	163.502
5.9501	261.966		5.9501	163.32
5.95285	261.669		5.95285	163.138
5.95561	261.371		5.95561	162.956
5.95836	261.073		5.95836	162.774
5.96111	260.775		5.96111	162.592
5.96386	260.477		5.96386	162.41
5.96662	260.179		5.96662	162.228
5.96937	259.881		5.96937	162.046
5.97212	259.584		5.97212	161.864
5.97487	259.286		5.97487	161.683
5.97763	258.988		5.97763	161.501
5.98038	258.69		5.98038	161.319
5.98313	258.392		5.98313	161.137
5.98589	258.094		5.98589	160.955
5.98864	257.796		5.98864	160.773
5.99139	257.499		5.99139	160.591
5.99414	257.201		5.99414	160.409
5.9969	256.903		5.9969	160.227
5.99965	256.605		5.99965	160.045
6.0024	256.307		6.0024	159.863
6.00516	256.009		6.00516	159.681
6.00791	255.712		6.00791	159.499
6.01066	255.414		6.01066	159.317
6.01341	255.116		6.01341	159.135
6.01617	254.818		6.01617	158.953
6.01892	254.52		6.01892	158.771
6.02167	254.222		6.02167	158.589
6.02442	253.924		6.02442	158.407
6.02718	253.627		6.02718	158.225
6.02993	253.329		6.02993	158.043
6.03268	253.031		6.03268	157.861
6.03544	252.733		6.03544	157.679
6.03819	252.435		6.03819	157.497
6.04094	252.137		6.04094	157.315
6.04369	251.839		6.04369	157.133
6.04645	251.542		6.04645	156.951
6.0492	251.244		6.0492	156.769
6.05195	250.946		6.05195	156.587
6.0547	250.648		6.0547	156.405
6.05746	250.35		6.05746	156.223
6.06021	250.052		6.06021	156.041
6.06296	249.755		6.06296	155.859
6.06572	249.457		6.06572	155.677
6.06847	249.159		6.06847	155.495
6.07122	248.861		6.07122	155.313
6.07397	248.563		6.07397	155.131
6.07673	248.265		6.07673	154.949
6.07948	247.967		6.07948	154.767
6.08223	247.67		6.08223	154.585
6.08498	247.372		6.08498	154.403
6.08774	247.074		6.08774	154.221
6.09049	246.776		6.09049	154.039
6.09324	246.478		6.09324	153.857
6.096	246.18		6.096	153.675
6.09875	245.882		6.09875	153.493
6.1015	245.585		6.1015	153.311
6.10425	245.287		6.10425	153.129
6.10701	244.989		6.10701	152.947
6.10976	244.691		6.10976	152.765
6.11251	244.393		6.11251	152.583
6.11527	244.095		6.11527	152.401
6.11802	243.798		6.11802	152.219
6.12077	243.5		6.12077	152.037
6.12352	243.202		6.12352	151.855
6.12628	242.904		6.12628	151.673
6.12903	242.606		6.12903	151.491
6.13178	242.308		6.13178	151.309
6.13453	242.01		6.13453	151.127
6.13729	241.713		6.13729	150.945
6.14004	241.415		6.14004	150.763
6.14279	241.117		6.14279	150.581
6.14555	240.819		6.14555	150.399
6.1483	240.521		6.1483	150.217
6.15105	240.223		6.15105	150.035
6.1538	239.925		6.1538	149.853
6.15656	239.628		6.15656	149.671
6.15931	239.33		6.15931	149.489
6.16206	239.032		6.16206	149.307
6.16481	238.734		6.16481	149.125
6.16757	238.436		6.16757	148.943
6.17032	238.138		6.17032	148.761
6.17307	237.841		6.17307	148.579
6.17583	237.543		6.17583	148.397
6.17858	237.245		6.17858	148.215
6.18133	236.947		6.18133	148.033
6.18408	236.649		6.18408	147.851
6.18684	236.351		6.18684	147.669
6.18959	236.053		6.18959	147.487
6.19234	235.756		6.19234	147.305
6.1951	235.458		6.1951	147.123
6.19785	235.16		6.19785	146.941
6.2006	234.862		6.2006	146.759
6.20335	234.564		6.20335	146.577
6.20611	234.266		6.20611	146.395
6.20886	233.969		6.20886	146.213
6.21161	233.671		6.21161	146.031
6.21436	233.373		6.21436	145.849
6.21712	233.075		6.21712	145.667
6.21987	232.777		6.21987	145.485
6.22262	232.479		6.22262	145.303
6.22538	232.181		6.22538	145.121
6.22813	231.884		6.22813	144.939
6.23088	231.586		6.23088	144.757
6.23363	231.288		6.23363	144.575
6.23639	230.99		6.23639	144.393
6.23914	230.692		6.23914	144.211
6.24189	230.394		6.24189	144.029
6.24464	230.096		6.24464	143.847
6.2474	229.799		6.2474	143.665
6.25015	229.501		6.25015	143.483
6.2529	229.203		6.2529	143.302
6.25566	228.905		6.25566	143.12
6.25841	228.607		6.25841	142.938
6.26116	228.309		6.26116	142.756
6.26391	228.012		6.26391	142.574
6.26667	227.714		6.26667	142.392
6.26942	227.416		6.26942	142.21
6.27217	227.118		6.27217	142.028
6.27492	226.82		6.27492	141.846
6.27768	226.522		6.27768	141.664
6.28043	226.224		6.28043	141.482
6.28318	225.927		6.28318	141.3
6.28594	225.629		6.28594	141.118
6.28869	225.331		6.28869	140.936
6.29144	225.033		6.29144	140.754
6.29419	224.735		6.29419	140.572
6.29695	224.437		6.29695	140.39
6.2997	224.139		6.2997	140.208
6.30245	223.842		6.30245	140.026
6.30521	223.544		6.30521	139.844
6.30796	223.246		6.30796	139.662
6.31071	222.948		6.31071	139.48
6.31346	222.65		6.31346	139.298
6.31622	222.352		6.31622	139.116
6.31897	222.055		6.31897	138.934
6.32172	221.757		6.32172	138.752
6.32447	221.459		6.32447	138.57
6.32723	221.161		6.32723	138.388
6.32998	220.863		6.32998	138.206
6.33273	220.565		6.33273	138.024
6.33549	220.267		6.33549	137.842
6.33824	219.97		6.33824	137.66
6.34099	219.672		6.34099	137.478
6.34374	219.374		6.34374	137.296
6.3465	219.076		6.3465	137.114
6.34925	218.778		6.34925	136.932
6.352	218.48		6.352	136.75
6.35475	218.182		6.35475	136.568
6.35751	217.885		6.35751	136.386
6.36026	217.587		6.36026	136.204
6.36301	217.289		6.36301	136.022
6.36577	216.991		6.36577	135.84
6.36852	216.693		6.36852	135.658
6.37127	216.395		6.37127	135.476
6.37402	216.098		6.37402	135.294
6.37678	215.8		6.37678	135.112
6.37953	215.502		6.37953	134.93
6.38228	215.204		6.38228	134.748
6.38504	214.906		6.38504	134.566
6.38779	214.608		6.38779	134.384
6.39054	214.31		6.39054	134.202
6.39329	214.013		6.39329	134.02
6.39605	213.715		6.39605	133.838
6.3988	213.417		6.3988	133.656
6.40155	213.119		6.40155	133.474
6.4043	212.821		6.4043	133.292
6.40706	212.523		6.40706	133.11
6.40981	212.225		6.40981	132.928
6.41256	211.928		6.41256	132.746
6.41532	211.63		6.41532	132.564
6.41807	211.332		6.41807	132.382
6.42082	211.034		6.42082	132.2
6.42357	210.736		6.42357	132.018
6.42633	210.438		6.42633	131.836
6.42908	210.141		6.42908	131.654
6.43183	209.843		6.43183	131.472
6.43458	209.545		6.43458	131.29
6.43734	209.247		6.43734	131.108
6.44009	208.949		6.44009	130.926
6.44284	208.651		6.44284	130.744
6.4456	208.353		6.4456	130.562
6.44835	208.056		6.44835	130.38
6.4511	207.758		6.4511	130.198
6.45385	207.46		6.45385	130.016
6.45661	207.162		6.45661	129.834
6.45936	206.864		6.45936	129.652
6.46211	206.566		6.46211	129.47
6.46486	206.268		6.46486	129.288
6.46762	205.971		6.46762	129.106
6.47037	205.673		6.47037	128.924
6.47312	205.375		6.47312	128.742
6.47588	205.077		6.47588	128.56
6.47863	204.779		6.47863	128.378
6.48138	204.481		6.48138	128.196
6.48413	204.184		6.48413	128.014
6.48689	203.886		6.48689	127.832
6.48964	203.588		6.48964	127.65
6.49239	203.29		6.49239	127.468
6.49515	202.992		6.49515	127.286
6.4979	202.694		6.4979	127.104
6.50065	202.396		6.50065	126.922
6.5034	202.099		6.5034	126.74
6.50616	201.801		6.50616	126.558
6.50891	201.503		6.50891	126.376
6.51166	201.205		6.51166	126.194
6.51441	200.907		6.51441	126.012
6.51717	200.609		6.51717	125.83
6.51992	200.311		6.51992	125.648
6.52267	200.014		6.52267	125.466
6.52543	199.716		6.52543	125.284
6.52818	199.418		6.52818	125.102
6.53093	199.12		6.53093	124.921
6.53368	198.822		6.53368	124.739
6.53644	198.524		6.53644	124.557
6.53919	198.227		6.53919	124.375
6.54194	197.929		6.54194	124.193
6.54469	197.631		6.54469	124.011
6.54745	197.333		6.54745	123.829
6.5502	197.035		6.5502	123.647
6.55295	196.737		6.55295	123.465
6.55571	196.439		6.55571	123.283
6.55846	196.142		6.55846	123.101
6.56121	195.844		6.56121	122.919
6.56396	195.546		6.56396	122.737
6.56672	195.248		6.56672	122.555
6.56947	194.95		6.56947	122.373
6.57222	194.652		6.57222	122.191
6.57497	194.354		6.57497	122.009
6.57773	194.057		6.57773	121.827
6.58048	193.759		6.58048	121.645
6.58323	193.461		6.58323	121.463
6.58599	193.163		6.58599	121.281
6.58874	192.865		6.58874	121.099
6.59149	192.567		6.59149	120.917
6.59424	192.27		6.59424	120.735
6.597	191.972		6.597	120.553
6.59975	191.674		6.59975	120.371
6.6025	191.376		6.6025	120.189
6.60526	191.078		6.60526	120.007
6.60801	190.78		6.60801	119.825
6.61076	190.482		6.61076	119.643
6.61351	190.185		6.61351	119.461
6.61627	189.887		6.61627	119.279
6.61902	189.589		6.61902	119.097
6.62177	189.291		6.62177	118.915
6.62452	188.993		6.62452	118.733
6.62728	188.695		6.62728	118.551
6.63003	188.398		6.63003	118.369
6.63278	188.1		6.63278	118.187
6.63554	187.802		6.63554	118.005
6.63829	187.504		6.63829	117.823
6.64104	187.206		6.64104	117.641
6.64379	186.908		6.64379	117.459
6.64655	186.61		6.64655	117.277
6.6493	186.313		6.6493	117.095
6.65205	186.015		6.65205	116.913
6.6548	185.717		6.6548	116.731
6.65756	185.419		6.65756	116.549
6.66031	185.121		6.66031	116.367
6.66306	184.823		6.66306	116.185
6.66582	184.525		6.66582	116.003
6.66857	184.228		6.66857	115.821
6.67132	183.93		6.67132	115.639
6.67407	183.632		6.67407	115.457
6.67683	183.334		6.67683	115.275
6.67958	183.036		6.67958	115.093
6.68233	182.738		6.68233	114.911
6.68509	182.44		6.68509	114.729
6.68784	182.143		6.68784	114.547
6.69059	181.845		6.69059	114.365
6.69334	181.547		6.69334	114.183
6.6961	181.249		6.6961	114.001
6.69885	180.951		6.69885	113.819
6.7016	180.653		6.7016	113.637
6.70435	180.356		6.70435	113.455
6.70711	180.058		6.70711	113.273
6.70986	179.76		6.70986	113.091
6.71261	179.462		6.71261	112.909
6.71537	179.164		6.71537	112.727
6.71812	178.866		6.71812	112.545
6.72087	178.568		6.72087	112.363
6.72362	178.271		6.72362	112.181
6.72638	177.973		6.72638	111.999
6.72913	177.675		6.72913	111.817
6.73188	177.377		6.73188	111.635
6.73463	177.079		6.73463	111.453
6.73739	176.781		6.73739	111.271
6.74014	176.484		6.74014	111.089
6.74289	176.186		6.74289	110.907
6.74565	175.888		6.74565	110.725
6.7484	175.59		6.7484	110.543
6.75115	175.292		6.75115	110.361
6.7539	174.994		6.7539	110.179
6.75666	174.696		6.75666	109.997
6.75941	174.399		6.75941	109.815
6.76216	174.101		6.76216	109.633
6.76491	173.803		6.76491	109.451
6.76767	173.505		6.76767	109.269
6.77042	173.207		6.77042	109.087
6.77317	172.909		6.77317	108.905
6.77593	172.611		6.77593	108.723
6.77868	172.314		6.77868	108.541
6.78143	172.016		6.78143	108.359
6.78418	171.718		6.78418	108.177
6.78694	171.42		6.78694	107.995
6.78969	171.122		6.78969	107.813
6.79244	170.824		6.79244	107.631
6.7952	170.527		6.7952	107.449
6.79795	170.229		6.79795	107.267
6.8007	169.931		6.8007	107.085
6.80345	169.633		6.80345	106.903
6.80621	169.335		6.80621	106.721
6.80896	169.037		6.80896	106.539
6.81171	168.739		6.81171	106.358
6.81446	168.442		6.81446	106.176
6.81722	168.144		6.81722	105.994
6.81997	167.846		6.81997	105.812
6.82272	167.548		6.82272	105.63
6.82548	167.25		6.82548	105.448
6.82823	166.952		6.82823	105.266
6.83098	166.654		6.83098	105.084
6.83373	166.357		6.83373	104.902
6.83649	166.059		6.83649	104.72
6.83924	165.761		6.83924	104.538
6.84199	165.463		6.84199	104.356
6.84474	165.165		6.84474	104.174
6.8475	164.867		6.8475	103.992
6.85025	164.57		6.85025	103.81
6.853	164.272		6.853	103.628
6.85576	163.974		6.85576	103.446
6.85851	163.676		6.85851	103.264
6.86126	163.378		6.86126	103.082
6.86401	163.08		6.86401	102.9
6.86677	162.782		6.86677	102.718
6.86952	162.485		6.86952	102.536
6.87227	162.187		6.87227	102.354
6.87503	161.889		6.87503	102.172
6.87778	161.591		6.87778	101.99
6.88053	161.293		6.88053	101.808
6.88328	160.995		6.88328	101.626
6.88604	160.697		6.88604	101.444
6.88879	160.4		6.88879	101.262
6.89154	160.102		6.89154	101.08
6.89429	159.804		6.89429	100.898
6.89705	159.506		6.89705	100.716
6.8998	159.208		6.8998	100.534
6.90255	158.91		6.90255	100.352
6.90531	158.613		6.90531	100.17
6.90806	158.315		6.90806	99.9878
6.91081	158.017		6.91081	99.8059
6.91356	157.719		6.91356	99.6239
6.91632	157.421		6.91632	99.4419
6.91907	157.123		6.91907	99.2599
6.92182	156.825		6.92182	99.0779
6.92457	156.528		6.92457	98.8959
6.92733	156.23		6.92733	98.7139
6.93008	155.932		6.93008	98.5319
6.93283	155.634		6.93283	98.3499
6.93559	155.336		6.93559	98.168
6.93834	155.038		6.93834	97.986
6.94109	154.74		6.94109	97.804
6.94384	154.443		6.94384	97.622
6.9466	154.145		6.9466	97.44
6.94935	153.847		6.94935	97.258
6.9521	153.549		6.9521	97.076
6.95485	153.251		6.95485	96.894
6.95761	152.953		6.95761	96.712
6.96036	152.656		6.96036	96.53
6.96311	152.358		6.96311	96.348
6.96587	152.06		6.96587	96.166
6.96862	151.762		6.96862	95.9841
6.97137	151.464		6.97137	95.8021
6.97412	151.166		6.97412	95.6201
6.97688	150.868		6.97688	95.4381
6.97963	150.571		6.97963	95.2561
6.98238	150.273		6.98238	95.0741
6.98514	149.975		6.98514	94.8921
6.98789	149.677		6.98789	94.7101
6.99064	149.379		6.99064	94.5281
6.99339	149.081		6.99339	94.3461
6.99615	148.783		6.99615	94.1642
6.9989	148.486		6.9989	93.9822
7.00165	148.188		7.00165	93.8002
7.0044	147.89		7.0044	93.6182
7.00716	147.592		7.00716	93.4362
7.00991	147.294		7.00991	93.2542
7.01266	146.996		7.01266	93.0722
7.01542	146.699		7.01542	92.8902
7.01817	146.401		7.01817	92.7082
7.02092	146.103		7.02092	92.5263
7.02367	145.805		7.02367	92.3443
7.02643	145.507		7.02643	92.1623
7.02918	145.209		7.02918	91.9803
7.03193	144.911		7.03193	91.7983
7.03468	144.614		7.03468	91.6163
7.03744	144.316		7.03744	91.4343
7.04019	144.018		7.04019	91.2523
7.04294	143.72		7.04294	91.0703
7.0457	143.422		7.0457	90.8883
7.04845	143.124		7.04845	90.7064
7.0512	142.826		7.0512	90.5244
7.05395	142.529		7.05395	90.3424
7.05671	142.231		7.05671	90.1604
7.05946	141.933		7.05946	89.9784
7.06221	141.635		7.06221	89.7964
7.06496	141.337		7.06496	89.6144
7.06772	141.039		7.06772	89.4324
7.07047	140.742		7.07047	89.2504
7.07322	140.444		7.07322	89.0684
7.07598	140.146		7.07598	88.8864
7.07873	139.848		7.07873	88.7045
7.08148	139.55		7.08148	88.5225
7.08423	139.252		7.08423	88.3405
7.08699	138.954		7.08699	88.1585
7.08974	138.657		7.08974	87.9765
7.09249	138.359		7.09249	87.7945
7.09525	138.061		7.09525	87.6125
7.098	137.763		7.098	87.4305
7.10075	137.465		7.10075	87.2485
7.1035	137.167		7.1035	87.0666
7.10626	136.869		7.10626	86.8846
7.10901	136.572		7.10901	86.7026
7.11176	136.274		7.11176	86.5206
7.11451	135.976		7.11451	86.3386
7.11727	135.678		7.11727	86.1566
7.12002	135.38		7.12002	85.9746
7.12277	135.082		7.12277	85.7926
7.12553	134.785		7.12553	85.6106
7.12828	134.487		7.12828	85.4286
7.13103	134.189		7.13103	85.2467
7.13378	133.891		7.13378	85.0647
7.13654	133.593		7.13654	84.8827
7.13929	133.295		7.13929	84.7007
7.14204	132.997		7.14204	84.5187
7.14479	132.7		7.14479	84.3367
7.14755	132.402		7.14755	84.1547
7.1503	132.104		7.1503	83.9727
7.15305	131.806		7.15305	83.7907
7.15581	131.508		7.15581	83.6087
7.15856	131.21		7.15856	83.4267
7.16131	130.912		7.16131	83.2447
7.16406	130.615		7.16406	83.0628
7.16682	130.317		7.16682	82.8808
7.16957	130.019		7.16957	82.6988
7.17232	129.721		7.17232	82.5168
7.17508	129.423		7.17508	82.3348
7.17783	129.125		7.17783	82.1528
7.18058	128.828		7.18058	81.9708
7.18333	128.53		7.18333	81.7888
7.18609	128.232		7.18609	81.6068
7.18884	127.934		7.18884	81.4249
7.19159	127.636		7.19159	81.2429
7.19434	127.338		7.19434	81.0609
7.1971	127.04		7.1971	80.8789
7.19985	126.743		7.19985	80.6969
7.2026	126.445		7.2026	80.5149
7.20536	126.147		7.20536	80.3329
7.20811	125.849		7.20811	80.1509
7.21086	125.551		7.21086	79.9689
7.21361	125.253		7.21361	79.7869
7.21637	124.956		7.21637	79.605
7.21912	124.658		7.21912	79.423
7.22187	124.36		7.22187	79.241
7.22462	124.062		7.22462	79.059
7.22738	123.764		7.22738	78.877
7.23013	123.466		7.23013	78.695
7.23288	123.168		7.23288	78.513
7.23564	122.871		7.23564	78.331
7.23839	122.573		7.23839	78.149
7.24114	122.275		7.24114	77.967
7.24389	121.977		7.24389	77.785
7.24665	121.679		7.24665	77.6031
7.2494	121.381		7.2494	77.4211
7.25215	121.083		7.25215	77.2391
7.2549	120.786		7.2549	77.0571
7.25766	120.488		7.25766	76.8751
7.26041	120.19		7.26041	76.6931
7.26316	119.892		7.26316	76.5111
7.26592	119.594		7.26592	76.3291
7.26867	119.296		7.26867	76.1471
7.27142	118.999		7.27142	75.9651
7.27417	118.701		7.27417	75.7832
7.27693	118.403		7.27693	75.6012
7.27968	118.105		7.27968	75.4192
7.28243	117.807		7.28243	75.2372
7.28519	117.509		7.28519	75.0552
7.28794	117.211		7.28794	74.8732
7.29069	116.914		7.29069	74.6912
7.29344	116.616		7.29344	74.5092
7.2962	116.318		7.2962	74.3272
7.29895	116.02		7.29895	74.1453
7.3017	115.722		7.3017	73.9633
7.30445	115.424		7.30445	73.7813
7.30721	115.126		7.30721	73.5993
7.30996	114.829		7.30996	73.4173
7.31271	114.531		7.31271	73.2353
7.31547	114.233		7.31547	73.0533
7.31822	113.935		7.31822	72.8713
7.32097	113.637		7.32097	72.6893
7.32372	113.339		7.32372	72.5073
7.32648	113.042		7.32648	72.3254
7.32923	112.744		7.32923	72.1434
7.33198	112.446		7.33198	71.9614
7.33473	112.148		7.33473	71.7794
7.33749	111.85		7.33749	71.5974
7.34024	111.552		7.34024	71.4154
7.34299	111.254		7.34299	71.2334
7.34575	110.957		7.34575	71.0514
7.3485	110.659		7.3485	70.8694
7.35125	110.361		7.35125	70.6874
7.354	110.063		7.354	70.5054
7.35676	109.765		7.35676	70.3235
7.35951	109.467		7.35951	70.1415
7.36226	109.169		7.36226	69.9595
7.36502	108.872		7.36502	69.7775
7.36777	108.574		7.36777	69.5955
7.37052	108.276		7.37052	69.4135
7.37327	107.978		7.37327	69.2315
7.37603	107.68		7.37603	69.0495
7.37878	107.382		7.37878	68.8675
7.38153	107.085		7.38153	68.6855
7.38428	106.787		7.38428	68.5036
7.38704	106.489		7.38704	68.3216
7.38979	106.191		7.38979	68.1396
7.39254	105.893		7.39254	67.9576
7.3953	105.595		7.3953	67.7756
7.39805	105.297		7.39805	67.5936
7.4008	105		7.4008	67.4116
7.40355	104.702		7.40355	67.2296
7.40631	104.404		7.40631	67.0476
7.40906	104.106		7.40906	66.8656
7.41181	103.808		7.41181	66.6837
7.41456	103.51		7.41456	66.5017
7.41732	103.212		7.41732	66.3197
7.42007	102.915		7.42007	66.1377
7.42282	102.617		7.42282	65.9557
7.42558	102.319		7.42558	65.7737
7.42833	102.021		7.42833	65.5917
7.43108	101.723		7.43108	65.4097
7.43383	101.425		7.43383	65.2277
7.43659	101.128		7.43659	65.0457
7.43934	100.83		7.43934	64.8637
7.44209	100.532		7.44209	64.6818
7.44484	100.234		7.44484	64.4998
7.4476	99.9361		7.4476	64.3178
7.45035	99.6383		7.45035	64.1358
7.4531	99.3404		7.4531	63.9538
7.45586	99.0426		7.45586	63.7718
7.45861	98.7447		7.45861	63.5898
7.46136	98.4469		7.46136	63.4078
7.46411	98.149		7.46411	63.2258
7.46687	97.8512		7.46687	63.0438
7.46962	97.5533		7.46962	62.8619
7.47237	97.2555		7.47237	62.6799
7.47513	96.9576		7.47513	62.4979
7.47788	96.6598		7.47788	62.3159
7.48063	96.3619		7.48063	62.1339
7.48338	96.0641		7.48338	61.9519
7.48614	95.7662		7.48614	61.7699
7.48889	95.4684		7.48889	61.5879
7.49164	95.1705		7.49164	61.4059
7.49439	94.8727		7.49439	61.224
7.49715	94.5748		7.49715	61.042
7.4999	94.277		7.4999	60.86
7.50265	93.9791		7.50265	60.678
7.50541	93.6813		7.50541	60.496
7.50816	93.3834		7.50816	60.314
7.51091	93.0856		7.51091	60.132
7.51366	92.7877		7.51366	59.95
7.51642	92.4899		7.51642	59.768
7.51917	92.192		7.51917	59.586
7.52192	91.8942		7.52192	59.404
7.52467	91.5963		7.52467	59.2221
7.52743	91.2985		7.52743	59.0401
7.53018	91.0006		7.53018	58.8581
7.53293	90.7028		7.53293	58.6761
7.53569	90.4049		7.53569	58.4941
7.53844	90.1071		7.53844	58.3121
7.54119	89.8092		7.54119	58.1301
7.54394	89.5114		7.54394	57.9481
7.5467	89.2135		7.5467	57.7661
7.54945	88.9157		7.54945	57.5842
7.5522	88.6178		7.5522	57.4022
7.55495	88.32		7.55495	57.2202
7.55771	88.0221		7.55771	57.0382
7.56046	87.7243		7.56046	56.8562
7.56321	87.4264		7.56321	56.6742
7.56597	87.1286		7.56597	56.4922
7.56872	86.8307		7.56872	56.3102
7.57147	86.5329		7.57147	56.1282
7.57422	86.235		7.57422	55.9462
7.57698	85.9372		7.57698	55.7642
7.57973	85.6393		7.57973	55.5823
7.58248	85.3415		7.58248	55.4003
7.58524	85.0436		7.58524	55.2183
7.58799	84.7458		7.58799	55.0363
7.59074	84.4479		7.59074	54.8543
7.59349	84.1501		7.59349	54.6723
7.59625	83.8522		7.59625	54.4903
7.599	83.5544		7.599	54.3083
7.60175	83.2565		7.60175	54.1263
7.6045	82.9587		7.6045	53.9443
7.60726	82.6608		7.60726	53.7623
7.61001	82.363		7.61001	53.5804
7.61276	82.0651		7.61276	53.3984
7.61552	81.7673		7.61552	53.2164
7.61827	81.4694		7.61827	53.0344
7.62102	81.1716		7.62102	52.8524
7.62377	80.8737		7.62377	52.6704
7.62653	80.5759		7.62653	52.4884
7.62928	80.278		7.62928	52.3064
7.63203	79.9802		7.63203	52.1244
7.63478	79.6823		7.63478	51.9425
7.63754	79.3845		7.63754	51.7605
7.64029	79.0866		7.64029	51.5785
7.64304	78.7888		7.64304	51.3965
7.6458	78.4909		7.6458	51.2145
7.64855	78.1931		7.64855	51.0325
7.6513	77.8952		7.6513	50.8505
7.65405	77.5974		7.65405	50.6685
7.65681	77.2995		7.65681	50.4865
7.65956	77.0017		7.65956	50.3045
7.66231	76.7038		7.66231	50.1225
7.66507	76.406		7.66507	49.9406
7.66782	76.1081		7.66782	49.7586
7.67057	75.8103		7.67057	49.5766
7.67332	75.5124		7.67332	49.3946
7.67608	75.2146		7.67608	49.2126
7.67883	74.9167		7.67883	49.0306
7.68158	74.6189		7.68158	48.8486
7.68433	74.321		7.68433	48.6666
7.68709	74.0232		7.68709	48.4846
7.68984	73.7253		7.68984	48.3026
7.69259	73.4275		7.69259	48.1207
7.69535	73.1296		7.69535	47.9387
7.6981	72.8318		7.6981	47.7567
7.70085	72.534		7.70085	47.5747
7.7036	72.2361		7.7036	47.3927
7.70636	71.9382		7.70636	47.2107
7.70911	71.6404		7.70911	47.0287
7.71186	71.3426		7.71186	46.8467
7.71461	71.0447		7.71461	46.6647
7.71737	70.7468		7.71737	46.4828
7.72012	70.449		7.72012	46.3008
7.72287	70.1512		7.72287	46.1188
7.72563	69.8533		7.72563	45.9368
7.72838	69.5554		7.72838	45.7548
7.73113	69.2576		7.73113	45.5728
7.73388	68.9597		7.73388	45.3908
7.73664	68.6619		7.73664	45.2088
7.73939	68.3641		7.73939	45.0268
7.74214	68.0662		7.74214	44.8448
7.74489	67.7683		7.74489	44.6628
7.74765	67.4705		7.74765	44.4809
7.7504	67.1727		7.7504	44.2989
7.75315	66.8748		7.75315	44.1169
7.75591	66.5769		7.75591	43.9349
7.75866	66.2791		7.75866	43.7529
7.76141	65.9813		7.76141	43.5709
7.76416	65.6834		7.76416	43.3889
7.76692	65.3855		7.76692	43.2069
7.76967	65.0877		7.76967	43.0249
7.77242	64.7899		7.77242	42.8429
7.77518	64.492		7.77518	42.6609
7.77793	64.1941		7.77793	42.479
7.78068	63.8963		7.78068	42.297
7.78343	63.5984		7.78343	42.115
7.78619	63.3006		7.78619	41.933
7.78894	63.0027		7.78894	41.751
7.79169	62.7049		7.79169	41.569
7.79444	62.407		7.79444	41.387
7.7972	62.1092		7.7972	41.205
7.79995	61.8113		7.79995	41.023
7.8027	61.5135		7.8027	40.8411
7.80546	61.2157		7.80546	40.6591
7.80821	60.9178		7.80821	40.4771
7.81096	60.62		7.81096	40.2951
7.81371	60.3221		7.81371	40.1131
7.81647	60.0243		7.81647	39.9311
7.81922	59.7264		7.81922	39.7491
7.82197	59.4286		7.82197	39.5671
7.82472	59.1307		7.82472	39.3851
7.82748	58.8329		7.82748	39.2031
7.83023	58.535		7.83023	39.0211
7.83298	58.2372		7.83298	38.8392
7.83574	57.9393		7.83574	38.6572
7.83849	57.6415		7.83849	38.4752
7.84124	57.3436		7.84124	38.2932
7.84399	57.0458		7.84399	38.1112
7.84675	56.7479		7.84675	37.9292
7.8495	56.4501		7.8495	37.7472
7.85225	56.1522		7.85225	37.5652
7.85501	55.8544		7.85501	37.3832
7.85776	55.5565		7.85776	37.2013
7.86051	55.2587		7.86051	37.0193
7.86326	54.9608		7.86326	36.8373
7.86602	54.663		7.86602	36.6553
7.86877	54.3651		7.86877	36.4733
7.87152	54.0673		7.87152	36.2913
7.87427	53.7694		7.87427	36.1093
7.87703	53.4716		7.87703	35.9273
7.87978	53.1737		7.87978	35.7453
7.88253	52.8759		7.88253	35.5633
7.88529	52.578		7.88529	35.3813
7.88804	52.2802		7.88804	35.1994
7.89079	51.9823		7.89079	35.0174
7.89354	51.6845		7.89354	34.8354
7.8963	51.3866		7.8963	34.6534
7.89905	51.0888		7.89905	34.4714
7.9018	50.7909		7.9018	34.2894
7.90455	50.4931		7.90455	34.1074
7.90731	50.1952		7.90731	33.9254
7.91006	49.8974		7.91006	33.7434
7.91281	49.5995		7.91281	33.5615
7.91557	49.3017		7.91557	33.3795
7.91832	49.0038		7.91832	33.1975
7.92107	48.706		7.92107	33.0155
7.92382	48.4081		7.92382	32.8335
7.92658	48.1103		7.92658	32.6515
7.92933	47.8124		7.92933	32.4695
7.93208	47.5146		7.93208	32.2875
7.93483	47.2167		7.93483	32.1055
7.93759	46.9189		7.93759	31.9235
7.94034	46.621		7.94034	31.7416
7.94309	46.3232		7.94309	31.5596
7.94585	46.0253		7.94585	31.3776
7.9486	45.7275		7.9486	31.1956
7.95135	45.4296		7.95135	31.0136
7.9541	45.1318		7.9541	30.8316
7.95686	44.8339		7.95686	30.6496
7.95961	44.5361		7.95961	30.4676
7.96236	44.2382		7.96236	30.2856
7.96512	43.9404		7.96512	30.1036
7.96787	43.6425		7.96787	29.9216
7.97062	43.3447		7.97062	29.7397
7.97337	43.0468		7.97337	29.5577
7.97613	42.749		7.97613	29.3757
7.97888	42.4511		7.97888	29.1937
7.98163	42.1533		7.98163	29.0117
7.98438	41.8554		7.98438	28.8297
7.98714	41.5576		7.98714	28.6477
7.98989	41.2597		7.98989	28.4657
7.99264	40.9619		7.99264	28.2837
7.9954	40.664		7.9954	28.1017
7.99815	40.3662		7.99815	27.9198
8.0009	40.0683		8.0009	27.7378
8.00365	39.7705		8.00365	27.5558
8.00641	39.4726		8.00641	27.3738
8.00916	39.1748		8.00916	27.1918
8.01191	38.8769		8.01191	27.0098
8.01466	38.5791		8.01466	26.8278
8.01742	38.2812		8.01742	26.6458
8.02017	37.9834		8.02017	26.4638
8.02292	37.6855		8.02292	26.2818
8.02568	37.3877		8.02568	26.0998
8.02843	37.0898		8.02843	25.9179
8.03118	36.792		8.03118	25.7359
8.03393	36.4941		8.03393	25.5539
8.03669	36.1963		8.03669	25.3719
8.03944	35.8984		8.03944	25.1899
8.04219	35.6006		8.04219	25.0079
8.04494	35.3027		8.04494	24.8259
8.0477	35.0049		8.0477	24.6439
8.05045	34.707		8.05045	24.4619
8.0532	34.4092		8.0532	24.2799
8.05596	34.1113		8.05596	24.098
8.05871	33.8135		8.05871	23.916
8.06146	33.5156		8.06146	23.734
8.06421	33.2178		8.06421	23.552
8.06697	32.9199		8.06697	23.37
8.06972	32.6221		8.06972	23.188
8.07247	32.3242		8.07247	23.006
8.07523	32.0264		8.07523	22.824
8.07798	31.7285		8.07798	22.642
8.08073	31.4307		8.08073	22.46
8.08348	31.1328		8.08348	22.2781
8.08624	30.835		8.08624	22.0961
8.08899	30.5371		8.08899	21.9141
8.09174	30.2393		8.09174	21.7321
8.09449	29.9414		8.09449	21.5501
8.09725	29.6436		8.09725	21.3681
8.1	29.3457		8.1	21.1861
