# Supplementary material for: Ultrafast one-minute electronic detection of SARS-CoV-2 infection by 3CLpro enzymatic activity in untreated saliva samples
Source: Nat Commun. 2022 Oct 26;13:6375. doi: 10.1038/s41467-022-34074-2 (PMC9605950; doi:10.1038/s41467-022-34074-2)
Supplement: Supplementary file 4 — Source Data [file 41467_2022_34074_MOESM4_ESM.zip › Source data Fig 3.xlsx]

## Sheet: c
Time	NanoDrop Reading	d[IgG]	Adsorption	Adsorption	Adsorption
Minute	mg/ml	mg/ml	ug	mg/cm2	%	mg/cm2
		0.065-B	C*500	C/0.5	F*100/0.065
0	0.065	0	0	0	0	0
0.5	0.051	0.014	7	0.028	43.0769	0.003
1	0.05	0.015	7.5	0.03	46.1538	0.003
2	0.048	0.017	8.5	0.034	52.3077	0.003
4	0.043	0.022	11	0.044	67.6923	0.003
10	0.04	0.025	12.5	0.05	76.9231	0.003
15	0.041	0.024	12	0.048	73.8461	0.003
30	0.036	0.029	14.5	0.058	89.2308	0.003

## Sheet: d
Time	NanoDrop Reading	Desorption	IgG	IgG
minute	mg/ml	pmol/cm2	ug	%
		D*1E-3*1E12/150000	C*200	D*100/10
0	0	0	0	0
0.5	0	0	0	0
1	0	0	0	0
2	0	0	0	0
4	0	0	0	0
8	0	0	0	0
20	0	0	0	0
30	0	0	0	0
45	0.003	20	0.6	6
60	0.004	26.6667	0.8	8
120	0.005	33.3333	1	10

## Sheet: i
Potential	Current	Current	Current	Current
V	µA	µA	µA	µA
	Bare	IgG	IgG+BSA	IgG+BSA+3CL\+(pro)
6.24657e-05	-23.2222	-14.3096	-12.3346	-11.4033
0.00706	-22.616	-13.8971	-11.9471	-11.047
0.01406	-21.9847	-13.4846	-11.5721	-10.647
0.02106	-21.3847	-13.0971	-11.172	-10.2908
0.02806	-20.7222	-12.6408	-10.8033	-9.89703
0.03506	-20.0034	-12.1596	-10.3783	-9.49702
0.04206	-19.2597	-11.7346	-9.93453	-9.11577
0.04906	-18.4847	-11.2221	-9.48452	-8.6845
0.05606	-17.6659	-10.722	-9.00952	-8.272
0.06306	-16.8284	-10.197	-8.48451	-7.76575
0.07006	-15.8846	-9.58452	-7.9345	-7.27824
0.07706	-14.8096	-9.02827	-7.34074	-6.74073
0.08406	-13.6596	-8.347	-6.69698	-6.16572
0.09106	-12.3783	-7.59075	-5.93446	-5.53446
0.09806	-10.8908	-6.81573	-5.0907	-4.88445
0.10506	-9.22827	-5.87196	-4.15318	-4.08444
0.11206	-7.37199	-4.85945	-3.09067	-3.16567
0.11906	-5.14696	-3.68443	-1.8219	-2.18441
0.12606	-2.64692	-2.31566	-0.37189	-1.00939
0.13306	0.29688	-0.77188	1.29063	0.27814
0.14007	3.72818	1.0469	3.21974	1.83909
0.14707	7.70323	3.12192	5.4604	3.60099
0.15407	12.2721	5.54352	8.05544	5.64102
0.16107	17.6096	8.32481	11.0399	7.97418
0.16807	23.6847	11.5224	14.4312	10.6348
0.17507	30.5473	15.1405	18.245	13.6361
0.18207	38.36	19.2444	22.6035	17.0049
0.18907	47.1351	23.9097	27.366	20.7847
0.19607	56.854	28.9661	32.6411	24.9035
0.20307	67.4854	34.5536	38.3975	29.4473
0.21007	79.1293	40.6287	44.61	34.3974
0.21707	91.6483	47.1851	51.2539	39.7287
0.22407	105.036	54.1727	58.429	45.3476
0.23107	119.167	61.5666	65.8979	51.3539
0.23807	134.118	69.2354	73.7355	57.5915
0.24507	149.555	77.248	81.8544	64.0728
0.25207	165.612	85.4232	90.2233	70.8042
0.25907	182.284	93.7858	98.8046	77.6418
0.26607	198.909	102.167	107.511	84.5982
0.27307	215.722	110.73	116.324	91.7295
0.28007	233.41	119.249	125.186	98.8734
0.28707	250.723	127.786	134.168	106.024
0.29407	267.723	136.274	143.124	113.224
0.30107	285.161	144.768	152.049	120.517
0.30807	301.848	153.162	160.931	127.768
0.31507	319.099	161.518	169.846	134.986
0.32207	335.661	170.221	178.972	142.337
0.32907	352.349	178.534	187.472	149.743
0.33607	368.849	186.846	196.284	157.112
0.34307	384.725	195.097	204.784	164.596
0.35007	399.975	203.222	213.597	172.284
0.35707	415.038	211.41	222.91	179.409
0.36407	429.538	219.597	231.16	187.034
0.37107	443.1	227.597	239.472	195.034
0.37807	455.976	235.535	248.472	202.597
0.38507	468.101	243.535	257.16	210.722
0.39207	480.039	251.035	265.16	218.347
0.39907	490.601	258.723	273.785	226.472
0.40607	499.976	265.598	281.848	233.972
0.41307	508.226	272.348	290.348	241.472
0.42007	516.164	279.473	298.161	249.598
0.42707	522.539	285.786	306.348	256.91
0.43407	527.539	291.973	313.786	264.91
0.44107	531.102	297.411	321.036	272.473
0.44807	533.477	302.848	328.786	279.911
0.45507	534.227	307.348	335.286	287.036
0.46207	534.227	311.848	341.661	293.786
0.46907	532.289	315.349	348.412	301.161
0.47607	528.602	318.974	354.224	307.598
0.48307	523.852	321.349	359.474	314.036
0.49007	516.977	323.599	365.099	320.536
0.49707	509.414	324.536	369.537	326.286
0.50407	500.039	325.974	374.037	332.036
0.51107	488.976	326.036	377.412	337.161
0.51807	476.664	325.474	380.224	342.036
0.52507	463.663	324.161	383.162	346.474
0.53207	449.663	322.349	385.35	350.224
0.53907	434.6	319.474	386.287	353.474
0.54607	419.038	316.036	387.475	356.599
0.55307	402.662	311.723	387.287	359.162
0.56007	386.787	307.223	386.537	360.849
0.56707	370.349	301.723	384.85	362.724
0.57407	354.037	295.411	383.162	363.287
0.58107	338.599	288.411	380.162	363.412
0.58807	323.349	280.848	376.349	362.412
0.59507	308.473	273.285	371.85	361.724
0.60207	294.598	265.035	366.974	359.724
0.60907	281.723	256.723	360.974	357.037
0.61607	268.91	247.473	354.099	353.787
0.62307	257.848	238.722	346.662	349.474
0.63007	247.16	229.91	338.411	344.974
0.63707	237.097	220.847	330.036	339.286
0.64407	228.16	212.034	320.661	333.474
0.65107	220.097	203.097	311.161	326.661
0.65807	212.159	195.222	301.286	319.224
0.66507	205.534	187.097	291.411	311.536
0.67207	199.034	179.596	280.973	303.223
0.67907	192.909	172.784	270.473	294.411
0.68607	187.409	166.159	259.91	285.411
0.69307	182.409	159.784	250.098	276.473
0.70007	177.784	154.471	239.972	267.16
0.70707	173.034	148.846	230.285	257.785
0.71407	169.471	144.158	220.472	248.41
0.72107	165.596	139.721	211.972	239.535
0.72807	162.534	135.783	203.409	230.285
0.73507	159.284	131.658	195.159	221.347
0.74207	156.221	128.033	187.222	213.034
0.74907	154.034	125.033	180.346	205.097
0.75607	151.034	122.408	173.471	197.472
0.76307	148.846	119.283	167.409	189.784
0.77007	146.409	117.221	161.221	182.472
0.77707	144.096	114.846	155.909	176.284
0.78407	142.846	112.783	150.533	170.096
0.79108	140.846	110.533	145.721	164.034
0.79808	139.096	108.845	140.971	158.721
0.80508	137.158	107.095	137.033	153.409
0.81208	135.533	105.533	133.096	148.534
0.81908	134.783	103.97	129.221	143.909
0.82608	133.096	102.408	125.908	139.721
0.83308	132.221	101.158	123.033	135.346
0.84008	130.658	100.158	119.72	132.221
0.84708	129.908	98.8452	117.408	128.783
0.85408	128.846	98.0952	114.97	125.596
0.86108	127.283	97.0328	112.908	122.346
0.86808	126.908	96.0951	110.845	119.596
0.87508	126.346	95.1576	108.595	117.283
0.88208	125.221	94.3451	106.845	114.846
0.88908	124.158	93.9701	105.22	112.97
0.89608	123.346	93.2827	103.908	110.783
0.90308	123.346	92.5951	102.845	109.033
0.91008	123.158	91.7826	101.345	107.22
0.91708	122.783	91.4702	100.22	106.283
0.92408	122.346	91.4075	99.0953	104.658
0.93108	121.658	91.1577	98.7828	103.595
0.93808	121.158	91.0327	98.0327	102.783
0.94508	120.596	90.9076	97.1577	101.533
0.95208	120.533	90.2827	96.9703	100.845
0.95908	119.72	90.4701	96.5328	100.408
0.96608	119.72	90.7202	96.2827	99.3452
0.97308	119.22	90.6577	95.7828	99.2203
0.98008	119.22	90.8765	96.1578	98.8452
0.98708	119.158	91.0327	95.8452	98.9077
0.99408	118.971	91.0952	95.7828	99.0326
1.00108	118.783	91.2201	96.4077	99.0326
0.99408	113.033	86.5326	91.0327	93.0951
0.98708	108.22	82.4699	86.9076	88.7201
0.98008	104.095	79.2201	82.9074	84.9075
0.97308	101.033	76.345	79.1574	81.7826
0.96608	97.9078	74.2199	76.5324	78.7823
0.95908	95.2201	72.2198	74.2824	75.47
0.95208	92.9701	70.0948	71.2824	73.5948
0.94508	91.0952	68.0947	69.4072	71.1572
0.93808	89.2825	66.3447	67.2197	69.0949
0.93108	87.22	65.0947	65.3448	67.0948
0.92408	85.2201	63.3447	63.4072	65.6571
0.91708	84.0325	62.5322	62.6571	63.9696
0.91008	83.0326	61.1572	60.5946	62.1572
0.90308	81.2199	59.7196	59.2196	60.9071
0.89608	80.22	59.0322	58.2197	59.3445
0.88908	79.0949	57.7822	57.157	58.2197
0.88208	77.97	56.8447	55.6571	56.6571
0.87508	76.8449	55.532	54.7822	55.4695
0.86808	75.3448	55.032	53.5946	54.657
0.86108	75.0949	54.0321	52.5944	53.282
0.85408	73.72	52.907	51.532	52.907
0.84708	72.5324	52.4695	50.9696	51.2819
0.84008	71.3449	51.3446	49.7196	50.5321
0.83308	71.1572	51.0321	48.9695	49.407
0.82608	70.5323	50.3445	47.8444	48.532
0.81908	69.2823	49.2194	47.0943	48.032
0.81208	68.4698	48.7194	46.2821	47.2195
0.80508	68.0947	48.0945	45.7476	46.7196
0.79808	67.1573	47.282	45.0351	45.6976
0.79108	66.7198	46.5944	44.2725	44.9226
0.78407	65.4073	46.2101	43.5788	44.1475
0.77707	65.1572	45.6476	42.8538	43.3725
0.77007	64.4071	45.0163	42.0913	42.6663
0.76307	63.2823	44.4038	41.435	41.91
0.75607	63.1571	43.8538	40.8037	41.2287
0.74907	62.4697	43.2538	40.085	40.5475
0.74207	61.6572	42.6788	39.4037	39.7975
0.73507	60.9071	42.16	38.7975	39.1475
0.72807	59.9072	41.6162	38.1099	38.4412
0.72107	59.4697	41.0788	37.5037	37.7537
0.71407	59.1571	40.5162	36.8287	37.1224
0.70707	58.7196	39.985	36.2099	36.4662
0.70007	57.9071	39.4912	35.5724	35.7724
0.69307	57.0321	38.9225	34.9662	35.1474
0.68607	56.1571	38.3975	34.3224	34.5099
0.67907	55.9695	37.8787	33.7411	33.8599
0.67207	55.0945	37.36	33.1474	33.1911
0.66507	54.7197	36.8662	32.4974	32.5599
0.65807	54.157	36.3162	31.9161	31.8911
0.65107	53.0946	35.8349	31.2598	31.2661
0.64407	52.7196	35.3037	30.6911	30.6036
0.63707	51.5945	34.8224	30.0786	30.0286
0.63007	51.157	34.2661	29.4536	29.3723
0.62307	51.0945	33.7662	28.8286	28.7286
0.61607	50.1571	33.2286	28.2786	28.0535
0.60907	49.5944	32.7599	27.666	27.4848
0.60207	48.7819	32.2224	27.0598	26.8098
0.59507	48.3444	31.6786	26.4285	26.216
0.58807	47.282	31.1974	25.8848	25.541
0.58107	47.0319	30.6286	25.2535	24.9347
0.57407	46.2193	30.1286	24.6973	24.3098
0.56707	45.7351	29.6036	24.0785	23.6972
0.56007	45.0351	29.0661	23.4722	23.116
0.55307	44.3475	28.5286	22.9347	22.4722
0.54607	43.6225	27.9598	22.3597	21.891
0.53907	42.8913	27.416	21.7535	21.2597
0.53207	42.1788	26.8723	21.2159	20.6847
0.52507	41.4225	26.2785	20.6222	20.0722
0.51807	40.6725	25.691	20.0472	19.4597
0.51107	39.9475	25.1785	19.4597	18.8534
0.50407	39.1725	24.5972	18.9347	18.2784
0.49707	38.3912	23.9722	18.3597	17.7284
0.49007	37.5287	23.3847	17.8346	17.1596
0.48307	36.6724	22.7785	17.2721	16.5846
0.47607	35.8599	22.1972	16.7034	16.0221
0.46907	34.9599	21.6035	16.1346	15.4284
0.46207	34.0411	20.9597	15.6346	14.8471
0.45507	33.1661	20.3222	15.0659	14.2908
0.44807	32.2099	19.6784	14.4971	13.7721
0.44107	31.1723	18.9784	13.9908	13.2221
0.43407	30.1161	18.2847	13.3908	12.6283
0.42707	29.0536	17.6409	12.8158	12.0658
0.42007	27.9036	16.8784	12.1971	11.5033
0.41307	26.7348	16.1659	11.6158	10.9095
0.40607	25.441	15.3846	10.997	10.3158
0.39907	24.041	14.5408	10.3283	9.67827
0.39207	22.5785	13.7221	9.64077	9.02827
0.38507	20.9222	12.8283	8.87825	8.36575
0.37807	19.1534	11.8345	8.04698	7.6345
0.37107	17.1971	10.7533	7.17824	6.85322
0.36407	14.9596	9.60951	6.23448	5.99697
0.35707	12.4783	8.31575	5.1532	5.07195
0.35007	9.67202	6.89073	3.92818	3.99067
0.34307	6.44071	5.3407	2.52817	2.86567
0.33607	2.82817	3.52817	0.98438	1.54691
0.32907	-1.36564	1.49689	-0.81563	0.07188
0.32207	-6.06571	-0.81563	-2.89068	-1.66346
0.31507	-11.4783	-3.38442	-5.27227	-3.58974
0.30807	-17.5346	-6.35322	-7.97106	-5.80853
0.30107	-24.4848	-9.71577	-11.0636	-8.32731
0.29407	-32.1724	-13.5658	-14.6087	-11.213
0.28707	-40.7725	-17.7909	-18.5937	-14.4874
0.28007	-50.2976	-22.5285	-23.1035	-18.1706
0.27307	-60.6853	-27.7473	-28.0723	-22.2972
0.26607	-72.023	-33.5536	-33.6536	-26.9285
0.25907	-84.2107	-39.7787	-39.7662	-31.9724
0.25207	-97.2046	-46.4538	-46.4413	-37.5474
0.24507	-110.967	-53.5477	-53.5914	-43.6163
0.23807	-125.436	-61.0978	-61.2853	-50.1039
0.23107	-140.48	-68.9479	-69.4292	-56.979
0.22407	-155.993	-77.0731	-77.9856	-64.2604
0.21707	-171.968	-85.4294	-86.942	-71.9105
0.21007	-188.597	-93.9858	-96.1796	-79.8356
0.20307	-204.972	-102.592	-105.667	-88.0232
0.19607	-221.722	-111.261	-115.38	-96.3421
0.18907	-238.597	-119.949	-125.236	-104.817
0.18207	-255.16	-128.63	-135.218	-113.386
0.17507	-271.223	-137.23	-145.237	-122.042
0.16807	-287.661	-145.755	-155.23	-130.693
0.16107	-303.411	-154.18	-165.243	-139.33
0.15407	-319.036	-162.512	-175.187	-147.937
0.14707	-334.286	-170.712	-185.472	-156.418
0.14007	-349.287	-179.409	-195.034	-164.849
0.13306	-363.599	-187.034	-204.659	-173.15
0.12606	-377.225	-194.847	-214.347	-181.597
0.11906	-390.725	-202.409	-223.222	-189.472
0.11206	-403.037	-210.034	-232.472	-197.784
0.10506	-414.538	-216.91	-241.16	-205.284
0.09806	-425.475	-223.972	-249.285	-212.972
0.09106	-435.788	-231.097	-257.723	-220.347
0.08406	-444.726	-237.16	-265.535	-227.785
0.07706	-453.288	-243.722	-273.098	-234.535
0.07006	-460.226	-249.223	-280.598	-240.972
0.06306	-466.663	-254.91	-287.661	-247.66
0.05606	-471.476	-260.348	-294.411	-253.91
0.04906	-475.601	-265.223	-300.598	-260.473
0.04206	-478.476	-270.035	-306.786	-265.66
0.03506	-480.601	-273.785	-312.161	-271.41
0.02806	-481.351	-277.786	-317.224	-276.911
0.02106	-481.039	-281.286	-322.161	-282.036
0.01406	-479.601	-284.411	-326.411	-286.848
0.00706	-477.289	-286.723	-330.724	-291.161
6.24657e-05	-473.539	-289.286	-333.849	-295.286
-0.00694	-469.288	-291.161	-337.224	-299.098
-0.01394	-463.726	-292.536	-340.099	-303.223
-0.02094	-457.788	-293.348	-342.224	-306.536
-0.02794	-450.538	-293.411	-344.224	-309.411
-0.03494	-442.226	-293.473	-345.724	-312.224
-0.04194	-433.538	-293.473	-346.849	-314.474
-0.04894	-424.475	-292.348	-347.474	-316.536
-0.05594	-414.35	-291.473	-347.974	-318.161
-0.06294	-403.725	-289.661	-347.599	-319.724
-0.06994	-392.85	-287.661	-346.912	-321.036
-0.07694	-381.912	-285.098	-345.787	-321.724
-0.08394	-370.287	-282.098	-344.537	-322.161
-0.09094	-358.599	-278.786	-342.412	-322.099
-0.09794	-346.599	-274.786	-340.099	-321.724
-0.10494	-334.724	-270.91	-337.286	-321.536
-0.11194	-322.849	-266.473	-334.036	-320.224
-0.11894	-311.161	-261.598	-330.474	-319.224
-0.12594	-299.661	-257.035	-326.724	-317.474
-0.13294	-288.848	-251.41	-322.161	-315.161
-0.13994	-277.536	-246.035	-317.474	-312.911
-0.14694	-267.41	-240.472	-312.661	-310.036
-0.15394	-256.848	-234.41	-307.036	-307.099
-0.16094	-247.097	-228.785	-301.473	-303.661
-0.16794	-238.035	-222.597	-295.536	-300.161
-0.17494	-229.222	-216.222	-289.223	-295.786
-0.18194	-220.785	-210.16	-282.536	-291.723
-0.18894	-212.722	-203.972	-275.91	-287.098
-0.19594	-205.097	-197.472	-269.035	-282.161
-0.20294	-197.909	-191.972	-262.098	-277.161
-0.20994	-191.972	-185.659	-255.223	-271.91
-0.21694	-185.409	-180.034	-248.16	-266.598
-0.22394	-179.909	-173.971	-240.972	-261.035
-0.23094	-174.534	-168.721	-234.16	-255.41
-0.23794	-169.284	-163.284	-226.66	-249.285
-0.24494	-164.784	-157.659	-219.722	-243.348
-0.25194	-160.659	-152.659	-212.659	-237.097
-0.25894	-156.909	-148.409	-205.784	-231.41
-0.26594	-153.159	-143.471	-199.222	-225.035
-0.27294	-149.409	-139.346	-192.534	-218.91
-0.27994	-146.471	-135.283	-186.097	-212.972
-0.28694	-143.971	-131.221	-180.034	-206.972
-0.29394	-140.908	-127.471	-174.096	-200.659
-0.30094	-138.846	-124.408	-168.284	-195.034
-0.30794	-136.408	-120.783	-163.034	-188.847
-0.31494	-134.033	-117.533	-157.221	-183.472
-0.32194	-132.408	-115.033	-152.284	-177.659
-0.32894	-130.721	-112.595	-147.284	-172.346
-0.33594	-129.221	-109.845	-142.658	-167.409
-0.34294	-127.721	-108.095	-138.596	-162.159
-0.34994	-126.658	-106.033	-134.221	-157.159
-0.35694	-125.658	-103.97	-130.658	-152.721
-0.36394	-124.846	-102.158	-126.596	-148.596
-0.37094	-123.908	-100.97	-123.408	-143.971
-0.37794	-123.033	-99.5328	-119.908	-140.158
-0.38494	-122.908	-98.3453	-116.971	-136.283
-0.39194	-122.471	-96.9702	-113.971	-132.471
-0.39894	-122.033	-96.0952	-111.346	-128.783
-0.40594	-121.346	-95.0327	-108.908	-125.408
-0.41294	-121.158	-94.7202	-106.658	-122.471
-0.41994	-121.221	-93.7202	-104.845	-119.783
-0.42694	-121.096	-92.9077	-102.72	-116.908
-0.43394	-121.658	-92.5952	-100.908	-114.283
-0.44094	-121.283	-92.1577	-98.9703	-111.908
-0.44794	-121.471	-92.0951	-97.5327	-109.97
-0.45495	-121.658	-91.2201	-96.2203	-107.658
-0.46195	-122.221	-91.0326	-94.8452	-106.158
-0.46895	-122.846	-90.8451	-93.5327	-104.533
-0.47595	-122.783	-90.8451	-92.7827	-102.408
-0.48295	-123.221	-91.0326	-92.4077	-100.845
-0.48995	-123.596	-90.9702	-90.9077	-99.7828
-0.49695	-124.658	-90.8451	-90.7826	-98.5328
-0.50395	-124.783	-90.9077	-89.9701	-97.4703
-0.51095	-124.971	-91.3452	-89.2826	-96.7202
-0.51795	-125.908	-91.2201	-89.0951	-95.7203
-0.52495	-126.596	-91.7827	-88.7827	-95.0327
-0.53195	-127.533	-92.5326	-88.8451	-94.4077
-0.53895	-128.283	-92.4702	-88.5952	-94.0328
-0.54595	-128.846	-92.8452	-88.7201	-93.5951
-0.55295	-129.596	-93.2202	-88.7827	-93.0952
-0.55995	-130.658	-93.7827	-88.8451	-92.9077
-0.56695	-131.283	-94.4077	-88.9076	-92.8452
-0.57395	-132.783	-95.4702	-89.1576	-93.2202
-0.58095	-133.033	-96.0327	-89.7201	-93.4078
-0.58795	-134.471	-96.8453	-90.6577	-93.7827
-0.59495	-135.408	-97.5327	-91.0326	-93.9702
-0.60195	-136.846	-98.9078	-91.9702	-94.4703
-0.60895	-137.783	-99.5328	-93.0327	-94.9702
-0.61595	-138.908	-100.783	-93.6577	-95.7203
-0.62295	-140.283	-101.658	-94.8452	-96.6578
-0.62995	-141.908	-103.22	-96.4702	-97.4077
-0.63695	-143.283	-104.533	-97.0953	-98.5953
-0.64395	-144.783	-106.033	-98.9078	-99.3453
-0.65095	-146.659	-107.283	-100.533	-100.908
-0.65795	-148.534	-108.845	-101.595	-102.095
-0.66495	-149.596	-110.096	-102.908	-103.095
-0.67195	-152.096	-111.533	-104.533	-104.783
-0.67895	-153.409	-113.033	-106.095	-105.845
-0.68595	-155.971	-115.095	-107.533	-107.033
-0.69295	-157.721	-116.783	-109.47	-108.658
-0.69995	-160.221	-118.658	-111.033	-109.845
-0.70695	-162.596	-120.596	-112.72	-111.783
-0.71395	-164.971	-122.096	-114.096	-112.97
-0.72095	-167.534	-123.658	-115.721	-114.096
-0.72795	-170.221	-125.346	-117.158	-115.658
-0.73495	-172.971	-127.408	-118.846	-116.783
-0.74195	-175.909	-129.033	-120.783	-117.846
-0.74895	-178.784	-131.033	-121.971	-119.533
-0.75595	-181.784	-133.096	-123.033	-120.408
-0.76295	-185.222	-134.971	-124.783	-120.971
-0.76995	-188.784	-136.846	-125.533	-122.471
-0.77695	-192.222	-138.846	-127.158	-123.096
-0.78395	-195.534	-140.971	-127.783	-123.721
-0.79095	-198.909	-142.658	-128.908	-124.533
-0.79795	-202.972	-144.846	-129.721	-124.846
-0.80495	-206.597	-147.034	-130.471	-125.408
-0.79795	-196.722	-138.846	-122.658	-117.471
-0.79095	-187.222	-132.158	-115.283	-111.158
-0.78395	-179.721	-126.096	-108.97	-104.97
-0.77695	-173.096	-120.846	-103.533	-100.658
-0.76995	-166.846	-116.658	-99.0328	-95.9703
-0.76295	-160.971	-111.908	-94.3452	-91.5952
-0.75595	-155.596	-107.845	-90.7202	-87.8451
-0.74895	-150.784	-103.908	-86.845	-84.6575
-0.74195	-146.471	-100.72	-84.0325	-81.22
-0.73495	-141.846	-97.0328	-80.845	-78.6575
-0.72795	-137.658	-94.5327	-77.7825	-75.9075
-0.72095	-133.596	-91.1577	-75.0325	-73.5949
-0.71395	-130.471	-88.9076	-72.9073	-71.3449
-0.70695	-126.783	-86.4701	-70.5949	-68.9698
-0.69995	-123.471	-83.9076	-68.6573	-67.5948
-0.69295	-120.471	-81.345	-66.2823	-65.2198
-0.68595	-117.346	-79.845	-64.7823	-63.5947
-0.67895	-114.72	-77.7199	-62.4697	-62.2197
-0.67195	-112.533	-75.72	-60.8447	-60.5947
-0.66495	-109.595	-73.9074	-59.5946	-59.0947
-0.65795	-107.533	-72.0323	-57.9071	-57.1572
-0.65095	-104.845	-70.7198	-56.7197	-56.7197
-0.64395	-102.845	-68.7823	-54.9695	-54.7822
-0.63695	-100.908	-67.2199	-53.4071	-53.907
-0.62995	-98.8452	-66.2198	-52.7821	-52.7196
-0.62295	-96.9077	-64.8447	-51.282	-51.782
-0.61595	-94.9078	-63.0947	-50.0945	-50.3446
-0.60895	-93.3452	-61.8447	-48.9695	-49.5945
-0.60195	-91.9076	-60.7822	-48.3445	-48.7195
-0.59495	-90.1576	-59.4072	-47.2195	-47.7195
-0.58795	-88.5952	-58.6572	-46.2413	-46.8445
-0.58095	-86.7826	-57.0321	-45.3538	-45.6569
-0.57395	-85.5951	-56.4071	-44.5038	-44.9288
-0.56695	-83.845	-55.2821	-43.7351	-44.1476
-0.55995	-82.9076	-54.4696	-42.9225	-43.4163
-0.55295	-80.9075	-53.3446	-42.1788	-42.6975
-0.54595	-79.7825	-52.7196	-41.4663	-41.9975
-0.53895	-78.9075	-51.9695	-40.76	-41.3038
-0.53195	-77.1575	-50.5946	-40.1287	-40.6538
-0.52495	-75.9699	-50.1571	-39.4725	-39.9912
-0.51795	-74.9074	-48.8445	-38.8225	-39.4162
-0.51095	-73.0948	-48.282	-38.2287	-38.785
-0.50395	-72.1574	-47.4069	-37.6537	-38.2037
-0.49695	-70.7823	-46.3601	-37.0787	-37.66
-0.48995	-69.2198	-45.5726	-36.5474	-37.1037
-0.48295	-68.2824	-44.7476	-35.9662	-36.5474
-0.47595	-66.8448	-43.9663	-35.4412	-35.9912
-0.46895	-65.5323	-43.1663	-34.9599	-35.5224
-0.46195	-64.7198	-42.3975	-34.4037	-35.0037
-0.45495	-63.5947	-41.66	-33.9474	-34.5037
-0.44794	-62.3447	-40.885	-33.4599	-33.9661
-0.44094	-61.0322	-40.16	-32.9849	-33.5099
-0.43394	-59.8447	-39.3912	-32.4849	-33.0286
-0.42694	-58.7196	-38.7037	-32.0286	-32.5536
-0.41994	-57.6571	-37.935	-31.5661	-32.0911
-0.41294	-56.7197	-37.235	-31.1599	-31.6786
-0.40594	-55.2197	-36.5537	-30.7099	-31.1849
-0.39894	-54.5946	-35.9099	-30.3036	-30.7473
-0.39194	-52.9696	-35.1787	-29.8473	-30.3348
-0.38494	-52.2195	-34.5537	-29.4286	-29.9411
-0.37794	-51.157	-33.9224	-29.0661	-29.5161
-0.37094	-50.5946	-33.2349	-28.6536	-29.1161
-0.36394	-49.2821	-32.6474	-28.2411	-28.6911
-0.35694	-48.782	-32.0286	-27.8911	-28.3161
-0.34994	-47.4069	-31.5036	-27.4973	-27.8973
-0.34294	-47.0319	-30.9098	-27.1285	-27.516
-0.33594	-46.1569	-30.3536	-26.7348	-27.1223
-0.32894	-45.0476	-29.8286	-26.3598	-26.766
-0.32194	-44.3476	-29.3661	-26.0035	-26.3848
-0.31494	-43.6163	-28.8598	-25.6785	-26.016
-0.30794	-43.0163	-28.3911	-25.3723	-25.6723
-0.30094	-42.36	-27.9473	-25.0223	-25.3535
-0.29394	-41.7913	-27.5723	-24.7223	-24.9785
-0.28694	-41.2725	-27.1348	-24.366	-24.666
-0.27994	-40.7413	-26.7473	-24.0222	-24.3098
-0.27294	-40.235	-26.3598	-23.7535	-23.9535
-0.26594	-39.76	-26.0535	-23.416	-23.591
-0.25894	-39.3225	-25.6973	-23.1097	-23.3285
-0.25194	-38.8912	-25.4035	-22.7597	-22.9785
-0.24494	-38.4787	-25.0285	-22.5035	-22.6347
-0.23794	-38.0162	-24.7097	-22.1722	-22.3472
-0.23094	-37.66	-24.4097	-21.866	-21.991
-0.22394	-37.235	-24.091	-21.541	-21.6722
-0.21694	-36.8599	-23.8035	-21.2659	-21.3785
-0.20994	-36.4599	-23.4785	-20.9347	-21.0284
-0.20294	-36.0912	-23.166	-20.6472	-20.7097
-0.19594	-35.7224	-22.8535	-20.3472	-20.3722
-0.18894	-35.3349	-22.5597	-20.0784	-20.0659
-0.18194	-34.9537	-22.2722	-19.7222	-19.7909
-0.17494	-34.5599	-21.9535	-19.4722	-19.4597
-0.16794	-34.1849	-21.7097	-19.1472	-19.1347
-0.16094	-33.8224	-21.3535	-18.8347	-18.7784
-0.15394	-33.3911	-21.1035	-18.5284	-18.5159
-0.14694	-32.9974	-20.7472	-18.2472	-18.1722
-0.13994	-32.5974	-20.4472	-17.9096	-17.8534
-0.13294	-32.2099	-20.1472	-17.5846	-17.5159
-0.12594	-31.7661	-19.8034	-17.3284	-17.1659
-0.11894	-31.3411	-19.5097	-16.9846	-16.8784
-0.11194	-30.9098	-19.2034	-16.6846	-16.5346
-0.10494	-30.5036	-18.8409	-16.3534	-16.1909
-0.09794	-30.0286	-18.5409	-16.0846	-15.9221
-0.09094	-29.5723	-18.2097	-15.7284	-15.5409
-0.08394	-29.1286	-17.9409	-15.4096	-15.1971
-0.07694	-28.6661	-17.5659	-15.1034	-14.9221
-0.06994	-28.2161	-17.2159	-14.7971	-14.5471
-0.06294	-27.7348	-16.8784	-14.4346	-14.2721
-0.05594	-27.241	-16.5596	-14.1658	-13.8908
-0.04894	-26.716	-16.1971	-13.8033	-13.5408
-0.04194	-26.2535	-15.8221	-13.5158	-13.2283
-0.03494	-25.6973	-15.5159	-13.1408	-12.8908
-0.02794	-25.1723	-15.1096	-12.8346	-12.5033
-0.02094	-24.6598	-14.7284	-12.4533	-12.1596
-0.01394	-24.0847	-14.3471	-12.1471	-11.8408
-0.00694	-23.5535	-13.9721	-11.7783	-11.472

## Sheet: j
Potential	Current	Current	Current
V	µA	µA	µA
	BG	Antibody	BSA
-0.29994	-14.4315	-7.59807	-8.68973
-0.29294	-13.6773	-6.8272	-7.82307
-0.28594	-13.1189	-6.23967	-7.2522
-0.27894	-12.6606	-5.82301	-6.71887
-0.27194	-12.2231	-5.43967	-6.28135
-0.26494	-11.8189	-5.11049	-5.91467
-0.25794	-11.4564	-4.80633	-5.54383
-0.25094	-11.1314	-4.56465	-5.2355
-0.24394	-10.8147	-4.29798	-4.97716
-0.23694	-10.4606	-4.05215	-4.67299
-0.22994	-10.1773	-3.81881	-4.43965
-0.22294	-9.91893	-3.57297	-4.23965
-0.21594	-9.6522	-3.3813	-4.01048
-0.20894	-9.38553	-3.18963	-3.81048
-0.20194	-9.12307	-2.99797	-3.62714
-0.19494	-8.8272	-2.82295	-3.43131
-0.18794	-8.48553	-2.61463	-3.24381
-0.18094	-8.08973	-2.46045	-3.05631
-0.17394	-7.63133	-2.25774	-2.87296
-0.16694	-7.1272	-2.08191	-2.68963
-0.15994	-6.49385	-1.91107	-2.49796
-0.15294	-5.76884	-1.73857	-2.30525
-0.14594	-4.92716	-1.56981	-2.10983
-0.13894	-4.00214	-1.40273	-1.90649
-0.13194	-2.98546	-1.24231	-1.69482
-0.12494	-1.91461	-1.07814	-1.47148
-0.11794	-0.74793	-0.92105	-1.23939
-0.11094	0.50209	-0.76647	-0.99606
-0.10394	1.78544	-0.61647	-0.74397
-0.09694	3.08275	-0.47147	-0.48272
-0.08994	4.42694	-0.33021	-0.21729
-0.08294	5.77696	-0.18854	0.05563
-0.07594	7.11033	-0.05521	0.32813
-0.06894	8.387	0.07479	0.5998
-0.06194	9.5758	0.20146	0.86439
-0.05494	10.6371	0.32396	1.12773
-0.04794	11.5523	0.44407	1.37856
-0.04094	12.3565	0.55886	1.61731
-0.03394	13.0523	0.67303	1.84357
-0.02694	13.5523	0.78495	2.06357
-0.01994	13.8356	0.89574	2.26733
-0.01294	13.8273	1.00712	2.46483
-0.00594	13.5148	1.11779	2.64858
0.00106	12.9731	1.23773	2.83109
0.00806	12.1981	1.35023	3.00234
0.01506	11.3314	1.46773	3.17443
0.02206	10.4564	1.59315	3.34443
0.02906	9.58973	1.72565	3.51776
0.03606	8.83553	1.8644	3.69401
0.04306	8.16053	2.00941	3.87443
0.05006	7.6022	2.16774	4.06902
0.05706	7.09387	2.33566	4.26527
0.06406	6.64801	2.51108	4.46986
0.07106	6.29802	2.70275	4.67736
0.07806	5.95217	2.904	4.89529
0.08506	5.71051	3.11692	5.1182
0.09206	5.4855	3.33651	5.34529
0.09906	5.26467	3.56568	5.58404
0.10606	5.06883	3.80569	5.82988
0.11306	4.93965	4.05777	6.08947
0.12006	4.80633	4.31277	6.36072
0.12706	4.66883	4.57778	6.64989
0.13407	4.60215	4.85237	6.95987
0.14107	4.48965	5.13029	7.282
0.14807	4.41049	5.41237	7.62327
0.15507	4.33965	5.70738	7.9728
0.16207	4.28131	6.00697	8.33573
0.16907	4.21465	6.30739	8.6974
0.17607	4.13965	6.61739	9.06533
0.18307	4.08548	6.9328	9.42787
0.19007	4.00631	7.24947	9.77533
0.19707	3.96881	7.56827	10.1099
0.20407	3.91464	7.8866	10.4258
0.21107	3.83131	8.20447	10.7023
0.21807	3.77297	8.51827	10.9897
0.22507	3.71881	8.83453	11.1981
0.23207	3.67715	9.13907	11.3731
0.23907	3.61463	9.43993	11.4981
0.24607	3.54381	9.7258	11.5439
0.25307	3.47297	10.0066	11.5689
0.26007	3.4063	10.2608	11.4981
0.26707	3.33964	10.5079	11.3856
0.27407	3.25631	10.7356	11.1773
0.28107	3.22296	10.9481	10.9606
0.28807	3.13546	11.1064	10.6689
0.29507	3.11464	11.2689	10.3189
0.30207	3.02712	11.3773	9.9356
0.30907	2.98942	11.4356	9.54387
0.31607	2.939	11.4939	9.17307
0.32307	2.88983	11.4939	8.7564
0.33007	2.844	11.4523	8.38553
0.33707	2.79983	11.3773	7.99807
0.34407	2.76067	11.2606	7.6522
0.35107	2.72483	11.1273	7.31467
0.35807	2.689	10.9356	7.00633
0.36507	2.65358	10.7189	6.7522
0.37207	2.62275	10.5606	6.51467
0.37907	2.59358	10.3023	6.31884
0.38607	2.56733	10.0439	6.09801
0.39307	2.539	9.7522	5.91051
0.40007	2.51608	9.48553	5.75633
0.40707	2.49275	9.1772	5.61884
0.41407	2.47067	8.9064	5.48134
0.42107	2.45108	8.6022	5.37717
0.42807	2.43525	8.33973	5.26467
0.43507	2.41733	8.06053	5.14383
0.44207	2.40775	7.80633	5.02717
0.44907	2.39983	7.60633	4.96049
0.45607	2.39399	7.3772	4.85215
0.46307	2.38899	7.18967	4.79382
0.47007	2.39066	6.98967	4.73132
0.47707	2.39066	6.84387	4.65631
0.48407	2.39191	6.71887	4.61882
0.49107	2.39983	6.57719	4.57298
0.49807	2.40816	6.44801	4.51881
0.50507	2.41566	6.37717	4.48131
0.49807	2.10524	5.698	3.94381
0.49107	1.89607	5.24799	3.5563
0.48407	1.7369	4.86466	3.29797
0.47707	1.59898	4.58549	3.07713
0.47007	1.48148	4.30215	2.87713
0.46307	1.37273	4.08131	2.70629
0.45607	1.27856	3.89797	2.55629
0.44907	1.19106	3.68131	2.40108
0.44207	1.10689	3.51881	2.27024
0.43507	1.02731	3.36046	2.14607
0.42807	0.95689	3.16463	2.03149
0.42107	0.88981	3.04379	1.92191
0.41407	0.82189	2.89796	1.81815
0.40707	0.75772	2.77713	1.7194
0.40007	0.7023	2.64795	1.6244
0.39307	0.64439	2.52191	1.53231
0.38607	0.58897	2.40899	1.44731
0.37907	0.53688	2.29524	1.36273
0.37207	0.48522	2.18857	1.28106
0.36507	0.43897	2.08482	1.20106
0.35807	0.39188	1.98607	1.12523
0.35107	0.34605	1.88691	1.04981
0.34407	0.30605	1.7919	0.98105
0.33707	0.26438	1.6969	0.90939
0.33007	0.22521	1.60981	0.83897
0.32307	0.18521	1.52065	0.77439
0.31607	0.14729	1.43648	0.70939
0.30907	0.10998	1.35189	0.64397
0.30207	0.07602	1.26815	0.57938
0.29507	0.04173	1.18981	0.51772
0.28807	0.0084	1.10981	0.45855
0.28107	-0.02294	1.03147	0.39771
0.27407	-0.05452	0.95772	0.34021
0.26707	-0.08336	0.88272	0.28105
0.26007	-0.11286	0.81189	0.22438
0.25307	-0.14144	0.73855	0.16854
0.24607	-0.16894	0.66772	0.11271
0.23907	-0.19619	0.59813	0.05938
0.23207	-0.22319	0.53355	-0.000770887
0.22507	-0.25123	0.46563	-0.05356
0.21807	-0.27678	0.39771	-0.10665
0.21107	-0.30203	0.33563	-0.15915
0.20407	-0.32728	0.27146	-0.21269
0.19707	-0.3529	0.20771	-0.26382
0.19007	-0.37786	0.14521	-0.31603
0.18307	-0.40182	0.08479	-0.36623
0.17607	-0.42686	0.02438	-0.41769
0.16907	-0.45161	-0.04231	-0.46844
0.16207	-0.47432	-0.10161	-0.52082
0.15507	-0.49986	-0.16311	-0.5739
0.14807	-0.52486	-0.22394	-0.62782
0.14107	-0.55324	-0.28807	-0.68395
0.13407	-0.58236	-0.35215	-0.7437
0.12706	-0.61574	-0.41986	-0.80891
0.12006	-0.65357	-0.49095	-0.88541
0.11306	-0.69799	-0.57082	-0.97258
0.10606	-0.75249	-0.65891	-1.07833
0.09906	-0.81799	-0.75816	-1.20721
0.09206	-0.89941	-0.87241	-1.36439
0.08506	-0.99858	-1.00491	-1.55565
0.07806	-1.11954	-1.15908	-1.79232
0.07106	-1.26523	-1.33815	-2.06774
0.06406	-1.44107	-1.54648	-2.38816
0.05706	-1.64607	-1.78523	-2.76025
0.05006	-1.87941	-2.05566	-3.17693
0.04306	-2.14733	-2.36316	-3.6436
0.03606	-2.45149	-2.70733	-4.16444
0.02906	-2.78775	-3.08734	-4.73528
0.02206	-3.14859	-3.49776	-5.35737
0.01506	-3.53068	-3.94735	-6.03113
0.00806	-3.94069	-4.42277	-6.74867
0.00106	-4.37986	-4.92362	-7.5124
-0.00594	-4.86028	-5.46196	-8.31867
-0.01294	-5.37863	-6.05072	-9.1462
-0.01994	-5.95571	-6.64239	-9.99033
-0.02694	-6.59281	-7.26447	-10.8395
-0.03394	-7.29993	-7.907	-11.6879
-0.04094	-8.07573	-8.56573	-12.5565
-0.04794	-8.92073	-9.23407	-13.3523
-0.05494	-9.82867	-9.90993	-14.0773
-0.06194	-10.7916	-10.5816	-14.7523
-0.06894	-11.8054	-11.2483	-15.344
-0.07594	-12.8815	-11.9106	-15.8565
-0.08294	-13.9773	-12.5356	-16.2607
-0.08994	-15.0898	-13.1689	-16.4982
-0.09694	-16.2065	-13.7189	-16.6315
-0.10394	-17.2982	-14.2523	-16.6149
-0.11094	-18.4232	-14.7231	-16.4731
-0.11794	-19.4691	-15.119	-16.2273
-0.12494	-20.4941	-15.4815	-15.8273
-0.13194	-21.3816	-15.7148	-15.3815
-0.13894	-22.0941	-15.8981	-14.8357
-0.14594	-22.6774	-15.9565	-14.3231
-0.15294	-23.1275	-15.919	-13.7773
-0.15994	-23.3275	-15.7773	-13.2606
-0.16694	-23.3483	-15.544	-12.7648
-0.17394	-23.1275	-15.1981	-12.3565
-0.18094	-22.6816	-14.7523	-11.9481
-0.18794	-22.0774	-14.2731	-11.5939
-0.19494	-21.3316	-13.6856	-11.3147
-0.20194	-20.4941	-13.0981	-11.0314
-0.20894	-19.6899	-12.4939	-10.7897
-0.21594	-18.9107	-11.8647	-10.6189
-0.22294	-18.2107	-11.2939	-10.4273
-0.22994	-17.5399	-10.7397	-10.2939
-0.23694	-16.9607	-10.2397	-10.1689
-0.24394	-16.3982	-9.8106	-10.0314
-0.25094	-15.9607	-9.39387	-9.9314
-0.25794	-15.5398	-9.04807	-9.86473
-0.26494	-15.1981	-8.74807	-9.79807
-0.27194	-14.944	-8.49387	-9.72307
-0.27894	-14.6523	-8.26887	-9.69393
-0.28594	-14.4315	-8.09807	-9.6522
-0.29294	-14.269	-7.9564	-9.61893

## Sheet: k
Time	3CLpro Binding	Time	Adsorption	Adsorption	Adsorption
Second	%	Second	%	%	%
	100 ug/ml		500 ug/ml	10 ug/ml	1 ug/ml
0	0	0	0	0	0
10	46.847	10	81.8818	57.6396	13.3272
20	98.1986	20	100.637	59.5886	36.0291
30	109.91	30	106.662	56.4863	34.1796
60	98.9195	60	86.4346	55.0718	15.3049
0.5 mg/ml
Date	Sample Name	Protein(mg/mL)	A280	A260/A280	Sample Type
2022-06-01 16:58:13	0	0.206	0.206	0.702	1 Abs = 1mg / mL
2022-06-01 17:04:54	60	0.032	0.032	0.935	1 Abs = 1mg / mL
2022-06-01 17:05:56	10	0.036	0.036	1.044	1 Abs = 1mg / mL
2022-06-01 17:08:47	20	0.002	0.002	5.568	1 Abs = 1mg / mL
2022-06-01 17:10:43	30	0.03	0.03	1.203	1 Abs = 1mg / mL
0.1 ml/ml
Date	Sample Name	Protein(mg/mL)	A280	A260/A280	Sample Type
2022-06-01 17:24:00	0	0.087	0.115	1.17	1 Abs = 1mg / mL
2022-06-01 17:29:00	20	0.004	0.004	0.857	1 Abs = 1mg / mL
2022-06-01 17:30:00	60	0.003	0.003	1.165	1 Abs = 1mg / mL
2022-06-01 17:31:00	10	0.042	0.042	0.896	1 Abs = 1mg / mL
2022-06-01 17:32:00	30	-0.002	-0.002	-1.688	1 Abs = 1mg / mL
0.01 mg/nl
Date	Sample Name	Protein(mg/mL)	A280	A260/A280	Sample Type
2022-06-01 17:34:41	0	0.094	0.126	0.645	1 Abs = 1mg / mL
2022-06-01 17:35:17	60	0.042	0.042	0.728	1 Abs = 1mg / mL
2022-06-01 17:35:54	20	0.037	0.037	0.811	1 Abs = 1mg / mL
2022-06-01 17:37:09	30	0.041	0.041	0.745	1 Abs = 1mg / mL
2022-06-01 17:39:58	10	0.04	0.04	0.639	1 Abs = 1mg / mL
0.001 mg/nl
Date	Sample Name	Protein(mg/mL)	A280	A260/A280	Sample Type
2022-06-01 21:01:32	0	0.093	0.129	0.609	1 Abs = 1mg / mL
2022-06-01 21:02:19	10	0.074	0.091	0.61	1 Abs = 1mg / mL
2022-06-01 21:02:57	20	0.059	0.086	0.608	1 Abs = 1mg / mL
2022-06-01 21:03:27	30	0.06	0.075	0.608	1 Abs = 1mg / mL
2022-06-01 21:03:48	60	0.079	0.119	0.612	1 Abs = 1mg / mL

## Sheet: l
With blocking
Date	Sample Name	Protein(mg/mL)	A280	A260/A280	Sample Type	Baseline Correction (nm)	Baseline Absorbance			Time	d[Protein]	Protein Adsorption	Protein Adsorption
9/29/2021 2:15:16 PM	0	0.076	0.076	1.065	1 Abs = 1mg / mL	340	0.293			Minute	mg/ml	mg/cm2	%
9/29/2021 2:17:12 PM	2	0.064	0.064	1.16	1 Abs = 1mg / mL	340	0.238			0	0	0	0
9/29/2021 2:18:02 PM	3	0.067	0.067	1.015	1 Abs = 1mg / mL	340	0.183			2	0.012	0.01296	15.7895
9/29/2021 2:25:13 PM	10	0.015	0.015	1.277	1 Abs = 1mg / mL	340	0.082			3	0.009	0.00972	11.8421
9/29/2021 2:28:35 PM	15	0.03	0.03	1.203	1 Abs = 1mg / mL	340	0.102			10	0.061	0.06588	80.2632
										15	0.046	0.04968	60.5263
Without blocking
Date	Sample Name	Protein(mg/mL)	A280	A260/A280	Sample Type	Baseline Correction (nm)	Baseline Absorbance			Time	d[Protein]	Protein Adsorption	Protein Adsorption
9/29/2021 2:32:56 PM	0	0.113	0.113	1.159	1 Abs = 1mg / mL	340	0.554			Minute	mg/ml	mg/cm2	%
9/29/2021 2:33:33 PM	2	0.002	0.002	5.568	1 Abs = 1mg / mL	340	0.073			0	0	0	0
9/29/2021 2:34:43 PM	4	-0.099	-0.099	1.118	1 Abs = 1mg / mL	340	-0.183			2	0.111	0.11988	98.2301
9/29/2021 2:44:22 PM	14	-0.099	-0.099	1.141	1 Abs = 1mg / mL	340	32.736			4	0.113	0.12204	100
										14	0.113	0.12204	100
