# Supplementary material for: Ultrafast one-minute electronic detection of SARS-CoV-2 infection by 3CLpro enzymatic activity in untreated saliva samples
Source: Nat Commun. 2022 Oct 26;13:6375. doi: 10.1038/s41467-022-34074-2 (PMC9605950; doi:10.1038/s41467-022-34074-2)
Supplement: Supplementary file 4 — Source Data [file 41467_2022_34074_MOESM4_ESM.zip › Source data Fig 4.xlsx]

## Sheet: a
Potential	Current	Current
V	µA	µA
Healthy Saliva Added 3CLpro	Healthy Saliva Added 3CL\+(pro)	Substrate
-0.29994	-1.29096	-0.52813
-0.29294	-1.10345	-0.50188
-0.28594	-0.97095	-0.47772
-0.27894	-0.8672	-0.45855
-0.27194	-0.7822	-0.44188
-0.26494	-0.71095	-0.42771
-0.25794	-0.64282	-0.41313
-0.25094	-0.59157	-0.39688
-0.24394	-0.53845	-0.38188
-0.23694	-0.49532	-0.3698
-0.22994	-0.45532	-0.35396
-0.22294	-0.42032	-0.34105
-0.21594	-0.38719	-0.32646
-0.20894	-0.35157	-0.3148
-0.20194	-0.32135	-0.30063
-0.19494	-0.30247	-0.28896
-0.18794	-0.26866	-0.27396
-0.18094	-0.24891	-0.26271
-0.17394	-0.21922	-0.24919
-0.16694	-0.19672	-0.23569
-0.15994	-0.17991	-0.22194
-0.15294	-0.15847	-0.20861
-0.14594	-0.14335	-0.19527
-0.13894	-0.12172	-0.18182
-0.13194	-0.10266	-0.16898
-0.12494	-0.08803	-0.15615
-0.11794	-0.07453	-0.1439
-0.11094	-0.05766	-0.13156
-0.10394	-0.03934	-0.12036
-0.09694	-0.03059	-0.10948
-0.08994	-0.01628	-0.09873
-0.08294	-0.00622	-0.08852
-0.07594	0.00572	-0.07911
-0.06894	0.01347	-0.07044
-0.06194	0.02034	-0.06194
-0.05494	0.03059	-0.05423
-0.04794	0.03703	-0.04702
-0.04094	0.04534	-0.0409
-0.03394	0.05103	-0.03456
-0.02694	0.05953	-0.02919
-0.01994	0.06572	-0.02402
-0.01294	0.06759	-0.0194
-0.00594	0.07241	-0.01527
0.00106	0.07666	-0.01148
0.00806	0.08491	-0.00805
0.01506	0.08247	-0.00517
0.02206	0.0891	-0.00201
0.02906	0.08922	0.00097292
0.03606	0.09435	0.00289
0.04306	0.0961	0.0056
0.05006	0.10103	0.00805
0.05706	0.10941	0.01085
0.06406	0.11122	0.01365
0.07106	0.11285	0.01687
0.07806	0.12047	0.02035
0.08506	0.12597	0.02444
0.09206	0.1286	0.02956
0.09906	0.13966	0.03539
0.10606	0.15172	0.04237
0.11306	0.15972	0.05005
0.12006	0.1721	0.05982
0.12706	0.18066	0.07085
0.13407	0.19785	0.08377
0.14107	0.2106	0.09867
0.14807	0.23354	0.1159
0.15507	0.2521	0.13481
0.16207	0.27572	0.15702
0.16907	0.30291	0.18148
0.17607	0.33304	0.20919
0.18307	0.36472	0.24011
0.19007	0.39254	0.27419
0.19707	0.4306	0.31144
0.20407	0.46398	0.35236
0.21107	0.50973	0.3964
0.21807	0.55198	0.44499
0.22507	0.59867	0.49732
0.23207	0.64648	0.55332
0.23907	0.70167	0.6127
0.24607	0.75936	0.6767
0.25307	0.81317	0.74457
0.26007	0.87605	0.81616
0.26707	0.93261	0.89112
0.27407	0.99498	0.96966
0.28107	1.0618	1.05121
0.28807	1.12667	1.13689
0.29507	1.1873	1.22106
0.30207	1.24561	1.31148
0.30907	1.3018	1.39857
0.31607	1.35961	1.4894
0.32307	1.41224	1.5794
0.33007	1.45849	1.66357
0.33707	1.49268	1.74607
0.34407	1.53337	1.82773
0.35107	1.55687	1.90649
0.35807	1.58034	1.97899
0.36507	1.59471	2.04191
0.37207	1.60596	2.09983
0.37907	1.60346	2.14774
0.38607	1.60159	2.18816
0.39307	1.58909	2.22024
0.40007	1.57784	2.23983
0.40707	1.55971	2.25149
0.41407	1.53784	2.25316
0.42107	1.52158	2.24233
0.42807	1.49596	2.21983
0.43507	1.46409	2.19066
0.44207	1.44658	2.15024
0.44907	1.42783	2.10191
0.45607	1.40096	2.04649
0.46307	1.38158	1.98482
0.47007	1.36908	1.91524
0.47707	1.36221	1.84607
0.48407	1.35033	1.77107
0.49107	1.35658	1.69482
0.49807	1.36158	1.61523
0.50507	1.37471	1.54107
0.49807	1.16283	1.33065
0.49107	1.01658	1.16689
0.48407	0.89345	1.02689
0.47707	0.79408	0.91272
0.47007	0.71032	0.81355
0.46307	0.6347	0.73105
0.45607	0.56595	0.65772
0.44907	0.51407	0.59105
0.44207	0.45907	0.53688
0.43507	0.41657	0.48772
0.42807	0.37782	0.44313
0.42107	0.34094	0.40271
0.41407	0.30282	0.3673
0.40707	0.27491	0.33813
0.40007	0.24697	0.30896
0.39307	0.22285	0.28271
0.38607	0.20172	0.25771
0.37907	0.17503	0.23813
0.37207	0.15803	0.2154
0.36507	0.14491	0.19752
0.35807	0.12803	0.18065
0.35107	0.11703	0.16577
0.34407	0.1001	0.15161
0.33707	0.08578	0.13848
0.33007	0.07072	0.1264
0.32307	0.06359	0.11536
0.31607	0.05222	0.10498
0.30907	0.04409	0.09544
0.30207	0.03316	0.08656
0.29507	0.02653	0.07815
0.28807	0.02403	0.07061
0.28107	0.01241	0.06331
0.27407	0.00572	0.05727
0.26707	0.00184	0.05131
0.26007	-0.00547	0.04548
0.25307	-0.00934	0.04056
0.24607	-0.01228	0.03581
0.23907	-0.01966	0.03119
0.23207	-0.02428	0.02702
0.22507	-0.02634	0.02377
0.21807	-0.03566	0.02048
0.21107	-0.03978	0.01727
0.20407	-0.04078	0.01458
0.19707	-0.04359	0.01216
0.19007	-0.04797	0.00976
0.18307	-0.05234	0.00768
0.17607	-0.05716	0.00589
0.16907	-0.05972	0.00399
0.16207	-0.05728	0.00196
0.15507	-0.06291	0.000306257
0.14807	-0.06384	-0.00164
0.14107	-0.06409	-0.00364
0.13407	-0.06841	-0.00541
0.12706	-0.07359	-0.00791
0.12006	-0.07697	-0.01069
0.11306	-0.07985	-0.0141
0.10606	-0.07709	-0.01845
0.09906	-0.08503	-0.0241
0.09206	-0.08653	-0.03054
0.08506	-0.09253	-0.03879
0.07806	-0.09497	-0.04861
0.07106	-0.10166	-0.06113
0.06406	-0.10803	-0.07625
0.05706	-0.1161	-0.09439
0.05006	-0.12697	-0.11615
0.04306	-0.13578	-0.14315
0.03606	-0.14941	-0.17415
0.02906	-0.1646	-0.21123
0.02206	-0.18891	-0.25469
0.01506	-0.21316	-0.30486
0.00806	-0.23935	-0.36169
0.00106	-0.2661	-0.42707
-0.00594	-0.30741	-0.50107
-0.01294	-0.35447	-0.58311
-0.01994	-0.4051	-0.67341
-0.02694	-0.45979	-0.77316
-0.03394	-0.52554	-0.88191
-0.04094	-0.59554	-0.99903
-0.04794	-0.67573	-1.12449
-0.05494	-0.76473	-1.25439
-0.06194	-0.86017	-1.39481
-0.06894	-0.96048	-1.54023
-0.07594	-1.06986	-1.69149
-0.08294	-1.18167	-1.84315
-0.08994	-1.30036	-1.99607
-0.09694	-1.41918	-2.14399
-0.10394	-1.53474	-2.28983
-0.11094	-1.65262	-2.42816
-0.11794	-1.76218	-2.55608
-0.12494	-1.86597	-2.67358
-0.13194	-1.95722	-2.774
-0.13894	-2.03409	-2.85692
-0.14594	-2.09284	-2.92151
-0.15294	-2.13097	-2.96734
-0.15994	-2.1566	-2.98734
-0.16694	-2.15722	-2.98775
-0.17394	-2.14597	-2.96775
-0.18094	-2.11972	-2.92233
-0.18794	-2.08159	-2.8615
-0.19494	-2.02659	-2.78233
-0.20194	-1.96784	-2.689
-0.20894	-1.89659	-2.584
-0.21594	-1.83284	-2.46983
-0.22294	-1.76284	-2.35233
-0.22994	-1.69596	-2.23107
-0.23694	-1.63034	-2.11441
-0.24394	-1.56784	-1.99524
-0.25094	-1.50971	-1.88357
-0.25794	-1.45721	-1.77649
-0.26494	-1.40783	-1.67732
-0.27194	-1.36658	-1.58357
-0.27894	-1.33158	-1.49398
-0.28594	-1.30221	-1.41356
-0.29294	-1.28596	-1.34315

## Sheet: b
Potential	Current	Current
V	µA	µA
Healthy Saliva	Healthy Saliva	Substrate
-0.29997	-2.70723	-4.54788
-0.29297	-2.27347	-3.92412
-0.28598	-1.97722	-3.47724
-0.27898	-1.73971	-3.11536
-0.27198	-1.54846	-2.81973
-0.26499	-1.38596	-2.56723
-0.25799	-1.24721	-2.3516
-0.251	-1.1247	-2.16472
-0.244	-1.02408	-1.98972
-0.23701	-0.93158	-1.84409
-0.23001	-0.84908	-1.71221
-0.22301	-0.7722	-1.59284
-0.21602	-0.71032	-1.47909
-0.20902	-0.64657	-1.37596
-0.20203	-0.58782	-1.27846
-0.19503	-0.5372	-1.18783
-0.18804	-0.48907	-1.10283
-0.18104	-0.44407	-1.02283
-0.17404	-0.39844	-0.94533
-0.16705	-0.35657	-0.86908
-0.16005	-0.31969	-0.79908
-0.15306	-0.28219	-0.7222
-0.14606	-0.24035	-0.66407
-0.13907	-0.20791	-0.58907
-0.13207	-0.16997	-0.53407
-0.12507	-0.14297	-0.47095
-0.11808	-0.10735	-0.41657
-0.11108	-0.08166	-0.35844
-0.10409	-0.05559	-0.30782
-0.09709	-0.02784	-0.25157
-0.0901	-0.00441	-0.21594
-0.0831	0.01678	-0.16835
-0.0761	0.04003	-0.12997
-0.06911	0.06272	-0.08797
-0.06211	0.08185	-0.05509
-0.05512	0.09641	-0.01653
-0.04812	0.11541	0.00672
-0.04112	0.12853	0.04053
-0.03413	0.14253	0.06159
-0.02713	0.15503	0.09172
-0.02014	0.16985	0.10866
-0.01314	0.17635	0.13041
-0.00615	0.19141	0.14335
0.000849453	0.19422	0.1686
0.00785	0.20166	0.17947
0.01484	0.20985	0.19222
0.02184	0.22035	0.20203
0.02883	0.22504	0.22116
0.03583	0.23697	0.22804
0.04282	0.23747	0.24797
0.04982	0.24647	0.24847
0.05682	0.25104	0.26835
0.06381	0.26097	0.27616
0.07081	0.27029	0.29772
0.0778	0.27935	0.30947
0.0848	0.29179	0.33766
0.09179	0.30429	0.35866
0.09879	0.31435	0.38491
0.10579	0.33866	0.40966
0.11278	0.34441	0.4511
0.11978	0.37104	0.48173
0.12677	0.39373	0.53498
0.13377	0.41998	0.5801
0.14076	0.44598	0.64173
0.14776	0.48241	0.69892
0.15476	0.51204	0.77098
0.16175	0.55192	0.83854
0.16875	0.58785	0.92548
0.17574	0.64023	1.01242
0.18274	0.6841	1.10655
0.18973	0.73592	1.20236
0.19673	0.79267	1.31911
0.20373	0.85329	1.42893
0.21072	0.91298	1.55618
0.21772	0.98392	1.68668
0.22471	1.05048	1.82722
0.23171	1.13674	1.97909
0.2387	1.21349	2.14722
0.2457	1.30736	2.32222
0.2527	1.39974	2.4991
0.25969	1.50037	2.70035
0.26669	1.59868	2.90786
0.27368	1.71159	3.12099
0.28068	1.82159	3.34474
0.28767	1.93847	3.58412
0.29467	2.05597	3.82662
0.30167	2.18535	4.07287
0.30866	2.31285	4.32725
0.31566	2.4341	4.58538
0.32265	2.55973	4.84289
0.32965	2.68848	5.09977
0.33665	2.80473	5.35102
0.34364	2.92411	5.59852
0.35064	3.03411	5.8304
0.35763	3.13974	6.0579
0.36463	3.23286	6.26166
0.37162	3.32911	6.45729
0.37862	3.40661	6.62416
0.38562	3.47162	6.77854
0.39261	3.52724	6.89979
0.39961	3.56724	7.00229
0.4066	3.59724	7.0748
0.4136	3.61162	7.12605
0.42059	3.61162	7.1448
0.42759	3.60412	7.13605
0.43459	3.58037	7.10105
0.44158	3.54974	7.0423
0.44858	3.50349	6.95479
0.45557	3.44974	6.85167
0.46257	3.38474	6.72104
0.46956	3.31786	6.58104
0.47656	3.24661	6.41979
0.48356	3.16161	6.24853
0.49055	3.07911	6.07041
0.49755	2.99098	5.88165
0.50454	2.91473	5.68415
0.49755	2.4666	4.90226
0.49055	2.14472	4.30225
0.48356	1.88972	3.80975
0.47656	1.66971	3.38474
0.46956	1.49034	3.03411
0.46257	1.32783	2.72223
0.45557	1.18783	2.45222
0.44858	1.07283	2.21472
0.44158	0.96095	2.01222
0.43459	0.87033	1.82034
0.42759	0.78595	1.65784
0.42059	0.70657	1.50221
0.4136	0.63907	1.37096
0.4066	0.57595	1.24471
0.39961	0.52095	1.13595
0.39261	0.4722	1.03095
0.38562	0.41907	0.93908
0.37862	0.37782	0.85595
0.37162	0.33907	0.7772
0.36463	0.30219	0.70407
0.35763	0.27366	0.6397
0.35064	0.23972	0.57845
0.34364	0.21328	0.5247
0.33665	0.18428	0.46469
0.32965	0.15916	0.42032
0.32265	0.1436	0.37032
0.31566	0.11785	0.33532
0.30866	0.09816	0.29469
0.30167	0.07466	0.26094
0.29467	0.05972	0.22535
0.28767	0.04147	0.19635
0.28068	0.02616	0.16835
0.27368	0.01078	0.14397
0.26669	0.000593741	0.10678
0.25969	-0.01416	0.09291
0.2527	-0.02353	0.06597
0.2457	-0.03928	0.04772
0.2387	-0.04841	0.02091
0.23171	-0.06359	0.00997
0.22471	-0.06659	-0.01153
0.21772	-0.08028	-0.02522
0.21072	-0.08403	-0.04678
0.20373	-0.09422	-0.05634
0.19673	-0.10085	-0.06716
0.18973	-0.11566	-0.0811
0.18274	-0.1181	-0.0976
0.17574	-0.12991	-0.10403
0.16875	-0.13116	-0.12272
0.16175	-0.14372	-0.12666
0.15476	-0.14216	-0.13678
0.14776	-0.15222	-0.14353
0.14076	-0.1576	-0.15953
0.13377	-0.1676	-0.16741
0.12677	-0.17041	-0.18435
0.11978	-0.18197	-0.19441
0.11278	-0.18472	-0.21316
0.10579	-0.20028	-0.23272
0.09879	-0.21247	-0.2561
0.09179	-0.23091	-0.28385
0.0848	-0.24022	-0.30891
0.0778	-0.26329	-0.34491
0.07081	-0.2846	-0.39723
0.06381	-0.31735	-0.44848
0.05682	-0.34435	-0.51216
0.04982	-0.38029	-0.5901
0.04282	-0.4266	-0.67773
0.03583	-0.47804	-0.77367
0.02883	-0.53341	-0.89317
0.02184	-0.59854	-1.02711
0.01484	-0.67354	-1.17792
0.00785	-0.75879	-1.3468
0.000849453	-0.85111	-1.54349
-0.00615	-0.96348	-1.76362
-0.01314	-1.07286	-2.00159
-0.02014	-1.20767	-2.2666
-0.02713	-1.35424	-2.5591
-0.03413	-1.51393	-2.87598
-0.04112	-1.68406	-3.22536
-0.04812	-1.87337	-3.61099
-0.05512	-2.07347	-4.0235
-0.06211	-2.29222	-4.45663
-0.06911	-2.51785	-4.92226
-0.0761	-2.76223	-5.40102
-0.0831	-3.00848	-5.89665
-0.0901	-3.25411	-6.39979
-0.09709	-3.50537	-6.89854
-0.10409	-3.74037	-7.3848
-0.11108	-3.97475	-7.85043
-0.11808	-4.18663	-8.27856
-0.12507	-4.36975	-8.65669
-0.13207	-4.52976	-8.98545
-0.13907	-4.65163	-9.23795
-0.14606	-4.74414	-9.42296
-0.15306	-4.79851	-9.53483
-0.16005	-4.81101	-9.56733
-0.16705	-4.78976	-9.52608
-0.17404	-4.73601	-9.42046
-0.18104	-4.65226	-9.2442
-0.18804	-4.54601	-9.0242
-0.19503	-4.42101	-8.75795
-0.20203	-4.27913	-8.45544
-0.20902	-4.136	-8.13044
-0.21602	-3.97725	-7.78793
-0.22301	-3.82225	-7.4373
-0.23001	-3.66349	-7.10105
-0.23701	-3.51912	-6.75604
-0.244	-3.37911	-6.43166
-0.251	-3.24536	-6.11228
-0.25799	-3.12286	-5.82728
-0.26499	-3.01723	-5.54165
-0.27198	-2.91473	-5.29914
-0.27898	-2.84036	-5.06289
-0.28598	-2.7616	-4.85664
-0.29297	-2.71348	-4.66726

## Sheet: c
Potential	Current	Current
V	µA	µA
SARS-CoV-2 Positive Saliva	SARS-CoV-2 Positive Saliva	Substrate
-0.29997	-2.04159	-3.41286
-0.29297	-1.77284	-3.03223
-0.28598	-1.59159	-2.75973
-0.27898	-1.44846	-2.54723
-0.27198	-1.32658	-2.36472
-0.26499	-1.22533	-2.20597
-0.25799	-1.13283	-2.07159
-0.251	-1.05533	-1.94909
-0.244	-0.9797	-1.83659
-0.23701	-0.91658	-1.73721
-0.23001	-0.85595	-1.64471
-0.22301	-0.80345	-1.55596
-0.21602	-0.7522	-1.47346
-0.20902	-0.70157	-1.39846
-0.20203	-0.65407	-1.32158
-0.19503	-0.6097	-1.25221
-0.18804	-0.56595	-1.18096
-0.18104	-0.52907	-1.1147
-0.17404	-0.48782	-1.04908
-0.16705	-0.45032	-0.9847
-0.16005	-0.41344	-0.91845
-0.15306	-0.37657	-0.86033
-0.14606	-0.34116	-0.7997
-0.13907	-0.31072	-0.7397
-0.13207	-0.27347	-0.68032
-0.12507	-0.23966	-0.62095
-0.11808	-0.2116	-0.5647
-0.11108	-0.18203	-0.51095
-0.10409	-0.15178	-0.4597
-0.09709	-0.12397	-0.40782
-0.0901	-0.09728	-0.35969
-0.0831	-0.07091	-0.30719
-0.0761	-0.04803	-0.26304
-0.06911	-0.02672	-0.2216
-0.06211	-0.00291	-0.18866
-0.05512	0.01591	-0.1436
-0.04812	0.03634	-0.10747
-0.04112	0.05253	-0.07328
-0.03413	0.07234	-0.04191
-0.02713	0.08641	-0.00934
-0.02014	0.10466	0.01997
-0.01314	0.11822	0.04847
-0.00615	0.1346	0.07947
0.000849453	0.14485	0.1001
0.00785	0.15972	0.12366
0.01484	0.17397	0.14953
0.02184	0.19085	0.17497
0.02883	0.20535	0.19816
0.03583	0.22247	0.22235
0.04282	0.24491	0.25485
0.04982	0.27247	0.28604
0.05682	0.29772	0.3246
0.06381	0.32879	0.36754
0.07081	0.3626	0.41841
0.0778	0.40098	0.47179
0.0848	0.43798	0.53698
0.09179	0.48348	0.60454
0.09879	0.52429	0.68129
0.10579	0.57485	0.76767
0.11278	0.6251	0.86154
0.11978	0.68317	0.96205
0.12677	0.74104	1.07517
0.13377	0.80892	1.1963
0.14076	0.87686	1.33261
0.14776	0.95767	1.48243
0.15476	1.03536	1.64231
0.16175	1.12061	1.81284
0.16875	1.21011	2.00347
0.17574	1.30224	2.2041
0.18274	1.39061	2.42035
0.18973	1.4858	2.64723
0.19673	1.57624	2.88723
0.20373	1.66549	3.13536
0.21072	1.75034	3.39599
0.21772	1.83284	3.65224
0.22471	1.90784	3.91975
0.23171	1.97847	4.181
0.2387	2.03972	4.43476
0.2457	2.09472	4.67663
0.2527	2.14097	4.90539
0.25969	2.17972	5.11289
0.26669	2.21035	5.30727
0.27368	2.23535	5.47665
0.28068	2.25097	5.62352
0.28767	2.26347	5.7429
0.29467	2.26535	5.8379
0.30167	2.26347	5.90665
0.30866	2.25785	5.95603
0.31566	2.24535	5.97478
0.32265	2.22972	5.9804
0.32965	2.20847	5.95853
0.33665	2.18472	5.9229
0.34364	2.15597	5.86728
0.35064	2.12284	5.7979
0.35763	2.09034	5.71227
0.36463	2.05284	5.62102
0.37162	2.01409	5.5154
0.37862	1.97534	5.40352
0.38562	1.93347	5.27789
0.39261	1.89159	5.14602
0.39961	1.84534	5.01476
0.4066	1.80096	4.88226
0.4136	1.75721	4.73976
0.42059	1.71096	4.59788
0.42759	1.66409	4.45663
0.43459	1.62159	4.30975
0.44158	1.57784	4.17038
0.44858	1.53784	4.03225
0.45557	1.49471	3.89287
0.46257	1.45596	3.75912
0.46956	1.42221	3.62912
0.47656	1.38971	3.50162
0.48356	1.35346	3.37974
0.49055	1.32971	3.26286
0.49755	1.30346	3.15661
0.50454	1.28096	3.05411
0.49755	1.07283	2.63535
0.49055	0.93408	2.34035
0.48356	0.8297	2.10222
0.47656	0.7472	1.90159
0.46956	0.67345	1.73221
0.46257	0.61095	1.58471
0.45557	0.55657	1.45908
0.44858	0.51095	1.34346
0.44158	0.46844	1.24033
0.43459	0.43344	1.14345
0.42759	0.39844	1.0647
0.42059	0.36844	0.98533
0.4136	0.33719	0.91908
0.4066	0.30966	0.85345
0.39961	0.28522	0.79032
0.39261	0.26272	0.7347
0.38562	0.23972	0.68407
0.37862	0.22272	0.6372
0.37162	0.19747	0.5897
0.36463	0.18341	0.54657
0.35763	0.16647	0.50282
0.35064	0.14766	0.46532
0.34364	0.13441	0.43157
0.33665	0.11897	0.39532
0.32965	0.10572	0.36282
0.32265	0.09416	0.32844
0.31566	0.07703	0.30104
0.30866	0.06459	0.27404
0.30167	0.05109	0.24429
0.29467	0.04034	0.21872
0.28767	0.03303	0.19553
0.28068	0.02241	0.1706
0.27368	0.00616	0.14803
0.26669	0.00222	0.1256
0.25969	-0.01084	0.10416
0.2527	-0.01922	0.08347
0.2457	-0.02928	0.06703
0.2387	-0.03759	0.04603
0.23171	-0.04522	0.03128
0.22471	-0.05297	0.01178
0.21772	-0.06172	-0.00128
0.21072	-0.06616	-0.02228
0.20373	-0.07578	-0.03366
0.19673	-0.08141	-0.04784
0.18973	-0.09491	-0.05884
0.18274	-0.09647	-0.07741
0.17574	-0.1026	-0.08541
0.16875	-0.11091	-0.10016
0.16175	-0.11697	-0.1121
0.15476	-0.12435	-0.12985
0.14776	-0.1326	-0.13953
0.14076	-0.13422	-0.15797
0.13377	-0.14385	-0.17403
0.12677	-0.1556	-0.19822
0.11978	-0.16172	-0.21972
0.11278	-0.17447	-0.25991
0.10579	-0.18872	-0.29929
0.09879	-0.2076	-0.35772
0.09179	-0.23029	-0.41798
0.0848	-0.25547	-0.50216
0.0778	-0.28979	-0.59623
0.07081	-0.33547	-0.71567
0.06381	-0.38348	-0.84823
0.05682	-0.44666	-1.00811
0.04982	-0.51823	-1.1928
0.04282	-0.59704	-1.40755
0.03583	-0.69135	-1.65406
0.02883	-0.79948	-1.93856
0.02184	-0.92523	-2.2541
0.01484	-1.06167	-2.60973
0.00785	-1.21492	-2.99786
0.000849453	-1.38668	-3.42787
-0.00615	-1.56637	-3.88412
-0.01314	-1.75268	-4.37288
-0.02014	-1.94722	-4.86664
-0.02713	-2.1441	-5.37102
-0.03413	-2.33347	-5.8679
-0.04112	-2.51348	-6.34416
-0.04812	-2.68473	-6.78042
-0.05512	-2.83973	-7.1723
-0.06211	-2.97723	-7.5123
-0.06911	-3.09036	-7.78793
-0.0761	-3.18224	-8.00606
-0.0831	-3.26161	-8.15544
-0.0901	-3.31786	-8.24356
-0.09709	-3.35974	-8.28044
-0.10409	-3.38536	-8.25044
-0.11108	-3.39661	-8.18606
-0.11808	-3.38974	-8.07544
-0.12507	-3.37411	-7.93293
-0.13207	-3.34474	-7.75481
-0.13907	-3.30349	-7.54605
-0.14606	-3.24849	-7.32042
-0.15306	-3.18661	-7.0823
-0.16005	-3.11036	-6.82292
-0.16705	-3.03348	-6.55791
-0.17404	-2.94536	-6.28853
-0.18104	-2.85973	-6.0229
-0.18804	-2.77098	-5.76103
-0.19503	-2.68285	-5.50477
-0.20203	-2.59473	-5.26227
-0.20902	-2.51348	-5.02601
-0.21602	-2.43472	-4.80914
-0.22301	-2.36535	-4.60601
-0.23001	-2.29972	-4.41788
-0.23701	-2.24285	-4.24538
-0.244	-2.18722	-4.0885
-0.251	-2.1441	-3.94475
-0.25799	-2.10409	-3.81787
-0.26499	-2.07847	-3.70412
-0.27198	-2.05534	-3.60662
-0.27898	-2.04534	-3.52662
-0.28598	-2.03347	-3.45724
-0.29297	-2.03534	-3.40036

## Sheet: d
Time	Peak shift	err
Hour	mV			Peak shifts are calculated by:
0	20	3.2099		* Finding the maximal current value of the sample measurement and getting its row number by using the Excel formula "=MATCH(MAX(Current),array,0)".
0	20.9872	3.2099		*Matching the potential of the maximal current by using the Excel formula "=INDEX(Potential,MaxRowNo)".
0	15	3.2099		*Repeating for the measurement of the added substrate.
3	20	2.88675		*Subtracting the two potential values.
3	15	2.88675
3	15	2.88675
6	10	2.88675
6	15	2.88675
6	10	2.88675
time=	0			time=	0			time=	0			time=	3			time=	3			time=	3			time=6				time=6				time=6
Meas	row of max	V of max	shift oxidation	Meas	row of max	V of max	shift oxidation	Meas	row of max	V of max	shift oxidation	Meas	row of max	V of max	shift oxidation	Meas	row of max	V of max	shift oxidation	Meas	row of max	V of max	shift oxidation	Meas	row of max	V of max	shift oxidation	Meas	row of max	V of max	shift oxidation	Meas	row of max	V of max	shift oxidation
prot	147	0.430069	20	prot	28	-0.0111432	20.9872	prot	146	0.425069	15	prot	142	0.405069	15	prot	131	0.350068	20	prot	131	0.350068	15	prot	131	0.350068	10	prot	134	0.365068	15	prot	135	0.370068	10
subs	151	0.450069		subs	31	0.00984397		subs	149	0.440069		subs	145	0.420069		subs	135	0.370068		subs	134	0.365068		subs	133	0.360068		subs	137	0.380068		subs	137	0.380068
time=	0			time=	0			time=	0			time=	3			time=	3			time=	3			time=6				time=6				time=6
	sample	substrate			sample	substrate			sample	substrate			sample	substrate			sample	substrate			sample	substrate			sample	substrate			sample	substrate			sample	substrate
V	µA	µA		V	µA	µA		V	µA	µA		V	µA	µA		V	µA	µA		V	µA	µA		V	µA	µA		V	µA	µA		V	µA	µA
-0.299942	-12.6999	-8.45951		-0.200028	-1.10408	-0.884701		-0.299942	-4.56038	-20.1847		-0.299942	-1.08283	-1.19658		-0.299942	-13.2971	-11.5408		-0.299942	-13.6096	-36.6162		-0.299942	-11.3595	-3.44599		-0.299942	-14.7408	-55.029		-0.299942	-46.9664	-12.8658
-0.294942	-11.7705	-8.147		-0.193032	-0.628447	-0.554696		-0.294942	-4.36725	-18.7347		-0.294942	-0.995953	-1.08408		-0.294942	-11.5471	-10.9345		-0.294942	-11.8721	-32.5599		-0.294942	-9.91578	-3.18786		-0.294942	-12.7971	-48.6789		-0.294942	-41.7163	-12.1533
-0.289942	-11.0249	-7.92825		-0.186037	-0.400319	-0.390944		-0.289942	-4.21225	-17.5534		-0.289942	-0.936577	-1.0197		-0.289942	-10.3033	-10.3658		-0.289942	-10.5908	-29.3786		-0.289942	-8.85952	-2.98161		-0.289942	-11.4658	-43.7288		-0.289942	-37.6912	-11.5846
-0.284942	-10.3911	-7.64699		-0.179041	-0.239691	-0.285942		-0.284942	-4.08038	-16.5909		-0.284942	-0.885952	-0.972203		-0.284942	-9.25326	-9.95953		-0.284942	-9.55328	-26.8098		-0.284942	-7.97825	-2.80911		-0.284942	-10.3283	-39.5787		-0.284942	-34.2974	-11.097
-0.279942	-9.83109	-7.49074		-0.172045	-0.112814	-0.200941		-0.279942	-3.95412	-15.7034		-0.279942	-0.839076	-0.916576		-0.279942	-8.42201	-9.57828		-0.279942	-8.6845	-24.7097		-0.279942	-7.31574	-2.64598		-0.279942	-9.36577	-36.0912		-0.279942	-31.4974	-10.647
-0.274942	-9.32546	-7.29073		-0.165049	0.0159376	-0.12969		-0.274942	-3.8435	-14.8784		-0.274942	-0.787824	-0.875326		-0.274942	-7.73449	-9.19702		-0.274942	-7.947	-22.891		-0.274942	-6.69073	-2.53285		-0.274942	-8.57825	-33.1536		-0.274942	-29.0411	-10.2595
-0.269942	-8.8792	-7.05949		-0.158054	0.136564	-0.0609386		-0.269942	-3.74162	-14.1846		-0.269942	-0.746574	-0.833451		-0.269942	-7.12198	-8.92826		-0.269942	-7.34699	-21.3035		-0.269942	-6.15947	-2.3891		-0.269942	-7.8845	-30.5161		-0.269942	-26.8723	-9.88452
-0.264942	-8.46482	-6.85323		-0.151058	0.265348	0.00328128		-0.264942	-3.63224	-13.5283		-0.264942	-0.712824	-0.791575		-0.264942	-6.59072	-8.58451		-0.264942	-6.79698	-19.9159		-0.264942	-5.72821	-2.2766		-0.264942	-7.29073	-28.2723		-0.264942	-25.0098	-9.53453
-0.259942	-8.07856	-6.72823		-0.144062	0.400412	0.0757824		-0.259942	-3.53787	-12.9283		-0.259942	-0.677198	-0.7697		-0.259942	-6.12197	-8.31575		-0.259942	-6.31572	-18.6347		-0.259942	-5.36571	-2.1641		-0.259942	-6.72199	-26.2223		-0.259942	-23.3285	-9.14701
-0.254941	-7.72793	-6.52822		-0.137066	0.54204	0.148159		-0.254941	-3.43662	-12.3721		-0.254941	-0.649073	-0.725949		-0.254941	-5.73447	-7.9845		-0.254941	-5.87196	-17.5409		-0.254941	-4.9782	-2.03909		-0.254941	-6.21573	-24.416		-0.254941	-21.7847	-8.80326
-0.249941	-7.39855	-6.35947		-0.130071	0.674604	0.240847		-0.249941	-3.33911	-11.8283		-0.249941	-0.618447	-0.702823		-0.249941	-5.33446	-7.73449		-0.249941	-5.52821	-16.5471		-0.249941	-4.65944	-1.95409		-0.249941	-5.77197	-22.7722		-0.249941	-20.4597	-8.51575
-0.244941	-7.08355	-6.20322		-0.123075	0.819294	0.339224		-0.244941	-3.24974	-11.3658		-0.244941	-0.589696	-0.670948		-0.244941	-5.03446	-7.45324		-0.244941	-5.14696	-15.6221		-0.244941	-4.39694	-1.86159		-0.244941	-5.42196	-21.3284		-0.244941	-19.2159	-8.24075
-0.239941	-6.78792	-6.00321		-0.116079	0.941108	0.461226		-0.239941	-3.15974	-10.922		-0.239941	-0.560946	-0.642823		-0.239941	-4.6782	-7.20323		-0.239941	-4.77819	-14.8033		-0.239941	-4.12819	-1.76159		-0.239941	-5.04071	-19.9409		-0.239941	-18.1097	-7.90324
-0.234941	-6.51104	-5.82197		-0.109083	1.07855	0.58304		-0.234941	-3.07598	-10.447		-0.234941	-0.53907	-0.620322		-0.234941	-4.40319	-6.94073		-0.234941	-4.54071	-14.0221		-0.234941	-3.90944	-1.67846		-0.234941	-4.70946	-18.7284		-0.234941	-17.0471	-7.57824
-0.229941	-6.25228	-5.70321		-0.102088	1.19086	0.726042		-0.229941	-2.98036	-10.0595		-0.229941	-0.514696	-0.584072		-0.229941	-4.12195	-6.73448		-0.229941	-4.27818	-13.2783		-0.229941	-3.69099	-1.58846		-0.229941	-4.3782	-17.5909		-0.229941	-16.1221	-7.34074
-0.224941	-5.99603	-5.54072		-0.095092	1.31374	0.865294		-0.224941	-2.89911	-9.64078		-0.224941	-0.489695	-0.558447		-0.224941	-3.92194	-6.43448		-0.224941	-3.97818	-12.6533		-0.224941	-3.48349	-1.51346		-0.224941	-4.12195	-16.5534		-0.224941	-15.2159	-7.01573
-0.219941	-5.75103	-5.36571		-0.0880963	1.41749	1.00673		-0.219941	-2.80911	-9.21577		-0.219941	-0.462821	-0.532821		-0.219941	-3.63443	-6.22822		-0.219941	-3.75319	-11.9658		-0.219941	-3.29161	-1.42908		-0.219941	-3.87819	-15.5346		-0.219941	-14.3471	-6.74698
-0.214941	-5.51415	-5.15946		-0.0811005	1.52468	1.14055		-0.214941	-2.7216	-8.92202		-0.214941	-0.444694	-0.50907		-0.214941	-3.48912	-5.97821		-0.214941	-3.60349	-11.3971		-0.214941	-3.11724	-1.35158		-0.214941	-3.60317	-14.6409		-0.214941	-13.5471	-6.42823
-0.209941	-5.28852	-5.02195		-0.0741048	1.61856	1.27349		-0.209941	-2.6341	-8.5345		-0.209941	-0.42532	-0.490946		-0.209941	-3.28099	-5.77197		-0.209941	-3.39224	-10.8033		-0.209941	-2.94161	-1.27283		-0.209941	-3.44287	-13.7908		-0.209941	-12.7721	-6.17822
-0.204941	-5.07039	-4.88445		-0.0671091	1.70943	1.40224		-0.204941	-2.54848	-8.20326		-0.204941	-0.399694	-0.464694		-0.204941	-3.10161	-5.55321		-0.204941	-3.18786	-10.3158		-0.204941	-2.77035	-1.20721		-0.204941	-3.22411	-12.9283		-0.204941	-12.0908	-5.91571
-0.199941	-4.86039	-4.72195		-0.0601134	1.75096	1.51655		-0.199941	-2.46285	-7.82825		-0.199941	-0.372193	-0.44282		-0.199941	-2.90411	-5.27821		-0.199941	-3.00098	-9.73452		-0.199941	-2.6141	-1.14096		-0.199941	-3.01098	-12.1596		-0.199941	-11.3971	-5.57196
-0.194941	-4.65226	-4.52819		-0.0531176	1.79221	1.62287		-0.194941	-2.37347	-7.50949		-0.194941	-0.349599	-0.414693		-0.194941	-2.73973	-5.04071		-0.194941	-2.83536	-9.21577		-0.194941	-2.4566	-1.05908		-0.194941	-2.82473	-11.4408		-0.194941	-10.7533	-5.32821
-0.18994	-4.44601	-4.34694		-0.0461219	1.80784	1.71418		-0.18994	-2.2891	-7.15948		-0.18994	-0.338099	-0.391569		-0.18994	-2.57035	-4.83445		-0.18994	-2.65535	-8.77202		-0.18994	-2.31535	-0.987828		-0.18994	-2.64035	-10.7283		-0.18994	-10.1408	-5.0657
-0.18494	-4.24975	-4.17194		-0.0391262	1.82784	1.79721		-0.18494	-2.19722	-6.83448		-0.18494	-0.313474	-0.375224		-0.18494	-2.40472	-4.61569		-0.18494	-2.48848	-8.29076		-0.18494	-2.17097	-0.914077		-0.18494	-2.4691	-10.047		-0.18494	-9.54077	-4.79696
-0.17994	-4.05662	-4.07287		-0.0321304	1.84472	1.86597		-0.17994	-2.10597	-6.54697		-0.17994	-0.284161	-0.348849		-0.17994	-2.24972	-4.33445		-0.17994	-2.33285	-7.85325		-0.17994	-2.03909	-0.839076		-0.17994	-2.3016	-9.40952		-0.17994	-8.99076	-4.52194
-0.17494	-3.86537	-3.90225		-0.0251347	1.87722	1.91659		-0.17494	-2.01909	-6.23447		-0.17494	-0.26241	-0.322099		-0.17494	-2.09847	-4.12195		-0.17494	-2.18035	-7.37824		-0.17494	-1.90284	-0.76345		-0.17494	-2.13035	-8.81577		-0.17494	-8.41576	-4.22819
-0.16994	-3.67349	-3.72724		-0.018139	1.92284	1.96159		-0.16994	-1.93034	-5.93446		-0.16994	-0.243847	-0.300786		-0.16994	-1.94972	-3.86569		-0.16994	-2.02722	-6.91574		-0.16994	-1.77409	-0.697824		-0.16994	-1.97222	-8.272		-0.16994	-7.9095	-3.95319
-0.16494	-3.48849	-3.55162		-0.0111432	1.95597	2.00597		-0.16494	-1.84159	-5.58447		-0.16494	-0.223847	-0.279473		-0.16494	-1.81409	-3.67099		-0.16494	-1.87472	-6.54073		-0.16494	-1.65409	-0.628448		-0.16494	-1.83034	-7.67825		-0.16494	-7.36574	-3.69067
-0.15994	-3.30974	-3.37911		-0.0041475	1.91847	2.05659		-0.15994	-1.75221	-5.33446		-0.15994	-0.204284	-0.255973		-0.15994	-1.67909	-3.44287		-0.15994	-1.74784	-6.09697		-0.15994	-1.52596	-0.550321		-0.15994	-1.68534	-7.15324		-0.15994	-6.89074	-3.47817
-0.15494	-3.12599	-3.20536		0.00284823	1.81472	2.09972		-0.15494	-1.66034	-5.01571		-0.15494	-0.181909	-0.234722		-0.15494	-1.53346	-3.20849		-0.15494	-1.59659	-5.69696		-0.15494	-1.40971	-0.477819		-0.15494	-1.53284	-6.64073		-0.15494	-6.42197	-3.23661
-0.14994	-2.95223	-3.03911		0.00984397	1.65471	2.11847		-0.14994	-1.57159	-4.73444		-0.14994	-0.155784	-0.210972		-0.14994	-1.40721	-2.98911		-0.14994	-1.46034	-5.30946		-0.14994	-1.28471	-0.400944		-0.14994	-1.40908	-6.15323		-0.14994	-5.94697	-2.97661
-0.14494	-2.78786	-2.85411		0.0168397	1.48971	2.10034		-0.14494	-1.48471	-4.40943		-0.14494	-0.138533	-0.199409		-0.14494	-1.27471	-2.75723		-0.14494	-1.33533	-4.9407		-0.14494	-1.16658	-0.328443		-0.14494	-1.26783	-5.67821		-0.14494	-5.50946	-2.74035
-0.13994	-2.61535	-2.69035		0.0238354	1.32971	2.03159		-0.13994	-1.39596	-4.14069		-0.13994	-0.117408	-0.175096		-0.13994	-1.14096	-2.53348		-0.13994	-1.20283	-4.57194		-0.13994	-1.05845	-0.259066		-0.13994	-1.14096	-5.20946		-0.13994	-5.12196	-2.50535
-0.13494	-2.45597	-2.51035		0.0308312	1.18783	1.91722		-0.13494	-1.30596	-3.85318		-0.13494	-0.0937202	-0.148534		-0.13494	-1.02408	-2.3216		-0.13494	-1.07783	-4.27194		-0.13494	-0.929077	-0.189691		-0.13494	-1.02283	-4.80945		-0.13494	-4.70946	-2.27847
-0.12994	-2.29472	-2.34535		0.0378269	1.05783	1.78721		-0.12994	-1.22783	-3.55942		-0.12994	-0.0777199	-0.127971		-0.12994	-0.907826	-2.10284		-0.12994	-0.950953	-3.89693		-0.12994	-0.831575	-0.104158		-0.12994	-0.898452	-4.36568		-0.12994	-4.34694	-2.04972
-0.124939	-2.15097	-2.17785		0.0448226	0.955327	1.63471		-0.124939	-1.14096	-3.33411		-0.124939	-0.0645323	-0.109158		-0.124939	-0.781574	-1.89909		-0.124939	-0.8322	-3.57194		-0.124939	-0.727199	-0.041157		-0.124939	-0.77595	-4.02193		-0.124939	-3.92194	-1.83784
-0.119939	-1.99972	-2.01284		0.0518184	0.866576	1.49221		-0.119939	-1.05845	-3.06411		-0.119939	-0.047157	-0.0835326		-0.119939	-0.673448	-1.70409		-0.119939	-0.711573	-3.26567		-0.119939	-0.617197	0.0183439		-0.119939	-0.665948	-3.60317		-0.119939	-3.58443	-1.62346
-0.114939	-1.85347	-1.85847		0.0588141	0.802825	1.35283		-0.114939	-0.977203	-2.80536		-0.114939	-0.0229065	-0.0717824		-0.114939	-0.555321	-1.49471		-0.114939	-0.592822	-3.00661		-0.114939	-0.519071	0.0832825		-0.114939	-0.572196	-3.27818		-0.114939	-3.24693	-1.43471
-0.109939	-1.71721	-1.69534		0.0658098	0.748449	1.23346		-0.109939	-0.904076	-2.55285		-0.109939	-0.00684381	-0.0533446		-0.109939	-0.45532	-1.30783		-0.109939	-0.49782	-2.71785		-0.109939	-0.423443	0.143721		-0.109939	-0.447195	-2.99223		-0.109939	-2.98598	-1.23283
-0.104939	-1.58721	-1.55096		0.0728056	0.712823	1.1222		-0.104939	-0.824701	-2.31347		-0.104939	0.00421882	-0.0422819		-0.104939	-0.359068	-1.13346		-0.104939	-0.392818	-2.45535		-0.104939	-0.346568	0.208035		-0.104939	-0.359693	-2.67848		-0.104939	-2.69035	-1.05033
-0.0999391	-1.45721	-1.41158		0.0798013	0.687198	1.0197		-0.0999391	-0.755949	-2.0891		-0.0999391	0.0217817	-0.0193441		-0.0999391	-0.256567	-0.945952		-0.0999391	-0.294068	-2.18972		-0.0999391	-0.248442	0.277848		-0.0999391	-0.274067	-2.37347		-0.0999391	-2.3966	-0.860951
-0.0949388	-1.33596	-1.27158		0.086797	0.662197	0.940952		-0.0949388	-0.681573	-1.86659		-0.0949388	0.0378444	0.00340629		-0.0949388	-0.18219	-0.775324		-0.0949388	-0.192816	-1.94034		-0.0949388	-0.165315	0.326724		-0.0949388	-0.191565	-2.09535		-0.0949388	-2.12847	-0.689074
-0.0899391	-1.22221	-1.12908		0.0937928	0.643447	0.875951		-0.0899391	-0.615947	-1.66284		-0.0899391	0.049032	0.00878143		-0.0899391	-0.0940633	-0.603447		-0.0899391	-0.102813	-1.70346		-0.0899391	-0.0846887	0.3761		-0.0899391	-0.102813	-1.81784		-0.0899391	-1.87847	-0.525321
-0.084939	-1.11533	-1.0072		0.100788	0.630322	0.816575		-0.084939	-0.549071	-1.47721		-0.084939	0.0616572	0.0205317		-0.084939	-0.000406265	-0.450945		-0.084939	-0.0196886	-1.46221		-0.084939	-0.00246882	0.445038		-0.084939	-0.0205941	-1.56846		-0.084939	-1.62159	-0.352192
-0.0799389	-1.00845	-0.882826		0.107784	0.619072	0.770324		-0.0799389	-0.479696	-1.28471		-0.0799389	0.0708449	0.0441568		-0.0799389	0.0899701	-0.284691		-0.0799389	0.0613446	-1.24408		-0.0799389	0.0671573	0.481789		-0.0799389	0.0552197	-1.32221		-0.0799389	-1.40471	-0.19094
-0.0749388	-0.902827	-0.767825		0.11478	0.615322	0.728448		-0.0749388	-0.417819	-1.1272		-0.0749388	0.0916576	0.0475318		-0.0749388	0.155846	-0.146565		-0.0749388	0.143283	-1.03408		-0.0749388	0.141158	0.515914		-0.0749388	0.131596	-1.07845		-0.0749388	-1.17346	-0.0259376
-0.0699387	-0.81095	-0.654073		0.121776	0.611572	0.695948		-0.0699387	-0.362818	-0.960952		-0.0699387	0.10022	0.0624697		-0.0699387	0.231597	0.000312328		-0.0699387	0.21841	-0.830325		-0.0699387	0.211347	0.56879		-0.0699387	0.207722	-0.855325		-0.0699387	-0.967828	0.132813
-0.0649385	-0.721574	-0.541571		0.128771	0.612822	0.673448		-0.0649385	-0.298443	-0.807825		-0.0649385	0.114408	0.0710948		-0.0649385	0.305848	0.149064		-0.0649385	0.285911	-0.642197		-0.0649385	0.25991	0.610103		-0.0649385	0.279098	-0.632823		-0.0649385	-0.761575	0.292192
-0.0599384	-0.622197	-0.440319		0.135767	0.617197	0.655947		-0.0599384	-0.247192	-0.669073		-0.0599384	0.118345	0.0913451		-0.0599384	0.366537	0.262723		-0.0599384	0.351974	-0.459695		-0.0599384	0.322286	0.644104		-0.0599384	0.326661	-0.415945		-0.0599384	-0.570947	0.451726
-0.0549383	-0.537821	-0.332193		0.142763	0.623447	0.639072		-0.0549383	-0.184097	-0.532196		-0.0549383	0.134846	0.0949078		-0.0549383	0.426288	0.406225		-0.0549383	0.419225	-0.270317		-0.0549383	0.38085	0.683042		-0.0549383	0.38885	-0.22094		-0.0549383	-0.380943	0.597853
-0.0499382	-0.457819	-0.235941		0.149759	0.630322	0.630322		-0.0499382	-0.133221	-0.394068		-0.0499382	0.142783	0.106158		-0.0499382	0.481789	0.537915		-0.0499382	0.485039	-0.11719		-0.0499382	0.447038	0.717855		-0.0499382	0.455038	-0.0203133		-0.0499382	-0.217192	0.751793
-0.0449381	-0.370944	-0.135939		0.156754	0.643447	0.623447		-0.0449381	-0.0752199	-0.262816		-0.0449381	0.152534	0.116345		-0.0449381	0.54254	0.665166		-0.0449381	0.55654	0.0409389		-0.0449381	0.491414	0.750918		-0.0449381	0.499664	0.170314		-0.0449381	-0.0396872	0.904983
-0.039938	-0.291567	-0.0309372		0.16375	0.658447	0.616572		-0.039938	-0.0214691	-0.140939		-0.039938	0.160034	0.122096		-0.039938	0.601353	0.767043		-0.039938	0.589915	0.210941		-0.039938	0.549602	0.779293		-0.039938	0.554727	0.372818		-0.039938	0.11344	1.05974
-0.0349379	-0.214691	0.07797		0.170746	0.674698	0.616572		-0.0349379	0.0354068	-0.0190639		-0.0349379	0.169971	0.126908		-0.0349379	0.645416	0.893607		-0.0349379	0.650354	0.365849		-0.0349379	0.58854	0.802481		-0.0349379	0.59104	0.563915		-0.0349379	0.265942	1.21155
-0.0299382	-0.132189	0.162471		0.177742	0.688448	0.618447		-0.0299382	0.0906577	0.101564		-0.0299382	0.181284	0.138721		-0.0299382	0.694292	1.01023		-0.0299382	0.703855	0.514039		-0.0299382	0.637791	0.825919		-0.0299382	0.645604	0.757855		-0.0299382	0.448225	1.3703
-0.0249381	-0.0537196	0.264348		0.184737	0.709073	0.624072		-0.0249381	0.149346	0.238472		-0.0249381	0.186097	0.151721		-0.0249381	0.751668	1.12855		-0.0249381	0.758105	0.670166		-0.0249381	0.684854	0.864607		-0.0249381	0.683792	0.944983		-0.0249381	0.588665	1.53049
-0.019938	0.0234065	0.366974		0.191733	0.723448	0.635322		-0.019938	0.202909	0.361099		-0.019938	0.190284	0.157534		-0.019938	0.795481	1.2438		-0.019938	0.806981	0.821856		-0.019938	0.725667	0.880982		-0.019938	0.72898	1.12411		-0.019938	0.755668	1.69424
-0.0149379	0.111595	0.474726		0.198729	0.741574	0.646572		-0.0149379	0.268348	0.484789		-0.0149379	0.201284	0.166096		-0.0149379	0.840607	1.36261		-0.0149379	0.853357	0.954921		-0.0149379	0.763793	0.929233		-0.0149379	0.779106	1.31393		-0.0149379	0.89967	1.87534
-0.00993776	0.189597	0.570602		0.205724	0.752199	0.660947		-0.00993776	0.328224	0.609416		-0.00993776	0.205659	0.169596		-0.00993776	0.89267	1.48987		-0.00993776	0.901858	1.10917		-0.00993776	0.806669	0.940671		-0.00993776	0.814044	1.51262		-0.00993776	1.03867	2.03784
-0.00493765	0.274285	0.678479		0.21272	0.768449	0.672198		-0.00493765	0.394225	0.744293		-0.00493765	0.219535	0.181346		-0.00493765	0.935733	1.61162		-0.00493765	0.942108	1.25255		-0.00493765	0.850044	0.972421		-0.00493765	0.855732	1.71374		-0.00493765	1.20811	2.24035
6.24657e-05	0.359162	0.798668		0.219716	0.771574	0.686573		6.24657e-05	0.464726	0.87667		6.24657e-05	0.22566	0.183597		6.24657e-05	0.981984	1.73409		6.24657e-05	0.998109	1.4028		6.24657e-05	0.894233	0.995296		6.24657e-05	0.88892	1.91909		6.24657e-05	1.35999	2.41848
0.00506258	0.448101	0.907483		0.226712	0.780324	0.699698		0.00506258	0.535539	1.00873		0.00506258	0.236472	0.190972		0.00506258	1.02773	1.85534		0.00506258	1.04261	1.55087		0.00506258	0.927483	1.01567		0.00506258	0.93042	2.13409		0.00506258	1.53212	2.6291
0.0100627	0.538164	1.03086		0.233707	0.780949	0.711573		0.0100627	0.615603	1.14761		0.0100627	0.242285	0.203097		0.0100627	1.07492	1.99909		0.0100627	1.09142	1.72006		0.0100627	0.968483	1.06755		0.0100627	0.982984	2.36035		0.0100627	1.70593	2.84661
0.0150628	0.636541	1.15717		0.240703	0.785949	0.725948		0.0150628	0.705417	1.28824		0.0150628	0.253348	0.207347		0.0150628	1.12092	2.14097		0.0150628	1.14105	1.88159		0.0150628	1.0113	1.09055		0.0150628	1.02805	2.58535		0.0150628	1.87409	3.07348
0.0200629	0.737792	1.28974		0.247699	0.785324	0.738449		0.0200629	0.796356	1.43749		0.0200629	0.259598	0.222722		0.0200629	1.17324	2.2991		0.0200629	1.19999	2.06534		0.0200629	1.05942	1.1338		0.0200629	1.07774	2.84286		0.0200629	2.06784	3.31286
0.025063	0.847044	1.4323		0.254695	0.789699	0.744699		0.025063	0.895357	1.59531		0.025063	0.277348	0.226285		0.025063	1.23811	2.47285		0.025063	1.24661	2.26035		0.025063	1.10236	1.16549		0.025063	1.13605	3.08161		0.025063	2.26097	3.58162
0.0300632	0.961983	1.58393		0.247699	0.619697	0.569696		0.0300632	1.01042	1.75846		0.0300632	0.271285	0.236035		0.0300632	1.29399	2.65348		0.0300632	1.31324	2.4441		0.0300632	1.15042	1.20711		0.0300632	1.18374	3.36536		0.0300632	2.47597	3.85975
0.0350628	1.08799	1.74096		0.240703	0.50907	0.459694		0.0350628	1.12874	1.92159		0.0350628	0.280035	0.24341		0.0350628	1.35643	2.83286		0.0350628	1.3858	2.67285		0.0350628	1.19924	1.26399		0.0350628	1.24711	3.67099		0.0350628	2.6991	4.1585
0.0400629	1.2203	1.91347		0.233707	0.432194	0.381568		0.0400629	1.26455	2.10347		0.0400629	0.294598	0.255535		0.0400629	1.43299	3.05098		0.0400629	1.45418	2.88661		0.0400629	1.24899	1.29968		0.0400629	1.30993	3.981		0.0400629	2.93911	4.48538
0.045063	1.36568	2.08659		0.226712	0.369693	0.313442		0.045063	1.40568	2.29035		0.045063	0.302473	0.263473		0.045063	1.51868	3.27724		0.045063	1.52843	3.13098		0.045063	1.31986	1.3358		0.045063	1.37349	4.30725		0.045063	3.20474	4.81601
0.0500631	1.50662	2.27222		0.219716	0.312817	0.264066		0.0500631	1.55637	2.47348		0.0500631	0.316473	0.27016		0.0500631	1.59312	3.50974		0.0500631	1.63424	3.39536		0.0500631	1.3913	1.40162		0.0500631	1.46068	4.65351		0.0500631	3.47349	5.19102
0.0550632	1.66262	2.46722		0.21272	0.270941	0.215316		0.0550632	1.723	2.66223		0.0550632	0.338411	0.287036		0.0550632	1.70034	3.77724		0.0550632	1.72784	3.69099		0.0550632	1.45574	1.47162		0.0550632	1.54712	5.04226		0.0550632	3.78225	5.55602
0.0600634	1.82971	2.66223		0.205724	0.231566	0.177784		0.0600634	1.89534	2.86473		0.0600634	0.340224	0.293348		0.0600634	1.81409	4.051		0.0600634	1.82847	3.97475		0.0600634	1.55418	1.53837		0.0600634	1.63774	5.42227		0.0600634	4.09538	5.95165
0.0650635	1.99597	2.86723		0.198729	0.197909	0.143158		0.0650635	2.07847	3.07536		0.0650635	0.362912	0.312349		0.0650635	1.93847	4.36163		0.0650635	1.96034	4.30163		0.0650635	1.63437	1.61406		0.0650635	1.75346	5.83728		0.0650635	4.44413	6.38354
0.0700636	2.1716	3.07223		0.191733	0.167971	0.120283		0.0700636	2.27035	3.28661		0.0700636	0.374037	0.319724		0.0700636	2.05909	4.67101		0.0700636	2.09347	4.63788		0.0700636	1.75284	1.70909		0.0700636	1.86534	6.27291		0.0700636	4.79226	6.82417
0.0750637	2.34597	3.28974		0.184737	0.143658	0.0917201		0.0750637	2.4541	3.50037		0.0750637	0.389975	0.334786		0.0750637	2.20597	5.01476		0.0750637	2.22222	4.99726		0.0750637	1.84721	1.79971		0.0750637	1.98972	6.74541		0.0750637	5.17227	7.30605
0.0800638	2.5191	3.51349		0.177742	0.115595	0.0684698		0.0800638	2.65223	3.71475		0.0800638	0.400975	0.357599		0.0800638	2.34347	5.35039		0.0800638	2.3816	5.36289		0.0800638	1.96472	1.89347		0.0800638	2.1266	7.22292		0.0800638	5.58727	7.79293
0.0850639	2.70723	3.72537		0.170746	0.0965327	0.0459694		0.0850639	2.85223	3.93225		0.0850639	0.424975	0.366287		0.0850639	2.49973	5.73415		0.0850639	2.53848	5.7579		0.0850639	2.10097	2.00659		0.0850639	2.27722	7.73606		0.0850639	6.00353	8.32419
0.090064	2.87911	3.94725		0.16375	0.0744074	0.0327817		0.090064	3.04161	4.14475		0.090064	0.442725	0.383662		0.090064	2.6716	6.09353		0.090064	2.69473	6.17103		0.090064	2.20785	2.11784		0.090064	2.42723	8.26794		0.090064	6.42791	8.8667
0.0950637	3.05723	4.1585		0.156754	0.0600947	0.0117189		0.0950637	3.24224	4.35038		0.0950637	0.458663	0.39035		0.0950637	2.83473	6.51541		0.0950637	2.87036	6.59479		0.0950637	2.34535	2.2416		0.0950637	2.59785	8.82107		0.0950637	6.91667	9.43858
0.100064	3.22286	4.38038		0.149759	0.0398443	-0.00353132		0.100064	3.44037	4.55976		0.100064	0.484476	0.415538		0.100064	3.00661	6.94229		0.100064	3.04911	7.05167		0.100064	2.49098	2.35597		0.100064	2.75973	9.41983		0.100064	7.41105	10.0467
0.105064	3.38286	4.58226		0.142763	0.0224066	-0.0220941		0.105064	3.62974	4.76476		0.105064	0.503039	0.434913		0.105064	3.20224	7.38918		0.105064	3.23599	7.53355		0.105064	2.63098	2.49473		0.105064	2.93973	10.0355		0.105064	7.92668	10.6811
0.110064	3.54537	4.78976		0.135767	0.00971888	-0.0356568		0.110064	3.80975	4.97039		0.110064	0.515602	0.448476		0.110064	3.37974	7.85606		0.110064	3.42412	8.01981		0.110064	2.77973	2.6291		0.110064	3.11536	10.7149		0.110064	8.47044	11.348
0.115064	3.69599	4.99789		0.128771	-0.00503134	-0.057304		0.115064	3.98725	5.16352		0.115064	0.547165	0.466601		0.115064	3.57662	8.35732		0.115064	3.63162	8.55544		0.115064	2.94661	2.78161		0.115064	3.31161	11.383		0.115064	9.05107	12.0549
0.120064	3.84287	5.19539		0.121776	-0.0170315	-0.071498		0.120064	4.1585	5.35227		0.120064	0.574477	0.490351		0.120064	3.80912	8.87857		0.120064	3.85662	9.12795		0.120064	3.10224	2.93348		0.120064	3.54287	12.1124		0.120064	9.66421	12.7849
0.125064	3.97162	5.39289		0.11478	-0.0355943	-0.0923358		0.125064	4.31475	5.53415		0.125064	0.601665	0.515477		0.125064	4.031	9.43358		0.125064	4.0935	9.70046		0.125064	3.28474	3.11224		0.125064	3.75099	12.8599		0.125064	10.2992	13.5699
0.130064	4.096	5.58165		0.107784	-0.0521977	-0.107492		0.130064	4.47976	5.7104		0.130064	0.625603	0.544352		0.130064	4.27413	10.0048		0.130064	4.3335	10.3386		0.130064	3.47474	3.27536		0.130064	3.99287	13.668		0.130064	10.9711	14.3705
0.135065	4.22038	5.76915		0.100788	-0.0686354	-0.129943		0.135065	4.62663	5.88978		0.135065	0.656291	0.563915		0.135065	4.51163	10.6255		0.135065	4.59351	10.9711		0.135065	3.67912	3.47099		0.135065	4.2485	14.5005		0.135065	11.6849	15.2287
0.140065	4.33913	5.95165		0.0937928	-0.0852607	-0.151843		0.140065	4.77476	6.06228		0.140065	0.678229	0.588228		0.140065	4.80601	11.2942		0.140065	4.87039	11.6799		0.140065	3.901	3.67412		0.140065	4.52351	15.3899		0.140065	12.4299	16.1231
0.145065	4.44288	6.13791		0.086797	-0.103848	-0.184293		0.145065	4.91226	6.23353		0.145065	0.719605	0.616291		0.145065	5.08289	11.9824		0.145065	5.17227	12.4055		0.145065	4.13162	3.89537		0.145065	4.78914	16.3043		0.145065	13.2274	17.1159
0.150065	4.54476	6.31728		0.0798013	-0.130805	-0.21441		0.150065	5.05039	6.40291		0.150065	0.750043	0.640728		0.150065	5.38665	12.708		0.150065	5.48227	13.1693		0.150065	4.34538	4.12725		0.150065	5.08789	17.3221		0.150065	14.0562	18.0597
0.155065	4.64663	6.51041		0.0728056	-0.153718	-0.252598		0.155065	5.18664	6.56854		0.155065	0.776106	0.671104		0.155065	5.7129	13.4605		0.155065	5.81915	13.9755		0.155065	4.61101	4.36663		0.155065	5.4129	18.2847		0.155065	14.9249	19.0722
0.160065	4.75789	6.69667		0.0658098	-0.185387	-0.305473		0.160065	5.33039	6.73167		0.160065	0.817106	0.699042		0.160065	6.06103	14.2837		0.160065	6.15853	14.8224		0.160065	4.89789	4.64101		0.160065	5.74477	19.4034		0.160065	15.8374	20.1909
0.165065	4.85351	6.88917		0.0588141	-0.215097	-0.368099		0.165065	5.4604	6.90979		0.165065	0.848982	0.732792		0.165065	6.44104	15.1243		0.165065	6.54479	15.7181		0.165065	5.17164	4.91914		0.165065	6.09228	20.4534		0.165065	16.8596	21.2909
0.170065	4.96539	7.08417		0.0518184	-0.257785	-0.442601		0.170065	5.60665	7.08354		0.170065	0.886232	0.76598		0.170065	6.81604	16.0037		0.170065	6.92792	16.7034		0.170065	5.47102	5.20852		0.170065	6.47354	21.6035		0.170065	17.8346	22.4535
0.175065	5.07289	7.28917		0.0448226	-0.306473	-0.537352		0.175065	5.7529	7.2698		0.175065	0.932733	0.799294		0.175065	7.2148	16.9534		0.175065	7.34168	17.6409		0.175065	5.7904	5.5304		0.175065	6.86854	22.8472		0.175065	18.8847	23.6972
0.180065	5.18789	7.49293		0.0378269	-0.364849	-0.653416		0.180065	5.89665	7.4648		0.180065	0.971609	0.834732		0.180065	7.64918	17.9659		0.180065	7.77731	18.6784		0.180065	6.11416	5.87915		0.180065	7.28355	24.0722		0.180065	19.9847	24.9223
0.185065	5.31102	7.6998		0.0308312	-0.431725	-0.801606		0.185065	6.05228	7.65355		0.185065	1.01792	0.861419		0.185065	8.09856	19.0097		0.185065	8.23356	19.7472		0.185065	6.47166	6.23291		0.185065	7.72668	25.366		0.185065	21.141	26.2223
0.190065	5.42789	7.92168		0.0238354	-0.516414	-0.972734		0.190065	6.22166	7.84543		0.190065	1.05961	0.900233		0.190065	8.58357	20.0222		0.190065	8.71045	20.8534		0.190065	6.85167	6.60416		0.190065	8.19044	26.7098		0.190065	22.291	27.5848
0.195065	5.55852	8.15231		0.0168397	-0.623666	-1.1768		0.195065	6.38541	8.04606		0.195065	1.09949	0.945233		0.195065	9.08108	21.141		0.195065	9.21108	22.0097		0.195065	7.22792	7.00604		0.195065	8.66732	28.091		0.195065	23.5347	28.9536
0.200066	5.69415	8.38544		0.00984397	-0.750418	-1.41343		0.200066	6.55729	8.26106		0.200066	1.14874	0.976421		0.200066	9.60984	22.3285		0.200066	9.75734	23.2285		0.200066	7.65481	7.43543		0.200066	9.18358	29.4536		0.200066	24.8097	30.4161
0.205066	5.82978	8.61732		0.00284823	-0.91342	-1.67274		0.205066	6.72916	8.47232		0.205066	1.2008	1.0223		0.205066	10.158	23.541		0.205066	10.3167	24.4722		0.205066	8.07856	7.85356		0.205066	9.72046	30.9411		0.205066	26.1723	31.9161
0.210066	5.97228	8.8592		-0.0041475	-1.10799	-1.93512		0.210066	6.90542	8.67295		0.210066	1.25086	1.0643		0.210066	10.7186	24.7785		0.210066	10.8886	25.7098		0.210066	8.52419	8.32607		0.210066	10.2823	32.4536		0.210066	27.5161	33.4974
0.215066	6.11478	9.1017		-0.0111432	-1.33736	-2.17535		0.215066	7.08792	8.89107		0.215066	1.30999	1.1073		0.215066	11.3199	26.0535		0.215066	11.4892	27.0535		0.215066	8.97982	8.77795		0.215066	10.8624	34.0161		0.215066	28.9223	35.0787
0.220066	6.26166	9.33171		-0.018139	-1.61093	-2.3716		0.220066	7.2698	9.10045		0.220066	1.3628	1.14561		0.220066	11.9342	27.3348		0.220066	12.1105	28.4348		0.220066	9.46233	9.2442		0.220066	11.4649	35.6599		0.220066	30.4348	36.6537
0.225066	6.39978	9.57108		-0.0251347	-1.9085	-2.47848		0.225066	7.45105	9.30983		0.225066	1.41255	1.18999		0.225066	12.5861	28.7911		0.225066	12.7693	29.8536		0.225066	9.96922	9.73671		0.225066	12.1074	37.2474		0.225066	31.8849	38.3224
0.230066	6.54354	9.79859		-0.0321304	-2.16222	-2.53785		0.230066	7.62855	9.50608		0.230066	1.47649	1.23899		0.230066	13.2368	30.1911		0.230066	13.413	31.3411		0.230066	10.4692	10.1923		0.230066	12.7368	38.9412		0.230066	33.4161	40.06
0.235066	6.67479	10.0286		-0.0391262	-2.30972	-2.61785		0.235066	7.79606	9.69484		0.235066	1.53849	1.28536		0.235066	13.9068	31.6473		0.235066	14.1043	32.8161		0.235066	10.9755	10.6436		0.235066	13.3999	40.6163		0.235066	34.9974	41.7663
0.240066	6.80729	10.2442		-0.0461219	-2.32785	-2.7166		0.240066	7.96418	9.88859		0.240066	1.58987	1.32911		0.240066	14.6055	33.0724		0.240066	14.8049	34.3349		0.240066	11.488	11.1161		0.240066	14.0755	42.36		0.240066	36.6162	43.535
0.245066	6.92917	10.4598		-0.0531176	-2.35597	-2.81098		0.245066	8.12856	10.0673		0.245066	1.65784	1.37605		0.245066	15.298	34.5724		0.245066	15.5168	35.8537		0.245066	12.0211	11.5605		0.245066	14.7487	44.1101		0.245066	38.1537	45.2351
0.250066	7.04104	10.6574		-0.0601134	-2.4191	-2.89661		0.250066	8.27856	10.2317		0.250066	1.71159	1.41799		0.250066	16.0056	36.1287		0.250066	16.2299	37.3537		0.250066	12.5536	12.0149		0.250066	15.448	45.8288		0.250066	39.7787	47.0289
0.255066	7.15042	10.8449		-0.0671091	-2.5166	-2.95536		0.255066	8.42669	10.3855		0.255066	1.77596	1.48262		0.255066	16.7909	37.66		0.255066	17.0034	38.9412		0.255066	13.0911	12.4649		0.255066	16.1762	47.6413		0.255066	41.4412	48.8226
0.260067	7.2498	11.0224		-0.0741048	-2.60598	-2.97911		0.260067	8.55544	10.5198		0.260067	1.84222	1.52062		0.260067	17.5221	39.2037		0.260067	17.7222	40.5162		0.260067	13.6136	12.9093		0.260067	16.9221	49.3601		0.260067	43.06	50.6289
0.265067	7.3373	11.1774		-0.0811005	-2.6966	-2.96161		0.265067	8.68857	10.6473		0.265067	1.90284	1.57556		0.265067	18.2221	40.7475		0.265067	18.4472	42.0725		0.265067	14.1493	13.3661		0.265067	17.6471	51.1352		0.265067	44.7101	52.4227
0.270067	7.40605	11.328		-0.0880963	-2.7516	-2.90786		0.270067	8.79982	10.748		0.270067	1.96909	1.63034		0.270067	18.8847	42.31		0.270067	19.1722	43.6163		0.270067	14.6712	13.8005		0.270067	18.3409	52.9164		0.270067	46.3288	54.2789
0.275067	7.46793	11.4549		-0.095092	-2.80723	-2.81473		0.275067	8.89295	10.8442		0.275067	2.03847	1.67346		0.275067	19.6159	43.7913		0.275067	19.8847	45.0913		0.275067	15.1905	14.2468		0.275067	19.0722	54.6977		0.275067	47.9539	56.0602
0.280067	7.53043	11.5592		-0.102088	-2.80848	-2.68285		0.280067	8.98108	10.9199		0.280067	2.1066	1.73221		0.280067	20.3159	45.3476		0.280067	20.5659	46.6101		0.280067	15.7143	14.6874		0.280067	19.6972	56.3977		0.280067	49.5476	57.829
0.285067	7.5723	11.6624		-0.109083	-2.79473	-2.52348		0.285067	9.04358	10.9811		0.285067	2.1716	1.77909		0.285067	20.9597	46.8163		0.285067	21.2222	48.0788		0.285067	16.2596	15.1305		0.285067	20.4472	58.1228		0.285067	51.1289	59.554
0.290067	7.6073	11.7317		-0.116079	-2.72723	-2.3291		0.290067	9.10483	11.0292		0.290067	2.23597	1.84284		0.290067	21.5785	48.2789		0.290067	21.8472	49.5664		0.290067	16.7221	15.5637		0.290067	21.0534	59.7603		0.290067	52.5852	61.2666
0.295067	7.6248	11.8011		-0.123075	-2.63598	-2.12035		0.295067	9.1542	11.058		0.295067	2.30847	1.88722		0.295067	22.1785	49.6851		0.295067	22.466	50.9351		0.295067	17.2096	16.0284		0.295067	21.7535	61.4541		0.295067	54.1414	62.9603
0.300067	7.63731	11.848		-0.130071	-2.5141	-1.90722		0.300067	9.1917	11.0711		0.300067	2.37097	1.94472		0.300067	22.8035	51.0477		0.300067	23.041	52.2352		0.300067	17.6159	16.4346		0.300067	22.3285	62.9791		0.300067	55.5727	64.6166
0.305067	7.64543	11.883		-0.137066	-2.36035	-1.69846		0.305067	9.21733	11.0917		0.305067	2.43472	2.00097		0.305067	23.3035	52.3727		0.305067	23.591	53.5227		0.305067	18.0222	16.8284		0.305067	22.8972	64.5104		0.305067	56.9103	66.2104
0.310067	7.65043	11.9099		-0.144062	-2.1816	-1.50721		0.310067	9.23608	11.0774		0.310067	2.50222	2.04909		0.310067	23.7972	53.6227		0.310067	24.0785	54.7415		0.310067	18.4222	17.1159		0.310067	23.4972	66.0354		0.310067	58.2728	67.6666
0.315067	7.63543	11.9217		-0.151058	-2.00034	-1.34158		0.315067	9.2442	11.0674		0.315067	2.57223	2.09722		0.315067	24.2472	54.8165		0.315067	24.466	55.804		0.315067	18.7409	17.5097		0.315067	24.0098	67.4292		0.315067	59.4728	69.1604
0.320067	7.62855	11.938		-0.158054	-1.80659	-1.19846		0.320067	9.24608	11.0642		0.320067	2.63535	2.14472		0.320067	24.6222	55.929		0.320067	24.8598	56.9103		0.320067	19.0159	17.7722		0.320067	24.491	68.6979		0.320067	60.6853	70.5605
0.325068	7.62355	11.933		-0.165049	-1.62909	-1.09095		0.325068	9.24045	11.0442		0.325068	2.69098	2.19472		0.325068	24.9785	56.8602		0.325068	25.2098	57.8478		0.325068	19.3159	18.0909		0.325068	24.941	69.9605		0.325068	61.7916	71.8292
0.330068	7.6123	11.9405		-0.172045	-1.46659	-1.0147		0.330068	9.23608	11.0211		0.330068	2.75285	2.2491		0.330068	25.2473	57.779		0.330068	25.4848	58.6915		0.330068	19.4972	18.3347		0.330068	25.2848	71.098		0.330068	62.7853	72.9917
0.335068	7.60605	11.9299		-0.179041	-1.33971	-0.956577		0.335068	9.23545	11.0055		0.335068	2.80223	2.29347		0.335068	25.4848	58.679		0.335068	25.6848	59.4103		0.335068	19.7159	18.5159		0.335068	25.6223	72.148		0.335068	63.7041	74.1543
0.340068	7.59293	11.933		-0.186037	-1.23908	-0.922202		0.340068	9.23233	10.9849		0.340068	2.85473	2.33222		0.340068	25.6223	59.3415		0.340068	25.8535	60.0228		0.340068	19.8097	18.6846		0.340068	25.941	73.0917		0.340068	64.5104	75.1918
0.345068	7.58355	11.9342		-0.193032	-1.17846	-0.900326		0.345068	9.22795	10.9624		0.345068	2.91223	2.38035		0.345068	25.6848	60.0103		0.345068	25.941	60.604		0.345068	19.9472	18.8534		0.345068	26.1535	73.9293		0.345068	65.2291	76.0605
0.350068	7.57355	11.928						0.350068	9.22108	10.9517		0.350068	2.95348	2.41848		0.350068	25.7848	60.4541		0.350068	25.9598	60.9666		0.350068	19.9722	18.9597		0.350068	26.341	74.6355		0.350068	65.7666	76.8168
0.355068	7.57293	11.9311						0.355068	9.2242	10.938		0.355068	3.00098	2.4591		0.355068	25.7223	60.9103		0.355068	25.9348	61.2853		0.355068	19.9534	19.0347		0.355068	26.4723	75.2855		0.355068	66.2604	77.5356
0.360068	7.5773	11.938						0.360068	9.22655	10.9355		0.360068	3.04473	2.49848		0.360068	25.691	61.1665		0.360068	25.8535	61.4728		0.360068	19.9097	19.1347		0.360068	26.5473	75.7418		0.360068	66.6354	78.0418
0.365068	7.57793	11.9411						0.365068	9.23045	10.9317		0.365068	3.09161	2.53597		0.365068	25.5598	61.3478		0.365068	25.7035	61.5478		0.365068	19.8284	19.0722		0.365068	26.6223	76.1043		0.365068	66.9041	78.5231
0.370068	7.58105	11.9642						0.370068	9.23045	10.9324		0.370068	3.11599	2.55098		0.370068	25.3223	61.3541		0.370068	25.4598	61.4603		0.370068	19.6847	19.0534		0.370068	26.5848	76.3168		0.370068	67.0417	78.8231
0.375068	7.58605	11.9761						0.375068	9.24545	10.9411		0.375068	3.15724	2.58973		0.375068	25.1348	61.2791		0.375068	25.266	61.2916		0.375068	19.5659	19.0597		0.375068	26.5035	76.3668		0.375068	67.0042	78.9731
0.380068	7.59293	12.0055						0.380068	9.26233	10.9542		0.380068	3.16724	2.62098		0.380068	24.8035	61.1416		0.380068	24.9347	60.9666		0.380068	19.3659	18.9534		0.380068	26.366	76.3855		0.380068	66.9541	79.0168
0.385068	7.61168	12.028						0.385068	9.2792	10.9661		0.385068	3.20724	2.64473		0.385068	24.4848	60.8541		0.385068	24.5785	60.5541		0.385068	19.1409	18.8472		0.385068	26.1473	76.1668		0.385068	66.6854	78.9731
0.390069	7.61918	12.0599						0.390069	9.28608	10.9867		0.390069	3.21786	2.66223		0.390069	24.1097	60.4166		0.390069	24.1597	60.0415		0.390069	18.8409	18.7472		0.390069	25.9098	75.8605		0.390069	66.3354	78.7606
0.395069	7.6323	12.088						0.395069	9.31358	10.9986		0.395069	3.23349	2.6666		0.395069	23.6972	59.9415		0.395069	23.6972	59.3603		0.395069	18.5596	18.6159		0.395069	25.6035	75.498		0.395069	65.8666	78.4231
0.400069	7.64606	12.1267						0.400069	9.32045	11.0199		0.400069	3.24474	2.6966		0.400069	23.1972	59.2978		0.400069	23.216	58.6415		0.400069	18.2221	18.4159		0.400069	25.2723	74.9105		0.400069	65.3541	77.9606
0.405069	7.65605	12.1555						0.405069	9.35045	11.0424		0.405069	3.25411	2.7016		0.405069	22.7347	58.654		0.405069	22.716	57.8478		0.405069	17.8909	18.2347		0.405069	24.8535	74.2293		0.405069	64.6291	77.2918
0.410069	7.67793	12.1842						0.410069	9.36233	11.0605		0.410069	3.25036	2.70973		0.410069	22.216	57.829		0.410069	22.2035	56.954		0.410069	17.5346	18.0597		0.410069	24.4722	73.4417		0.410069	63.9041	76.6356
0.415069	7.68668	12.2199						0.415069	9.37171	11.0817		0.415069	3.25036	2.71598		0.415069	21.6472	56.9852		0.415069	21.6597	55.979		0.415069	17.1721	17.8846		0.415069	23.9847	72.5542		0.415069	62.9916	75.8293
0.420069	7.68481	12.2536						0.420069	9.3892	11.0967		0.420069	3.25099	2.7166		0.420069	21.1535	56.0102		0.420069	21.1035	54.954		0.420069	16.8096	17.6471		0.420069	23.516	71.5542		0.420069	62.0291	74.8855
0.425069	7.69168	12.2918						0.425069	9.40483	11.1124		0.425069	3.24286	2.71535		0.425069	20.5659	54.9977		0.425069	20.4909	53.8164		0.425069	16.4284	17.4659		0.425069	22.9847	70.3855		0.425069	61.0228	73.848
0.430069	7.6998	12.3086						0.430069	9.40421	11.1249		0.430069	3.22349	2.7141		0.430069	20.0034	53.9915		0.430069	19.9159	52.6352		0.430069	16.0409	17.2346		0.430069	22.3722	69.2167		0.430069	59.8728	72.7105
0.435069	7.6948	12.3405						0.435069	9.40421	11.1386		0.435069	3.20849	2.7066		0.435069	19.4284	52.8477		0.435069	19.3097	51.4289		0.435069	15.6534	17.0784		0.435069	21.841	67.9292		0.435069	58.6228	71.4355
0.440069	7.68856	12.3618						0.440069	9.40358	11.1424		0.440069	3.20474	2.69223		0.440069	18.8534	51.7227		0.440069	18.7347	50.1476		0.440069	15.2784	16.8471		0.440069	21.2534	66.5166		0.440069	57.4228	70.1854
0.445069	7.6773	12.3674						0.445069	9.40358	11.1367		0.445069	3.16974	2.68598		0.445069	18.2784	50.5727		0.445069	18.1847	48.9101		0.445069	14.8971	16.6471		0.445069	20.6472	65.1166		0.445069	56.0977	68.7542
0.450069	7.67855	12.3761						0.450069	9.38546	11.133		0.450069	3.14036	2.67348		0.450069	17.6909	49.3164		0.450069	17.5972	47.5476		0.450069	14.5283	16.4471		0.450069	20.0284	63.6041		0.450069	54.7102	67.3792
0.45507	7.6598	12.3749						0.45507	9.37171	11.1255		0.45507	3.12036	2.6541		0.45507	17.1971	48.1289		0.45507	16.9971	46.2788		0.45507	14.1158	16.1784		0.45507	19.4284	62.0978		0.45507	53.2914	65.8979
0.46007	7.63793	12.3643						0.46007	9.35171	11.1142		0.46007	3.08599	2.63785		0.46007	16.6159	46.8788		0.46007	16.4784	44.91		0.46007	13.7596	16.0346		0.46007	18.7847	60.4666		0.46007	51.8914	64.3541
0.46507	7.62105	12.3586						0.46507	9.32671	11.0924		0.46507	3.05036	2.6191		0.46507	16.0846	45.6726		0.46507	15.8909	43.5913		0.46507	13.4658	15.8346		0.46507	18.1472	58.8603		0.46507	50.4726	62.7728
0.47007	7.58418	12.3374						0.47007	9.28545	11.0605		0.47007	3.01786	2.60035		0.47007	15.5909	44.4288		0.47007	15.3721	42.285		0.47007	13.1283	15.6284		0.47007	17.5534	57.2603		0.47007	48.9476	61.2041
0.47507	7.56043	12.3093						0.47507	9.25608	11.028		0.47507	2.97723	2.58223		0.47507	15.0596	43.1663		0.47507	14.8846	40.935		0.47507	12.7721	15.4471		0.47507	16.9534	55.5977		0.47507	47.5414	59.6103
0.48007	7.52105	12.2743						0.48007	9.2067	10.9886		0.48007	2.95723	2.5516		0.48007	14.5783	41.9725		0.48007	14.3971	39.635		0.48007	12.4471	15.2534		0.48007	16.4159	53.9915		0.48007	46.0413	57.9415
0.48507	7.48855	12.2318						0.48507	9.16295	10.9392		0.48507	2.91536	2.55098		0.48507	14.0971	40.7912		0.48507	13.9346	38.4225		0.48507	12.1346	15.0908		0.48507	15.8471	52.3352		0.48507	44.5976	56.3477
0.49007	7.44418	12.1717						0.49007	9.1067	10.8924		0.49007	2.87286	2.52848		0.49007	13.6846	39.5662		0.49007	13.4533	37.1537		0.49007	11.8721	14.9283		0.49007	15.2909	50.7039		0.49007	43.1225	54.7415
0.49507	7.39355	12.1124						0.49507	9.05107	10.8261		0.49507	2.85286	2.49535		0.49507	13.2658	38.4662		0.49507	12.9721	35.9224		0.49507	11.5783	14.7284		0.49507	14.7659	49.0851		0.49507	41.7538	53.1414
0.50007	7.34042	12.0536						0.50007	8.98795	10.763		0.50007	2.81598	2.4691		0.50007	12.8346	37.2849		0.50007	12.5971	34.7224		0.50007	11.2845	14.5908		0.50007	14.2159	47.4976		0.50007	40.2725	51.6289
0.50507	7.29292	11.9817						0.50507	8.92107	10.698		0.49507	2.48847	2.1491		0.50507	12.4346	36.1912		0.50507	12.1533	33.5099		0.50507	11.0595	14.4846		0.50507	13.7596	45.9038		0.50507	38.9787	50.0039
0.51007	7.23355	11.903						0.51007	8.87232	10.623		0.49007	2.24597	1.92847		0.51007	12.0596	35.0537		0.51007	11.7533	32.4224		0.51007	10.8283	14.3658		0.51007	13.2596	44.3788		0.51007	37.5974	48.5539
0.51507	7.18105	11.8224						0.51507	8.7967	10.5461		0.48507	2.03909	1.72971		0.51507	11.6658	34.0349		0.51507	11.4158	31.3098		0.51507	10.6033	14.2408		0.51507	12.8283	42.9038		0.51507	36.3224	46.9788
0.520071	7.10917	11.7305						0.520071	8.7167	10.4617		0.48007	1.87659	1.57034		0.520071	11.3783	33.0286		0.520071	11.0908	30.2598		0.520071	10.4095	14.0971		0.520071	12.4096	41.3788		0.520071	35.0162	45.5163
0.525071	7.0523	11.6411						0.525071	8.65044	10.3792		0.47507	1.71971	1.44971		0.525071	10.9908	31.9536		0.525071	10.7595	29.1911		0.525071	10.1845	14.0096		0.525071	12.0471	39.96		0.525071	33.8537	44.1226
0.530071	6.98417	11.5424						0.530071	8.56544	10.2917		0.47007	1.58159	1.32221		0.530071	10.6783	31.0224		0.530071	10.4033	28.2411		0.530071	9.99079	13.9908		0.530071	11.6783	38.6225		0.530071	32.6474	42.66
0.53507	6.92292	11.4467						0.53507	8.49857	10.193		0.46507	1.46533	1.22033		0.53507	10.397	30.0786		0.53507	10.1158	27.2285		0.53507	9.82828	13.8971		0.53507	11.2845	37.2849		0.53507	31.5099	41.31
0.540071	6.84917	11.3367						0.540071	8.41919	10.1023		0.46007	1.36283	1.12908		0.540071	10.1158	29.1723		0.540071	9.87203	26.3535		0.540071	9.65953	13.8721		0.540071	10.947	35.9974		0.540071	30.4098	40.01
0.545071	6.78479	11.2336						0.545071	8.34669	10.0092		0.45507	1.27033	1.04033		0.545071	9.90326	28.2911		0.545071	9.62203	25.4285		0.545071	9.48453	13.8283		0.545071	10.6533	34.7412		0.545071	29.3036	38.735
0.550071	6.71541	11.1211						0.550071	8.26669	9.91609		0.450069	1.1922	0.974078		0.550071	9.67202	27.4535		0.550071	9.35326	24.5847		0.550071	9.32827	13.8158		0.550071	10.4283	33.4849		0.550071	28.3036	37.4662
0.555071	6.65229	11.018						0.555071	8.19919	9.80984		0.445069	1.10595	0.913451		0.555071	9.40328	26.641		0.555071	9.07826	23.7847		0.555071	9.25326	13.8221		0.555071	10.1658	32.3349		0.555071	27.3785	36.3099
0.560071	6.58791	10.9055						0.560071	8.12294	9.72046		0.440069	1.03658	0.842199		0.560071	9.24702	25.8223		0.560071	8.85952	23.0285		0.560071	9.10327	13.8221		0.560071	9.87828	31.2349		0.560071	26.4098	35.1724
0.565071	6.51791	10.8017						0.565071	8.05169	9.61108		0.435069	0.967827	0.792825		0.565071	8.99076	25.1223		0.565071	8.66575	22.3472		0.565071	9.04701	13.8221		0.565071	9.69703	30.2036		0.565071	25.5473	34.0662
0.570071	6.44916	10.6849						0.570071	7.97731	9.52108		0.430069	0.901575	0.744073		0.570071	8.83451	24.4848		0.570071	8.47201	21.6535		0.570071	8.95951	13.8783		0.570071	9.50327	29.2036		0.570071	24.7723	33.0286
0.575071	6.39978	10.5798						0.575071	7.91543	9.42546		0.425069	0.860951	0.690949		0.575071	8.70326	23.8347		0.575071	8.31575	20.9597		0.575071	8.847	14.0096		0.575071	9.31578	28.316		0.575071	23.9597	32.0599
0.580071	6.34104	10.4786						0.580071	7.85793	9.32733		0.420069	0.805326	0.647197		0.580071	8.49075	23.2472		0.580071	8.197	20.3659		0.580071	8.82826	14.1033		0.580071	9.17201	27.4285		0.580071	23.291	31.1411
0.585072	6.28228	10.3673						0.585072	7.79793	9.2442		0.415069	0.7547	0.609696		0.585072	8.42199	22.666		0.585072	8.022	19.8659		0.585072	8.79076	14.1846		0.585072	9.03451	26.6098		0.585072	22.6035	30.2411
0.590072	6.23041	10.273						0.590072	7.76043	9.1492		0.410069	0.707824	0.57657		0.590072	8.30326	22.141		0.590072	7.87823	19.3222		0.590072	8.69076	14.3533		0.590072	8.86576	25.7848		0.590072	21.916	29.4661
0.595072	6.18228	10.1786						0.595072	7.7123	9.06857		0.405069	0.667198	0.536571		0.595072	8.19075	21.6535		0.595072	7.77199	18.7972		0.595072	8.72827	14.5721		0.595072	8.82201	25.116		0.595072	21.3472	28.6411
0.600071	6.14041	10.0936						0.600071	7.68106	8.9992		0.400069	0.627196	0.50657		0.600071	8.0595	21.1597		0.600071	7.66573	18.3972		0.600071	8.71575	14.7659		0.600071	8.71575	24.441		0.600071	20.8472	27.9723
0.605072	6.09915	10.0086						0.605072	7.65168	8.92232		0.395069	0.598447	0.482819		0.605072	8.03449	20.7597		0.605072	7.65324	18.0096		0.605072	8.70326	15.0096		0.605072	8.60951	23.8035		0.605072	20.3284	27.3348
0.610072	6.07103	9.93171						0.610072	7.62355	8.85107		0.390069	0.56282	0.440319		0.610072	7.94699	20.4347		0.610072	7.547	17.6096		0.610072	8.77202	15.3721		0.610072	8.622	23.191		0.610072	19.8972	26.6535
0.615072	6.04353	9.85796						0.615072	7.62418	8.79732		0.385068	0.527821	0.425944		0.615072	7.91574	20.0784		0.615072	7.4595	17.2909		0.615072	8.82201	15.6471		0.615072	8.59702	22.6847		0.615072	19.4597	26.1535
0.620072	6.0229	9.79421						0.620072	7.6173	8.73545		0.380068	0.495319	0.397818		0.620072	7.89075	19.7472		0.620072	7.45323	17.0096		0.620072	8.87825	16.0846		0.620072	8.60326	22.191		0.620072	19.1159	25.641
0.625072	6.00228	9.73671						0.625072	7.61793	8.69669		0.375068	0.474069	0.369849		0.625072	7.86574	19.4722		0.625072	7.42823	16.7784		0.625072	8.99701	16.5034		0.625072	8.62825	21.7972		0.625072	18.7597	25.1848
0.630072	5.99728	9.68483						0.630072	7.63918	8.65357		0.370068	0.449693	0.343599		0.630072	7.85325	19.2722		0.630072	7.39698	16.5346		0.630072	9.12826	16.8846		0.630072	8.672	21.4284		0.630072	18.4784	24.7785
0.635072	6.00103	9.63546						0.635072	7.6598	8.61857		0.365068	0.417194	0.326099		0.635072	7.86574	19.0847		0.635072	7.40323	16.3471		0.635072	9.26576	17.3659		0.635072	8.74076	21.0909		0.635072	18.2722	24.366
0.640072	6.00665	9.59108						0.640072	7.68918	8.58982		0.360068	0.389693	0.316661		0.640072	7.90324	18.8659		0.640072	7.41575	16.1784		0.640072	9.39701	17.8472		0.640072	8.79076	20.8347		0.640072	18.0222	24.0597
0.645072	6.0179	9.55921						0.645072	7.71543	8.56169		0.355068	0.371568	0.287161		0.645072	7.9345	18.7534		0.645072	7.40323	16.0409		0.645072	9.60951	18.3409		0.645072	8.95326	20.5972		0.645072	17.9034	23.7722
0.650073	6.03665	9.52983						0.650073	7.76918	8.54544		0.350068	0.349036	0.272035		0.650073	8.01575	18.6409		0.650073	7.48448	15.9096		0.650073	9.84077	18.8159		0.650073	9.10952	20.3534		0.650073	17.7346	23.5597
0.655073	6.07353	9.50421						0.655073	7.82356	8.54232		0.345068	0.335974	0.252098		0.655073	8.05326	18.5409		0.655073	7.55949	15.8846		0.655073	10.1095	19.2347		0.655073	9.29701	20.1909		0.655073	17.7159	23.391
0.660072	6.10041	9.49108						0.660072	7.87793	8.53169		0.340068	0.302598	0.240785		0.660072	8.197	18.4909		0.660072	7.64074	15.8096		0.660072	10.4345	19.6972		0.660072	9.48453	20.1284		0.660072	17.6471	23.2222
0.665072	6.14103	9.48733						0.665072	7.95419	8.54044		0.335068	0.292786	0.218035		0.665072	8.30326	18.4784		0.665072	7.722	15.7909		0.665072	10.7283	20.0847		0.665072	9.75327	20.0159		0.665072	17.6221	23.1347
0.670073	6.18853	9.47921						0.670073	8.01856	8.56044		0.330068	0.272285	0.216035		0.670073	8.4595	18.4597		0.670073	7.847	15.8534		0.670073	11.0408	20.4284		0.670073	10.022	19.9847		0.670073	17.6471	23.091
0.675073	6.24728	9.48858						0.675073	8.10919	8.58294		0.325068	0.260348	0.186784		0.675073	8.62825	18.4909		0.675073	7.99699	15.9034		0.675073	11.3908	20.7722		0.675073	10.3283	20.0284		0.675073	17.7159	23.116
0.680073	6.31666	9.50921						0.680073	8.19231	8.61482		0.320067	0.241285	0.177034		0.680073	8.80325	18.5409		0.680073	8.15325	15.9159		0.680073	11.8221	21.0784		0.680073	10.6345	20.0347		0.680073	17.8972	23.091
0.685073	6.39291	9.52983						0.685073	8.29731	8.66107		0.315067	0.226847	0.168659		0.685073	9.02202	18.5596		0.685073	8.32825	16.0534		0.685073	12.2096	21.3097		0.685073	11.0408	20.1784		0.685073	18.0346	23.2222
0.690073	6.48416	9.56296						0.690073	8.39294	8.71982		0.310067	0.198722	0.148659		0.690073	9.272	18.7034		0.690073	8.54075	16.1284		0.690073	12.5908	21.4597		0.690073	11.3658	20.3097		0.690073	18.1721	23.3222
0.695073	6.58604	9.60546						0.695073	8.51357	8.7742		0.305067	0.200409	0.132283		0.695073	9.49078	18.8284		0.695073	8.7595	16.3284		0.695073	12.9783	21.6972		0.695073	11.8283	20.4534		0.695073	18.4222	23.4722
0.700073	6.68666	9.77046						0.700073	8.62732	8.8567		0.300067	0.177409	0.125346		0.700073	9.82203	18.9347		0.700073	9.0095	16.4909		0.700073	13.3908	21.7722		0.700073	12.2096	20.6722		0.700073	18.6597	23.6347
0.695073	6.01915	9.09358						0.695073	7.74668	8.04668		0.295067	0.173284	0.117221		0.695073	8.4595	16.8534		0.695073	7.74698	14.6846		0.695073	11.3533	18.1597		0.695073	10.4158	18.3284		0.695073	16.4971	21.0284
0.690073	5.52227	8.33294						0.690073	7.09355	7.44293		0.290067	0.155096	0.10847		0.690073	7.44073	15.2471		0.690073	6.87823	13.3658		0.690073	9.82828	15.5721		0.690073	9.04076	16.6971		0.690073	14.9471	19.0972
0.685073	5.12039	7.73856						0.685073	6.56604	6.92979		0.285067	0.138283	0.0856576		0.685073	6.67198	14.0533		0.685073	6.13446	12.3033		0.685073	8.65951	13.4283		0.685073	8.01575	15.2658		0.685073	13.7033	17.5097
0.680073	4.78101	7.23855						0.680073	6.10478	6.50791		0.280067	0.124971	0.0826576		0.680073	6.03447	13.0033		0.680073	5.58445	11.4033		0.680073	7.672	11.7846		0.680073	7.16574	14.1596		0.680073	12.6283	16.2096
0.675073	4.48225	6.80604						0.675073	5.70727	6.12228		0.275067	0.115158	0.0678449		0.675073	5.47822	12.0596		0.675073	5.08444	10.6033		0.675073	6.85947	10.422		0.675073	6.42822	13.1846		0.675073	11.7158	15.0471
0.670073	4.22288	6.43041						0.670073	5.36352	5.79728		0.270067	0.109533	0.0631571		0.670073	5.04069	11.3533		0.670073	4.6782	9.94701		0.670073	6.16572	9.23452		0.670073	5.79696	12.3346		0.670073	10.9783	14.1096
0.665072	3.97912	6.0904						0.665072	5.05539	5.49727		0.265067	0.0950327	0.0545321		0.665072	4.65319	10.6783		0.665072	4.33445	9.36577		0.665072	5.60946	8.2845		0.665072	5.27196	11.6033		0.665072	10.2783	13.2408
0.660072	3.77162	5.78478						0.660072	4.78726	5.23227		0.260067	0.0850325	0.0374694		0.660072	4.35944	10.0658		0.660072	4.04694	8.87825		0.660072	5.07195	7.46574		0.660072	4.80945	10.897		0.660072	9.67827	12.4783
0.655073	3.58662	5.5104						0.655073	4.53226	4.98289		0.255066	0.0674074	0.0380318		0.655073	4.04069	9.58452		0.655073	3.79694	8.4595		0.655073	4.66568	6.74074		0.655073	4.43444	10.3033		0.655073	9.15952	11.797
0.650073	3.42036	5.26352						0.650073	4.306	4.76976		0.250066	0.057657	0.0230942		0.650073	3.79069	9.11577		0.650073	3.58443	8.02824		0.650073	4.24068	6.14696		0.650073	4.07193	9.84077		0.650073	8.67825	11.2033
0.645072	3.25286	5.03101						0.645072	4.11288	4.56538		0.245066	0.0502195	0.0154064		0.645072	3.50224	8.69701		0.645072	3.29661	7.69699		0.645072	3.92818	5.60946		0.645072	3.78444	9.31578		0.645072	8.2345	10.7095
0.640072	3.11099	4.81789						0.640072	3.92475	4.37413		0.240066	0.0342193	0.00559378		0.640072	3.30849	8.33449		0.640072	3.09474	7.32822		0.640072	3.67193	5.19695		0.640072	3.49693	8.89702		0.640072	7.82824	10.222
0.635072	2.98411	4.62976						0.635072	3.74912	4.20163		0.235066	0.0289693	-0.0109689		0.635072	3.12661	7.95324		0.635072	2.95473	7.06573		0.635072	3.37036	4.79696		0.635072	3.20911	8.497		0.635072	7.47824	9.72202
0.630072	2.85036	4.45601						0.630072	3.59349	4.0385		0.230066	0.020469	-0.018594		0.630072	2.96973	7.66573		0.630072	2.79785	6.76572		0.630072	3.15036	4.44694		0.630072	2.99536	8.21574		0.630072	7.14698	9.30326
0.625072	2.7466	4.281						0.625072	3.45599	3.896		0.225066	0.00940633	-0.019094		0.625072	2.82536	7.40948		0.625072	2.65785	6.56571		0.625072	2.96473	4.12195		0.625072	2.81911	7.8845		0.625072	6.86574	9.00326
0.620072	2.64348	4.12538						0.620072	3.31536	3.75287		0.220066	0.00021863	-0.0322819		0.620072	2.68598	7.13449		0.620072	2.5391	6.34072		0.620072	2.79098	3.86567		0.620072	2.64598	7.57198		0.620072	6.59697	8.65326
0.615072	2.53785	3.97725						0.615072	3.19349	3.62662		0.215066	-0.0107188	-0.0454695		0.615072	2.5591	6.84698		0.615072	2.43973	6.12822		0.615072	2.6316	3.64068		0.615072	2.50222	7.32822		0.615072	6.35948	8.322
0.610072	2.4416	3.84787						0.610072	3.07161	3.49974		0.210066	-0.0204065	-0.0592822		0.610072	2.46598	6.66573		0.610072	2.3266	5.94072		0.610072	2.50035	3.35099		0.610072	2.3641	7.03449		0.610072	6.11572	8.05326
0.605072	2.36347	3.72099						0.605072	2.96973	3.38912		0.205066	-0.0290942	-0.0556571		0.605072	2.36472	6.45947		0.605072	2.23785	5.74696		0.605072	2.3616	3.16286		0.605072	2.23785	6.84698		0.605072	5.91571	7.77199
0.600071	2.2791	3.59662						0.600071	2.86161	3.27786		0.200066	-0.0375943	-0.0698448		0.600071	2.2791	6.27196		0.600071	2.16035	5.60946		0.600071	2.24722	3.00161		0.600071	2.1141	6.61573		0.600071	5.7657	7.49698
0.595072	2.2091	3.47599						0.595072	2.76785	3.17161		0.195065	-0.0499696	-0.0769074		0.595072	2.17972	6.09071		0.595072	2.08222	5.43447		0.595072	2.1491	2.84786		0.595072	2.03472	6.42822		0.595072	5.5532	7.25324
0.590072	2.13972	3.36411						0.590072	2.67348	3.07286		0.190065	-0.0520946	-0.083595		0.590072	2.11347	5.87196		0.590072	2.00847	5.23446		0.590072	2.05659	2.7016		0.590072	1.92909	6.15947		0.590072	5.42819	7.06573
0.585072	2.06534	3.26099						0.585072	2.5941	2.98036		0.185065	-0.0659072	-0.0905327		0.585072	2.02909	5.7157		0.585072	1.93972	5.14071		0.585072	1.96034	2.56285		0.585072	1.84284	5.99697		0.585072	5.22196	6.86574
0.580071	2.00222	3.16224						0.580071	2.50848	2.88723		0.180065	-0.0665323	-0.0983453		0.580071	1.97347	5.55947		0.580071	1.87972	4.96571		0.580071	1.89034	2.46847		0.580071	1.76721	5.86572		0.580071	5.09696	6.66573
0.575071	1.94159	3.06161						0.575071	2.42972	2.80848		0.175065	-0.085345	-0.10122		0.575071	1.90597	5.45321		0.575071	1.79784	4.86569		0.575071	1.82472	2.35222		0.575071	1.68471	5.64697		0.575071	4.94695	6.47821
0.570071	1.87159	2.97411						0.570071	2.3516	2.72348		0.170065	-0.0862826	-0.114408		0.570071	1.84909	5.30322		0.570071	1.75909	4.69694		0.570071	1.74846	2.25785		0.570071	1.61596	5.48446		0.570071	4.8157	6.24697
0.565071	1.82534	2.88848						0.565071	2.28785	2.6416		0.165065	-0.0921577	-0.128158		0.565071	1.78784	5.18446		0.565071	1.70846	4.58443		0.565071	1.68409	2.16097		0.565071	1.54534	5.39072		0.565071	4.65944	6.12822
0.560071	1.76909	2.8141						0.560071	2.21535	2.56473		0.160065	-0.0989703	-0.136346		0.560071	1.73846	5.00946		0.560071	1.66659	4.46163		0.560071	1.61909	2.06847		0.560071	1.49221	5.21569		0.560071	4.53444	5.92821
0.555071	1.72096	2.7216						0.555071	2.15347	2.49035		0.155065	-0.108845	-0.134783		0.555071	1.67471	4.91569		0.555071	1.61284	4.35788		0.555071	1.57659	1.98472		0.555071	1.43096	5.12195		0.555071	4.42195	5.74071
0.550071	1.66721	2.65285						0.550071	2.08347	2.41785		0.150065	-0.116033	-0.144908		0.550071	1.63659	4.77819		0.550071	1.55909	4.2635		0.550071	1.51346	1.92034		0.550071	1.38846	4.95319		0.550071	4.26288	5.65946
0.545071	1.61971	2.56973						0.545071	2.02534	2.35285		0.145065	-0.122096	-0.151721		0.545071	1.58721	4.6782		0.545071	1.52596	4.15413		0.545071	1.46221	1.86284		0.545071	1.33096	4.84071		0.545071	4.1535	5.4657
0.540071	1.57221	2.50098						0.540071	1.97159	2.28972		0.140065	-0.134221	-0.152596		0.540071	1.53284	4.56569		0.540071	1.47033	4.04725		0.540071	1.41408	1.78659		0.540071	1.27846	4.7157		0.540071	4.04912	5.2907
0.53507	1.52596	2.4266						0.53507	1.90847	2.22097		0.135065	-0.131596	-0.160534		0.53507	1.50159	4.4185		0.53507	1.42533	3.94912		0.53507	1.37033	1.71471		0.53507	1.23721	4.58443		0.53507	3.9435	5.2407
0.530071	1.48159	2.36097						0.530071	1.85909	2.15847		0.130064	-0.137408	-0.159409		0.530071	1.46221	4.32225		0.530071	1.39721	3.8485		0.530071	1.32221	1.65221		0.530071	1.18096	4.44694		0.530071	3.836	5.08444
0.525071	1.43283	2.2966						0.525071	1.80597	2.09847		0.125064	-0.140908	-0.174471		0.525071	1.42159	4.20663		0.525071	1.35721	3.77037		0.525071	1.28908	1.60284		0.525071	1.1447	4.30725		0.525071	3.74224	4.95944
0.520071	1.39346	2.2191						0.520071	1.74409	2.03972		0.120064	-0.153784	-0.179847		0.520071	1.36783	4.11475		0.520071	1.32533	3.67474		0.520071	1.24846	1.54721		0.520071	1.0997	4.21038		0.520071	3.63287	4.84695
0.51507	1.34471	2.1666						0.51507	1.70409	1.98222		0.115064	-0.156034	-0.179909		0.51507	1.33908	4.01475		0.51507	1.28658	3.59349		0.51507	1.20033	1.49158		0.51507	1.05658	4.08912		0.51507	3.53474	4.6782
0.51007	1.31221	2.10347						0.51007	1.64534	1.91534		0.110064	-0.168721	-0.180159		0.51007	1.30096	3.90475		0.51007	1.25783	3.50349		0.51007	1.17158	1.44596		0.51007	1.00283	3.98037		0.51007	3.44412	4.59695
0.50507	1.26533	2.03784						0.50507	1.59971	1.87159		0.105064	-0.176346	-0.196034		0.50507	1.26033	3.82475		0.50507	1.20846	3.42724		0.50507	1.13533	1.37408		0.50507	0.984077	3.87725		0.50507	3.35661	4.41288
0.50007	1.23971	1.97534						0.50007	1.54971	1.81534		0.100064	-0.181347	-0.198597		0.50007	1.22471	3.71912		0.50007	1.18283	3.33599		0.50007	1.0897	1.33596		0.50007	0.948453	3.78912		0.50007	3.25974	4.3085
0.49507	1.19346	1.91659						0.49507	1.51159	1.75659		0.0950637	-0.179972	-0.203097		0.49507	1.19908	3.63412		0.49507	1.15345	3.24724		0.49507	1.0622	1.29658		0.49507	0.901575	3.68974		0.49507	3.17786	4.20038
0.49007	1.1497	1.86284						0.49007	1.46471	1.70346		0.090064	-0.178659	-0.209347		0.49007	1.16345	3.54474		0.49007	1.11283	3.18286		0.49007	1.02033	1.24533		0.49007	0.861576	3.58599		0.49007	3.07724	4.08225
0.48507	1.12283	1.80222						0.48507	1.41783	1.64721		0.0850639	-0.188222	-0.208409		0.48507	1.1172	3.46474		0.48507	1.0872	3.09973		0.48507	0.982203	1.19033		0.48507	0.82345	3.48412		0.48507	2.99723	3.9685
0.48007	1.0872	1.74846						0.48007	1.37408	1.59409		0.0800638	-0.194284	-0.218722		0.48007	1.10033	3.37036		0.48007	1.05658	3.02348		0.48007	0.945327	1.15221		0.48007	0.801575	3.40286		0.48007	2.90786	3.85787
0.47507	1.05158	1.69596						0.47507	1.33221	1.55284		0.0750637	-0.208222	-0.217347		0.47507	1.05033	3.30474		0.47507	1.01908	2.96161		0.47507	0.898452	1.1072		0.47507	0.760949	3.29849		0.47507	2.83411	3.76037
0.47007	1.01533	1.63221						0.47007	1.29408	1.50033		0.0700636	-0.197534	-0.222347		0.47007	1.02658	3.20099		0.47007	0.984702	2.87661		0.47007	0.880325	1.0697		0.47007	0.723448	3.21724		0.47007	2.7616	3.64599
0.46507	0.982203	1.58784						0.46507	1.24471	1.44783		0.0650635	-0.210847	-0.238722		0.46507	0.990326	3.13599		0.46507	0.957203	2.80473		0.46507	0.846574	1.02345		0.46507	0.692823	3.11161		0.46507	2.66473	3.54287
0.46007	0.944076	1.53409						0.46007	1.20721	1.40471		0.0600634	-0.218535	-0.234472		0.46007	0.963452	3.03973		0.46007	0.915952	2.72348		0.46007	0.815325	0.980952		0.46007	0.655322	3.02973		0.46007	2.59098	3.43599
0.45507	0.912201	1.48471						0.45507	1.15971	1.34908		0.0550632	-0.22091	-0.248473		0.45507	0.925326	2.95536		0.45507	0.897827	2.64723		0.45507	0.774074	0.942826		0.45507	0.612197	2.93161		0.45507	2.5166	3.33161
0.450069	0.874076	1.42971						0.450069	1.1247	1.30846		0.0500631	-0.239722	-0.253723		0.450069	0.890326	2.87161		0.450069	0.8622	2.58285		0.450069	0.730948	0.895951		0.450069	0.587821	2.84473		0.450069	2.43035	3.24974
0.445069	0.847826	1.38533						0.445069	1.08658	1.26346		0.045063	-0.246473	-0.265035		0.445069	0.869076	2.79348		0.445069	0.8372	2.52098		0.445069	0.709698	0.854075		0.445069	0.560322	2.75535		0.445069	2.35722	3.13786
0.440069	0.8147	1.33408						0.440069	1.04095	1.21908		0.0400629	-0.259098	-0.281848		0.440069	0.834074	2.7166		0.440069	0.805326	2.4316		0.440069	0.674074	0.812824		0.440069	0.515945	2.6641		0.440069	2.27285	3.05036
0.435069	0.78845	1.28971						0.435069	1.00158	1.17095		0.0350628	-0.267598	-0.279786		0.435069	0.800323	2.63473		0.435069	0.7722	2.36847		0.435069	0.641572	0.767825		0.435069	0.492821	2.58535		0.435069	2.19847	2.94786
0.430069	0.747824	1.24158						0.430069	0.967827	1.12908		0.0300632	-0.293036	-0.298911		0.430069	0.765324	2.56785		0.430069	0.747824	2.29972		0.430069	0.603447	0.738449		0.430069	0.45907	2.49473		0.430069	2.12222	2.84786
0.425069	0.715947	1.19096						0.425069	0.934701	1.0847		0.025063	-0.298036	-0.319536		0.425069	0.732822	2.48223		0.425069	0.709074	2.22035		0.425069	0.587821	0.698447		0.425069	0.435944	2.41472		0.425069	2.04597	2.76036
0.420069	0.684698	1.1497						0.420069	0.889075	1.03533		0.0200629	-0.316724	-0.330474		0.420069	0.705323	2.41535		0.420069	0.682824	2.16035		0.420069	0.53407	0.669072		0.420069	0.390944	2.3316		0.420069	1.96534	2.66098
0.415069	0.655947	1.10033						0.415069	0.859075	0.999079		0.0150628	-0.341974	-0.348412		0.415069	0.670948	2.33535		0.415069	0.652196	2.09034		0.415069	0.512195	0.637822		0.415069	0.355942	2.2616		0.415069	1.89847	2.5666
0.410069	0.627196	1.05658						0.410069	0.826576	0.956576		0.0100627	-0.350349	-0.370224		0.410069	0.639696	2.25472		0.410069	0.631571	2.02222		0.410069	0.501571	0.592821		0.410069	0.324693	2.16597		0.410069	1.82534	2.48035
0.405069	0.600946	1.01658						0.405069	0.7847	0.922201		0.00506258	-0.38585	-0.390162		0.405069	0.605946	2.1866		0.405069	0.587196	1.94409		0.405069	0.47157	0.565321		0.405069	0.307411	2.07722		0.405069	1.75097	2.38472
0.400069	0.570321	0.970328						0.400069	0.749073	0.879076		6.24657e-05	-0.407975	-0.42085		0.400069	0.580947	2.11347		0.400069	0.56282	1.88284		0.400069	0.43782	0.542819		0.400069	0.258035	1.99034		0.400069	1.69346	2.30035
0.395069	0.544696	0.920327						0.395069	0.714073	0.84095		-0.00493765	-0.43985	-0.449413		0.395069	0.552821	2.04034		0.395069	0.537195	1.81909		0.395069	0.396569	0.496571		0.395069	0.231285	1.90909		0.395069	1.60846	2.20722
0.390069	0.514071	0.882826						0.390069	0.683448	0.800323		-0.00993776	-0.472101	-0.484726		0.390069	0.527821	1.96159		0.390069	0.513446	1.74784		0.390069	0.379694	0.46407		0.390069	0.217035	1.84284		0.390069	1.54034	2.12722
0.385068	0.489695	0.84095						0.385068	0.642822	0.768449		-0.0149379	-0.519914	-0.520289		0.385068	0.499694	1.88159		0.385068	0.496571	1.69534		0.385068	0.336349	0.445318		0.385068	0.191722	1.76284		0.385068	1.47846	2.02847
0.380068	0.456569	0.804698						0.380068	0.615323	0.726573		-0.019938	-0.567165	-0.565852		0.380068	0.466568	1.82159		0.380068	0.453444	1.62534		0.380068	0.319099	0.409694		0.380068	0.161221	1.69909		0.380068	1.40346	1.94722
0.375068	0.43407	0.774074						0.375068	0.584695	0.684698		-0.0249381	-0.616478	-0.616728		0.375068	0.445318	1.75097		0.375068	0.42907	1.55096		0.375068	0.295411	0.382192		0.375068	0.129971	1.60409		0.375068	1.34471	1.86347
0.370068	0.408444	0.734699						0.370068	0.552821	0.663447		-0.0299382	-0.669166	-0.662104		0.370068	0.417819	1.68784		0.370068	0.406568	1.48471		0.370068	0.274035	0.354412		0.370068	0.104908	1.52096		0.370068	1.27533	1.77722
0.365068	0.384068	0.702822						0.365068	0.521569	0.625947		-0.0349379	-0.73748	-0.726792		0.365068	0.388443	1.59971		0.365068	0.372818	1.42971		0.365068	0.246347	0.330349		0.365068	0.0732198	1.45283		0.365068	1.19908	1.70721
0.360068	0.357194	0.662198						0.360068	0.494695	0.591571		-0.039938	-0.801794	-0.786731		0.360068	0.358724	1.54909		0.360068	0.344224	1.37158		0.360068	0.223222	0.296848		0.360068	0.0510945	1.39596		0.360068	1.14533	1.61784
0.355068	0.332224	0.626571						0.355068	0.465944	0.55407		-0.0449381	-0.880732	-0.849044		0.355068	0.346287	1.46971		0.355068	0.322911	1.30033		0.355068	0.197722	0.287973		0.355068	0.0245316	1.32346		0.355068	1.09221	1.55409
0.350068	0.310349	0.595946						0.350068	0.440319	0.526571		-0.0499382	-0.960359	-0.920108		0.350068	0.311286	1.40971		0.350068	0.304411	1.24283		0.350068	0.164909	0.254598		0.350068	0.00315619	1.25846		0.350068	1.01408	1.45471
0.345068	0.292036	0.560946						0.345068	0.409069	0.492194		-0.0549383	-1.0483	-1.00442		0.345068	0.288598	1.34346		0.345068	0.269848	1.19658		0.345068	0.164159	0.215534		0.345068	-0.0084064	1.18408		0.345068	0.958452	1.40158
0.340068	0.266223	0.529695						0.340068	0.387819	0.470943		-0.0599384	-1.13524	-1.08217		0.340068	0.254535	1.28221		0.340068	0.248472	1.13345		0.340068	0.131033	0.198409		0.340068	-0.0319693	1.12095		0.340068	0.920327	1.31096
0.335068	0.242472	0.495319						0.335068	0.358443	0.444069		-0.0649385	-1.23736	-1.17849		0.335068	0.239785	1.21283		0.335068	0.233035	1.07595		0.335068	0.107845	0.194909		0.335068	-0.0414693	1.0597		0.335068	0.856576	1.25283
0.330068	0.227847	0.47282						0.330068	0.338099	0.407193		-0.0699387	-1.34286	-1.27386		0.330068	0.209785	1.15533		0.330068	0.206972	1.02783		0.330068	0.0942202	0.152346		0.330068	-0.0569696	0.987828		0.330068	0.795949	1.17471
0.325068	0.205472	0.43782						0.325068	0.313411	0.382819		-0.0749388	-1.45799	-1.36999		0.325068	0.193597	1.10033		0.325068	0.179784	0.963452		0.325068	0.0816574	0.137096		0.325068	-0.0927827	0.935953		0.325068	0.738449	1.11658
0.320067	0.185472	0.411568						0.320067	0.293848	0.362818		-0.0799389	-1.56562	-1.47237		0.320067	0.171409	1.04595		0.320067	0.162221	0.916576		0.320067	0.0565946	0.116283		0.320067	-0.108095	0.871575		0.320067	0.697198	1.04095
0.315067	0.166596	0.382192						0.315067	0.269348	0.337411		-0.084939	-1.69062	-1.58968		0.315067	0.138783	0.992827		0.315067	0.142908	0.871575		0.315067	0.0304067	0.0954702		0.315067	-0.122346	0.8197		0.315067	0.650322	0.974703
0.310067	0.145033	0.361569						0.310067	0.246035	0.311786		-0.0899391	-1.82784	-1.70599		0.310067	0.114783	0.923452		0.310067	0.110845	0.811574		0.310067	0.0159066	0.0772824		0.310067	-0.142283	0.760324		0.310067	0.58907	0.91845
0.305067	0.134283	0.326911						0.305067	0.22141	0.286661		-0.0949388	-1.96409	-1.83534		0.305067	0.10072	0.871575		0.305067	0.0930951	0.769074		0.305067	-0.00634384	0.0463445		0.305067	-0.165096	0.690949		0.305067	0.540321	0.856576
0.300067	0.114346	0.310286						0.300067	0.201659	0.264785		-0.0999391	-2.10847	-1.96097		0.300067	0.0757823	0.81845		0.300067	0.0734699	0.714698		0.300067	-0.0230942	0.0315318		0.300067	-0.187159	0.648446		0.300067	0.491569	0.782199
0.295067	0.0922201	0.285223						0.295067	0.179722	0.243973		-0.104939	-2.26285	-2.09347		0.295067	0.0490944	0.759075		0.295067	0.050782	0.665321		0.295067	-0.0374694	-0.00721884		0.295067	-0.193097	0.595322		0.295067	0.430319	0.730324
0.290067	0.076345	0.26741						0.290067	0.162096	0.216035		-0.109939	-2.42972	-2.22722		0.290067	0.025094	0.709074		0.290067	0.0232191	0.604072		0.290067	-0.0676574	-0.0210941		0.290067	-0.223097	0.526571		0.290067	0.392818	0.667198
0.285067	0.0568447	0.237472						0.285067	0.144971	0.201534		-0.114939	-2.58223	-2.37972		0.285067	0.00490642	0.649073		0.285067	0.0109065	0.555947		0.285067	-0.0945327	-0.0524696		0.285067	-0.233097	0.490944		0.285067	0.340943	0.607822
0.280067	0.0495319	0.219597						0.280067	0.123283	0.173721		-0.119939	-2.75348	-2.52223		0.280067	-0.024219	0.604072		0.280067	-0.0179064	0.512195		0.280067	-0.116908	-0.07547		0.280067	-0.261285	0.43407		0.280067	0.304067	0.555947
0.275067	0.0339692	0.191409						0.275067	0.10347	0.158471		-0.124939	-2.92536	-2.6691		0.275067	-0.0470319	0.535946		0.275067	-0.0439694	0.46407		0.275067	-0.128533	-0.107345		0.275067	-0.27666	0.375319		0.275067	0.25391	0.493445
0.270067	0.012969	0.175034						0.270067	0.0872827	0.138533		-0.12994	-3.10724	-2.82036		0.270067	-0.0650322	0.485945		0.270067	-0.0574696	0.412819		0.270067	-0.150596	-0.133783		0.270067	-0.292848	0.322192		0.270067	0.204472	0.427194
0.265067	0.00640631	0.156034						0.265067	0.0739698	0.115845		-0.13494	-3.27411	-2.95911		0.265067	-0.100658	0.437193		0.265067	-0.0952827	0.362194		0.265067	-0.183284	-0.154159		0.265067	-0.326036	0.277817		0.265067	0.150471	0.382192
0.260067	-0.00971889	0.132658						0.260067	0.0536571	0.0972826		-0.13994	-3.44537	-3.11224		0.260067	-0.123221	0.385318		0.260067	-0.125283	0.312817		0.260067	-0.211472	-0.211347		0.260067	-0.351349	0.223347		0.260067	0.112908	0.323443
0.255066	-0.0279067	0.110908						0.255066	0.0381567	0.0807824		-0.14494	-3.62224	-3.25474		0.255066	-0.166971	0.316567		0.255066	-0.145471	0.265942		0.255066	-0.244598	-0.243098		0.255066	-0.368099	0.159596		0.255066	0.0687199	0.252817
0.250066	-0.0375943	0.0891576						0.250066	0.0167816	0.0633447		-0.14994	-3.78662	-3.38474		0.250066	-0.185034	0.274692		0.250066	-0.183909	0.206534		0.250066	-0.286098	-0.283661		0.250066	-0.387975	0.120408		0.250066	0.013344	0.203034
0.245066	-0.0549071	0.0717199						0.245066	0.00396872	0.0429695		-0.15494	-3.93787	-3.51162		0.245066	-0.22191	0.222722		0.245066	-0.202909	0.154159		0.245066	-0.326474	-0.334974		0.245066	-0.422038	0.0677822		0.245066	-0.0261567	0.139783
0.240066	-0.0657197	0.0534697						0.240066	-0.011219	0.0253441		-0.15994	-4.091	-3.63287		0.240066	-0.24916	0.163909		0.240066	-0.240972	0.107658		0.240066	-0.350349	-0.388475		0.240066	-0.452226	0.0085938		0.240066	-0.0860951	0.084595
0.235066	-0.0777199	0.0435944						0.235066	-0.0272818	0.011344		-0.16494	-4.21288	-3.73974		0.235066	-0.292848	0.101658		0.235066	-0.27591	0.0569696		0.235066	-0.401037	-0.446288		0.235066	-0.473601	-0.0517195		0.235066	-0.128346	0.0365944
0.230066	-0.0959077	0.0207815						0.230066	-0.0477819	-0.00809383		-0.16994	-4.346	-3.83412		0.230066	-0.332536	0.0368443		0.230066	-0.313411	0.0182815		0.230066	-0.447663	-0.507789		0.230066	-0.512289	-0.0944703		0.230066	-0.179096	-0.0218441
0.225066	-0.102908	0.00521874						0.225066	-0.0575322	-0.0226567		-0.17494	-4.45226	-3.91287		0.225066	-0.360787	-0.0170941		0.225066	-0.346599	-0.047282		0.225066	-0.496289	-0.552102		0.225066	-0.539665	-0.143346		0.225066	-0.227472	-0.0822825
0.220066	-0.117908	-0.0123439						0.220066	-0.0719699	-0.0365319		-0.17994	-4.55413	-3.97912		0.220066	-0.403662	-0.0750949		0.220066	-0.373662	-0.109533		0.220066	-0.538352	-0.611728		0.220066	-0.56979	-0.205847		0.220066	-0.263285	-0.141033
0.215066	-0.134596	-0.0289693						0.215066	-0.0905327	-0.0547196		-0.18494	-4.61788	-4.03787		0.215066	-0.437225	-0.126033		0.215066	-0.415475	-0.149784		0.215066	-0.587165	-0.678604		0.215066	-0.605666	-0.254473		0.215066	-0.329911	-0.202534
0.210066	-0.142846	-0.045157						0.210066	-0.104033	-0.0674698		-0.18994	-4.68101	-4.0735		0.210066	-0.488664	-0.194472		0.210066	-0.456663	-0.209284		0.210066	-0.641229	-0.746418		0.210066	-0.637604	-0.300973		0.210066	-0.370537	-0.259723
0.205066	-0.158784	-0.0621573						0.205066	-0.119221	-0.0907826		-0.194941	-4.72726	-4.09475		0.205066	-0.528414	-0.244722		0.205066	-0.493164	-0.259473		0.205066	-0.689354	-0.790543		0.205066	-0.666479	-0.344849		0.205066	-0.428788	-0.324286
0.200066	-0.173721	-0.08022						0.200066	-0.128158	-0.0987828		-0.199941	-4.75164	-4.11038		0.200066	-0.559227	-0.299223		0.200066	-0.527539	-0.309348		0.200066	-0.734605	-0.846107		0.200066	-0.700855	-0.4171		0.200066	-0.474351	-0.366537
0.195065	-0.186034	-0.10122						0.195065	-0.148534	-0.120846		-0.204941	-4.76226	-4.106		0.195065	-0.591665	-0.358287		0.195065	-0.583103	-0.380662		0.195065	-0.775731	-0.891795		0.195065	-0.733292	-0.465351		0.195065	-0.521727	-0.426538
0.190065	-0.192972	-0.11422						0.190065	-0.160159	-0.140408		-0.209941	-4.75414	-4.08913		0.190065	-0.643791	-0.410413		0.190065	-0.611103	-0.4316		0.190065	-0.816669	-0.933608		0.190065	-0.775043	-0.518164		0.190065	-0.577478	-0.491101
0.185065	-0.209972	-0.132221						0.185065	-0.175909	-0.159471		-0.214941	-4.73413	-4.06975		0.185065	-0.662541	-0.479726		0.185065	-0.654666	-0.485726		0.185065	-0.845982	-0.975484		0.185065	-0.810419	-0.572852		0.185065	-0.633041	-0.54654
0.180065	-0.22041	-0.152909						0.180065	-0.185222	-0.173596		-0.219941	-4.70101	-4.04662		0.180065	-0.73123	-0.528164		0.180065	-0.692854	-0.543227		0.180065	-0.895232	-1.0238		0.180065	-0.841482	-0.630291		0.180065	-0.676792	-0.604353
0.175065	-0.233347	-0.164909						0.175065	-0.203972	-0.184784		-0.224941	-4.65788	-3.9985		0.175065	-0.765293	-0.59504		0.175065	-0.740918	-0.590103		0.175065	-0.92942	-1.06911		0.175065	-0.876732	-0.695354		0.175065	-0.725792	-0.660229
0.170065	-0.24241	-0.188222						0.170065	-0.220785	-0.202347		-0.229941	-4.60663	-3.94225		0.170065	-0.800606	-0.657291		0.170065	-0.778168	-0.655166		0.170065	-0.975546	-1.10905		0.170065	-0.922795	-0.746793		0.170065	-0.781981	-0.725105
0.165065	-0.261098	-0.200222						0.165065	-0.237722	-0.22166		-0.234941	-4.54163	-3.88537		0.165065	-0.845482	-0.70748		0.165065	-0.824294	-0.714917		0.165065	-1.02136	-1.16199		0.165065	-0.948546	-0.807981		0.165065	-0.840482	-0.775731
0.160065	-0.281536	-0.220035						0.160065	-0.247723	-0.23541		-0.239941	-4.46601	-3.82975		0.160065	-0.899733	-0.780918		0.160065	-0.864607	-0.775606		0.160065	-1.06799	-1.20086		0.160065	-0.989546	-0.874232		0.160065	-0.889732	-0.849794
0.155065	-0.289723	-0.24516						0.155065	-0.268535	-0.257535		-0.244941	-4.39288	-3.76287		0.155065	-0.939046	-0.849357		0.155065	-0.910545	-0.850544		0.155065	-1.11561	-1.25949		0.155065	-1.03692	-0.935796		0.155065	-0.958358	-0.91167
0.150065	-0.302973	-0.258973						0.150065	-0.282348	-0.27266		-0.249941	-4.31288	-3.69662		0.150065	-0.984234	-0.907233		0.150065	-0.954233	-0.917045		0.150065	-1.16186	-1.30893		0.150065	-1.08199	-1.01023		0.150065	-1.02173	-0.989734
0.145065	-0.324099	-0.281973						0.145065	-0.298036	-0.296098		-0.254941	-4.226	-3.61224		0.145065	-1.0503	-0.990421		0.145065	-1.01555	-0.976171		0.145065	-1.21742	-1.36961		0.145065	-1.12624	-1.07749		0.145065	-1.08605	-1.06192
0.140065	-0.341849	-0.308536						0.140065	-0.320161	-0.320661		-0.259942	-4.13725	-3.54787		0.140065	-1.09955	-1.06324		0.140065	-1.06355	-1.06561		0.140065	-1.27761	-1.40805		0.140065	-1.17942	-1.15074		0.140065	-1.15817	-1.14017
0.135065	-0.357224	-0.329599						0.135065	-0.337161	-0.349412		-0.264942	-4.05038	-3.47912		0.135065	-1.16036	-1.15367		0.135065	-1.11799	-1.14617		0.135065	-1.33449	-1.47824		0.135065	-1.2183	-1.2458		0.135065	-1.24299	-1.22486
0.130064	-0.377912	-0.359474						0.130064	-0.359349	-0.375537		-0.269942	-3.95725	-3.41411		0.130064	-1.22342	-1.24499		0.130064	-1.19086	-1.24055		0.130064	-1.39862	-1.54937		0.130064	-1.28386	-1.33586		0.130064	-1.32268	-1.32674
0.125064	-0.399475	-0.396037						0.125064	-0.383475	-0.408913		-0.274942	-3.87162	-3.33849		0.125064	-1.27511	-1.33605		0.125064	-1.25111	-1.34286		0.125064	-1.44974	-1.60649		0.125064	-1.3328	-1.4423		0.125064	-1.41655	-1.42624
0.120064	-0.428788	-0.424538						0.120064	-0.4061	-0.443913		-0.279942	-3.78162	-3.28224		0.120064	-1.35736	-1.45168		0.120064	-1.32049	-1.44849		0.120064	-1.5223	-1.67268		0.120064	-1.40624	-1.55243		0.120064	-1.50974	-1.55743
0.115064	-0.459351	-0.465288						0.115064	-0.439663	-0.490976		-0.284942	-3.70474	-3.22661		0.115064	-1.42849	-1.57199		0.115064	-1.39462	-1.56649		0.115064	-1.59587	-1.74721		0.115064	-1.47074	-1.69381		0.115064	-1.64187	-1.67731
0.110064	-0.493851	-0.516227						0.110064	-0.469538	-0.537789		-0.289942	-3.62099	-3.15849		0.110064	-1.52512	-1.70162		0.110064	-1.47824	-1.71181		0.110064	-1.66818	-1.81597		0.110064	-1.54624	-1.83831		0.110064	-1.7735	-1.82343
0.105064	-0.532727	-0.57904						0.105064	-0.512289	-0.598603		-0.294942	-3.55162	-3.10911		0.105064	-1.60549	-1.85222		0.105064	-1.57212	-1.86534		0.105064	-1.76034	-1.90409		0.105064	-1.62118	-1.99347		0.105064	-1.91847	-1.99222
0.100064	-0.583353	-0.652729						0.100064	-0.556415	-0.666541						0.100064	-1.70512	-2.02847		0.100064	-1.66849	-2.04534		0.100064	-1.84909	-1.99847		0.100064	-1.70418	-2.1841		0.100064	-2.09535	-2.17972
0.0950637	-0.637916	-0.73248						0.0950637	-0.614853	-0.74598						0.0950637	-1.81375	-2.2241		0.0950637	-1.78437	-2.23222		0.0950637	-1.93722	-2.08847		0.0950637	-1.80534	-2.4091		0.0950637	-2.28347	-2.39972
0.090064	-0.699729	-0.826169						0.090064	-0.685542	-0.847794						0.090064	-1.92909	-2.43973		0.090064	-1.90597	-2.45473		0.090064	-2.05034	-2.1791		0.090064	-1.90472	-2.65098		0.090064	-2.4991	-2.63598
0.0850639	-0.772106	-0.943421						0.0850639	-0.76023	-0.961733						0.0850639	-2.05534	-2.67785		0.0850639	-2.02534	-2.6966		0.0850639	-2.14972	-2.27972		0.0850639	-2.02597	-2.92536		0.0850639	-2.74098	-2.92098
0.0800638	-0.864169	-1.07817						0.0800638	-0.847794	-1.09936						0.0800638	-2.19472	-2.94286		0.0800638	-2.1691	-2.96911		0.0800638	-2.26597	-2.3866		0.0800638	-2.14722	-3.23286		0.0800638	-3.02223	-3.22724
0.0750637	-0.968484	-1.23549						0.0750637	-0.958921	-1.25436						0.0750637	-2.34035	-3.24786		0.0750637	-2.3216	-3.27911		0.0750637	-2.38785	-2.49973		0.0750637	-2.28847	-3.59099		0.0750637	-3.34286	-3.57099
0.0700636	-1.08742	-1.41274						0.0700636	-1.0743	-1.4418						0.0700636	-2.49973	-3.58037		0.0700636	-2.47535	-3.63037		0.0700636	-2.52285	-2.6241		0.0700636	-2.42347	-3.99537		0.0700636	-3.70349	-3.971
0.0650635	-1.22693	-1.62418						0.0650635	-1.21961	-1.65462						0.0650635	-2.66598	-3.96287		0.0650635	-2.6516	-4.02287		0.0650635	-2.64723	-2.74973		0.0650635	-2.5941	-4.45038		0.0650635	-4.10725	-4.43288
0.0600634	-1.38105	-1.86593						0.0600634	-1.38111	-1.89094						0.0600634	-2.85286	-4.37288		0.0600634	-2.82536	-4.46663		0.0600634	-2.79661	-2.88536		0.0600634	-2.75348	-4.95539		0.0600634	-4.55351	-4.92601
0.0550632	-1.55818	-2.13222						0.0550632	-1.55968	-2.16222						0.0550632	-3.06848	-4.86226		0.0550632	-3.03848	-4.95164		0.0550632	-2.96786	-3.03036		0.0550632	-2.95161	-5.52727		0.0550632	-5.06664	-5.50915
0.0500631	-1.76318	-2.42597						0.0500631	-1.7635	-2.4666						0.0500631	-3.29099	-5.40227		0.0500631	-3.26724	-5.52415		0.0500631	-3.13661	-3.18411		0.0500631	-3.14849	-6.18291		0.0500631	-5.63165	-6.13041
0.045063	-1.98347	-2.75473						0.045063	-1.99034	-2.79911						0.045063	-3.53912	-6.0054		0.045063	-3.52349	-6.12791		0.045063	-3.33224	-3.36036		0.045063	-3.38099	-6.89979		0.045063	-6.28416	-6.85542
0.0400629	-2.21972	-3.11411						0.0400629	-2.2316	-3.16536						0.0400629	-3.806	-6.67666		0.0400629	-3.80037	-6.84542		0.0400629	-3.55537	-3.55224		0.0400629	-3.64599	-7.70731		0.0400629	-7.00667	-7.65043
0.0350628	-2.4766	-3.50724						0.0350628	-2.49598	-3.55849						0.0350628	-4.10413	-7.44418		0.0350628	-4.11725	-7.64293		0.0350628	-3.78475	-3.7685		0.0350628	-3.92662	-8.61794		0.0350628	-7.80731	-8.55232
0.0300632	-2.75848	-3.92287						0.0300632	-2.77973	-3.98287						0.0300632	-4.46726	-8.29356		0.0300632	-4.46476	-8.53794		0.0300632	-4.05412	-3.99537		0.0300632	-4.24975	-9.61233		0.0300632	-8.70232	-9.51921
0.025063	-3.04661	-4.3635						0.025063	-3.07724	-4.43163						0.025063	-4.83789	-9.2467		0.025063	-4.86226	-9.53546		0.025063	-4.35038	-4.25975		0.025063	-4.59351	-10.7217		0.025063	-9.68484	-10.5986
0.0200629	-3.34974	-4.82976						0.0200629	-3.38849	-4.89851						0.0200629	-5.25914	-10.2961		0.0200629	-5.28914	-10.6261		0.0200629	-4.67101	-4.54851		0.0200629	-4.97976	-11.9255		0.0200629	-10.7567	-11.7955
0.0150628	-3.66287	-5.30477						0.0150628	-3.70412	-5.3854						0.0150628	-5.74165	-11.463		0.0150628	-5.77665	-11.8567		0.0150628	-5.04789	-4.86664		0.0150628	-5.40227	-13.2424		0.0150628	-11.9542	-13.0968
0.0100627	-3.986	-5.79415						0.0100627	-4.03162	-5.88853						0.0100627	-6.28291	-12.7599		0.0100627	-6.32478	-13.1968		0.0100627	-5.45102	-5.22914		0.0100627	-5.86165	-14.6893		0.0100627	-13.2474	-14.5218
0.00506258	-4.3185	-6.30291						0.00506258	-4.36225	-6.40916						0.00506258	-6.85604	-14.1718		0.00506258	-6.91479	-14.6699		0.00506258	-5.89978	-5.62727		0.00506258	-6.38916	-16.2593		0.00506258	-14.6649	-16.0637
6.24657e-05	-4.65288	-6.82292						6.24657e-05	-4.69976	-6.94604						6.24657e-05	-7.52168	-15.7299		6.24657e-05	-7.58168	-16.2868		6.24657e-05	-6.41979	-6.08041		6.24657e-05	-6.94042	-17.9668		6.24657e-05	-16.2006	-17.7331
-0.00493765	-4.98976	-7.34668						-0.00493765	-5.04914	-7.48168						-0.00493765	-8.23794	-17.4268		-0.00493765	-8.32482	-18.0506		-0.00493765	-6.97542	-6.56604		-0.00493765	-7.56293	-19.7847		-0.00493765	-17.8756	-19.5347
-0.00993776	-5.33727	-7.87918						-0.00993776	-5.39602	-8.02481						-0.00993776	-9.03483	-19.2097		-0.00993776	-9.1217	-19.9472		-0.00993776	-7.5848	-7.09542		-0.00993776	-8.25231	-21.7535		-0.00993776	-19.6284	-21.4847
-0.0149379	-5.68227	-8.41732						-0.0149379	-5.74915	-8.57107						-0.0149379	-9.88359	-21.1535		-0.0149379	-10.0011	-21.9347		-0.0149379	-8.26294	-7.70418		-0.0149379	-8.97607	-23.8722		-0.0149379	-21.5285	-23.5222
-0.019938	-6.03853	-8.95733						-0.019938	-6.10853	-9.11733						-0.019938	-10.8167	-23.266		-0.019938	-10.9467	-24.1285		-0.019938	-8.98857	-8.34669		-0.019938	-9.79109	-26.0973		-0.019938	-23.591	-25.7285
-0.0249381	-6.39854	-9.50796						-0.0249381	-6.47041	-9.67796						-0.0249381	-11.8405	-25.5098		-0.0249381	-11.978	-26.4473		-0.0249381	-9.80234	-9.0492		-0.0249381	-10.648	-28.4786		-0.0249381	-25.7723	-28.1161
-0.0299382	-6.76479	-10.0592						-0.0299382	-6.84729	-10.2448						-0.0299382	-12.9218	-27.9098		-0.0299382	-13.0799	-28.9411		-0.0299382	-10.6442	-9.81609		-0.0299382	-11.5924	-31.0411		-0.0299382	-28.1223	-30.6098
-0.0349379	-7.14167	-10.6286						-0.0349379	-7.2273	-10.8186						-0.0349379	-14.0762	-30.3973		-0.0349379	-14.2618	-31.5349		-0.0349379	-11.5717	-10.643		-0.0349379	-12.5786	-33.7536		-0.0349379	-30.6224	-33.2724
-0.039938	-7.52105	-11.1905						-0.039938	-7.6048	-11.3974						-0.039938	-15.3055	-33.0661		-0.039938	-15.5093	-34.2974		-0.039938	-12.5461	-11.5149		-0.039938	-13.6536	-36.5224		-0.039938	-33.1849	-36.0287
-0.0449381	-7.90543	-11.7742						-0.0449381	-7.99981	-11.9849						-0.0449381	-16.6118	-35.8537		-0.0449381	-16.8349	-37.1537		-0.0449381	-13.588	-12.4393		-0.0449381	-14.7899	-39.4975		-0.0449381	-35.9412	-38.9662
-0.0499382	-8.29044	-12.3443						-0.0499382	-8.39107	-12.5711						-0.0499382	-17.9096	-38.76		-0.0499382	-18.1597	-40.1537		-0.0499382	-14.6918	-13.4149		-0.0499382	-15.9656	-42.5975		-0.0499382	-38.8475	-42.01
-0.0549383	-8.6792	-12.9355						-0.0549383	-8.77982	-13.1636						-0.0549383	-19.3284	-41.76		-0.0549383	-19.5972	-43.2788		-0.0549383	-15.8156	-14.4324		-0.0549383	-17.2162	-45.8101		-0.0549383	-41.8163	-45.1538
-0.0599384	-9.0617	-13.5211						-0.0599384	-9.16795	-13.7593						-0.0599384	-20.7909	-44.8726		-0.0599384	-21.066	-46.4601		-0.0599384	-16.9899	-15.4805		-0.0599384	-18.4847	-49.1414		-0.0599384	-44.9226	-48.4726
-0.0649385	-9.43796	-14.0924						-0.0649385	-9.54983	-14.3405						-0.0649385	-22.2597	-48.0789		-0.0649385	-22.5722	-49.7226		-0.0649385	-18.1472	-16.5587		-0.0649385	-19.7972	-52.5414		-0.0649385	-48.1039	-51.8789
-0.0699387	-9.80609	-14.6649						-0.0699387	-9.91796	-14.9168						-0.0699387	-23.7847	-51.3289		-0.0699387	-24.0972	-53.0977		-0.0699387	-19.3659	-17.6543		-0.0699387	-21.1784	-56.0915		-0.0699387	-51.4164	-55.354
-0.0749388	-10.153	-15.2168						-0.0749388	-10.2761	-15.4837						-0.0749388	-25.3035	-54.5915		-0.0749388	-25.6348	-56.4477		-0.0749388	-20.5972	-18.7347		-0.0749388	-22.5785	-59.6853		-0.0749388	-54.7727	-58.929
-0.0799389	-10.4798	-15.7524						-0.0799389	-10.613	-16.0312						-0.0799389	-26.791	-57.9165		-0.0799389	-27.141	-59.854		-0.0799389	-21.8222	-19.8222		-0.0799389	-24.0035	-63.3478		-0.0799389	-58.1915	-62.5603
-0.084939	-10.8067	-16.2806						-0.084939	-10.9367	-16.5562						-0.084939	-28.2848	-61.2603		-0.084939	-28.6661	-63.2666		-0.084939	-23.041	-20.9284		-0.084939	-25.416	-67.1041		-0.084939	-61.6478	-66.2229
-0.0899391	-11.1024	-16.7762						-0.0899391	-11.2324	-17.0706						-0.0899391	-29.7286	-64.5166		-0.0899391	-30.1223	-66.6416		-0.0899391	-24.1785	-21.9535		-0.0899391	-26.841	-70.873		-0.0899391	-65.0916	-69.9542
-0.0949388	-11.3774	-17.2034						-0.0949388	-11.5117	-17.5034						-0.0949388	-31.0598	-67.7479		-0.0949388	-31.4724	-69.9542		-0.0949388	-25.291	-22.9972		-0.0949388	-28.2411	-74.5793		-0.0949388	-68.5917	-73.6668
-0.0999391	-11.6449	-17.6721						-0.0999391	-11.7774	-17.9471						-0.0999391	-32.3661	-70.9355		-0.0999391	-32.7974	-73.2042		-0.0999391	-26.316	-23.9347		-0.0999391	-29.5723	-78.3418		-0.0999391	-72.023	-77.3793
-0.104939	-11.883	-18.0722						-0.104939	-12.0161	-18.3659						-0.104939	-33.5036	-73.9605		-0.104939	-33.9724	-76.323		-0.104939	-27.2848	-24.8348		-0.104939	-30.8849	-82.0481		-0.104939	-75.4168	-81.0544
-0.109939	-12.1199	-18.4409						-0.109939	-12.2436	-18.7909						-0.109939	-34.5787	-76.8856		-0.109939	-35.0287	-79.2856		-0.109939	-28.1223	-25.6473		-0.109939	-32.1349	-85.7419		-0.109939	-78.6856	-84.6794
-0.114939	-12.3293	-18.8222						-0.114939	-12.4524	-19.1534						-0.114939	-35.5349	-79.6043		-0.114939	-35.9599	-82.1169		-0.114939	-28.8661	-26.3723		-0.114939	-33.2536	-89.2795		-0.114939	-81.9231	-88.2357
-0.119939	-12.5393	-19.2159						-0.119939	-12.6549	-19.5597						-0.119939	-36.3162	-82.1606		-0.119939	-36.7724	-84.7607		-0.119939	-29.5161	-27.0035		-0.119939	-34.3349	-92.742		-0.119939	-85.0169	-91.6545
-0.124939	-12.7361	-19.5409						-0.124939	-12.858	-19.8847						-0.124939	-36.9849	-84.5357		-0.124939	-37.4162	-87.1732		-0.124939	-30.0661	-27.4848		-0.124939	-35.2849	-96.1108		-0.124939	-87.967	-94.9796
-0.12994	-12.9324	-19.8847						-0.12994	-13.0361	-20.2222						-0.12994	-37.4412	-86.642		-0.12994	-37.9162	-89.367		-0.12994	-30.4661	-27.8535		-0.12994	-36.1724	-99.3109		-0.12994	-90.7608	-98.1421
-0.13494	-13.1205	-20.1597						-0.13494	-13.2143	-20.5222						-0.13494	-37.7787	-88.5107		-0.13494	-38.1975	-91.2983		-0.13494	-30.6786	-28.1286		-0.13494	-36.9162	-102.28		-0.13494	-93.3358	-101.117
-0.13994	-13.2955	-20.4597						-0.13994	-13.3905	-20.8222						-0.13994	-37.8912	-90.117		-0.13994	-38.4162	-92.9546		-0.13994	-30.7786	-28.2661		-0.13994	-37.4912	-105.086		-0.13994	-95.7171	-103.88
-0.14494	-13.468	-20.7534						-0.14494	-13.5524	-21.1472						-0.14494	-37.91	-91.417		-0.14494	-38.3537	-94.2921		-0.14494	-30.7974	-28.2911		-0.14494	-37.9725	-107.661		-0.14494	-97.8859	-106.455
-0.14994	-13.6368	-21.0284						-0.14994	-13.7055	-21.4722						-0.14994	-37.7475	-92.4045		-0.14994	-38.1537	-95.3171		-0.14994	-30.6348	-28.1911		-0.14994	-38.2787	-110.024		-0.14994	-99.7547	-108.792
-0.15494	-13.7849	-21.2847						-0.15494	-13.858	-21.716						-0.15494	-37.3724	-93.0733		-0.15494	-37.8287	-96.0421		-0.15494	-30.3848	-28.0035		-0.15494	-38.46	-112.08		-0.15494	-101.386	-110.805
-0.15994	-13.9324	-21.5722						-0.15994	-13.9924	-21.9972						-0.15994	-36.9224	-93.4233		-0.15994	-37.3474	-96.4296		-0.15994	-29.9473	-27.6348		-0.15994	-38.5412	-113.886		-0.15994	-102.692	-112.567
-0.16494	-14.0755	-21.7785						-0.16494	-14.1199	-22.2347						-0.16494	-36.2849	-93.4296		-0.16494	-36.7037	-96.4671		-0.16494	-29.4598	-27.216		-0.16494	-38.3912	-115.342		-0.16494	-103.742	-114.049
-0.16994	-14.2012	-22.0035						-0.16994	-14.2224	-22.4347						-0.16994	-35.5412	-93.092		-0.16994	-35.9287	-96.1171		-0.16994	-28.8223	-26.6723		-0.16994	-38.16	-116.48		-0.16994	-104.43	-115.149
-0.17494	-14.3124	-22.2285						-0.17494	-14.328	-22.666						-0.17494	-34.6724	-92.3983		-0.17494	-35.0537	-95.4733		-0.17494	-28.0911	-26.0348		-0.17494	-37.7225	-117.261		-0.17494	-104.798	-115.924
-0.17994	-14.4062	-22.391						-0.17994	-14.4168	-22.866						-0.17994	-33.7286	-91.4358		-0.17994	-34.0974	-94.4858		-0.17994	-27.3285	-25.3848		-0.17994	-37.21	-117.717		-0.17994	-104.83	-116.355
-0.18494	-14.4924	-22.5222						-0.18494	-14.4837	-23.0222						-0.18494	-32.6661	-90.117		-0.18494	-33.0286	-93.1858		-0.18494	-26.5285	-24.616		-0.18494	-36.5287	-117.749		-0.18494	-104.536	-116.399
-0.18994	-14.5562	-22.6722						-0.18994	-14.5412	-23.1472						-0.18994	-31.5661	-88.5107		-0.18994	-31.9349	-91.5733		-0.18994	-25.616	-23.8597		-0.18994	-35.7599	-117.449		-0.18994	-103.886	-116.074
-0.194941	-14.6099	-22.766						-0.194941	-14.5805	-23.2722						-0.194941	-30.4536	-86.642		-0.194941	-30.7661	-89.6482		-0.194941	-24.6973	-22.9972		-0.194941	-34.8474	-116.717		-0.194941	-102.917	-115.361
-0.199941	-14.6455	-22.8722						-0.199941	-14.5968	-23.3785						-0.199941	-29.2723	-84.5232		-0.199941	-29.5973	-87.4982		-0.199941	-23.766	-22.216		-0.199941	-33.8537	-115.624		-0.199941	-101.586	-114.286
-0.204941	-14.6605	-22.8972						-0.204941	-14.608	-23.4222						-0.204941	-28.0661	-82.1669		-0.204941	-28.3973	-85.0919		-0.204941	-22.8785	-21.4035		-0.204941	-32.7974	-114.174		-0.204941	-99.9797	-112.824
-0.209941	-14.6674	-22.916						-0.209941	-14.5993	-23.4597						-0.209941	-26.9035	-79.6481		-0.209941	-27.1973	-82.4856		-0.209941	-21.9347	-20.5534		-0.209941	-31.6786	-112.349		-0.209941	-98.0359	-111.017
-0.214941	-14.6499	-22.941						-0.214941	-14.5762	-23.4847						-0.214941	-25.7785	-76.9481		-0.214941	-26.0535	-79.7231		-0.214941	-21.0034	-19.7347		-0.214941	-30.4973	-110.205		-0.214941	-95.8296	-108.867
-0.219941	-14.623	-22.8972						-0.219941	-14.5305	-23.4972						-0.219941	-24.6098	-74.1605		-0.219941	-24.891	-76.8605		-0.219941	-20.1347	-18.9472		-0.219941	-29.3286	-107.736		-0.219941	-93.3733	-106.417
-0.224941	-14.5749	-22.8597						-0.224941	-14.4687	-23.4285						-0.224941	-23.516	-71.2855		-0.224941	-23.766	-73.9168		-0.224941	-19.2597	-18.1347		-0.224941	-28.0848	-104.992		-0.224941	-90.6983	-103.711
-0.229941	-14.5155	-22.816						-0.229941	-14.3968	-23.3847						-0.229941	-22.4785	-68.3479		-0.229941	-22.691	-70.8855		-0.229941	-18.4472	-17.4284		-0.229941	-26.9223	-101.998		-0.229941	-87.8545	-100.73
-0.234941	-14.4443	-22.7097						-0.234941	-14.3087	-23.291						-0.234941	-21.491	-65.4479		-0.234941	-21.7035	-67.8792		-0.234941	-17.6847	-16.7471		-0.234941	-25.7098	-98.7734		-0.234941	-84.8607	-97.5546
-0.239941	-14.3599	-22.5597						-0.239941	-14.2074	-23.1597						-0.239941	-20.5222	-62.5291		-0.239941	-20.7534	-64.8541		-0.239941	-16.9534	-16.0409		-0.239941	-24.5848	-95.4046		-0.239941	-81.7731	-94.1983
-0.244941	-14.263	-22.4285						-0.244941	-14.0999	-23.0472						-0.244941	-19.5909	-59.704		-0.244941	-19.8659	-61.9416		-0.244941	-16.3159	-15.4534		-0.244941	-23.4347	-91.9045		-0.244941	-78.6606	-90.742
-0.249941	-14.153	-22.2847						-0.249941	-13.9749	-22.9035						-0.249941	-18.7597	-56.954		-0.249941	-18.9784	-59.0728		-0.249941	-15.6284	-14.8659		-0.249941	-22.3972	-88.3295		-0.249941	-75.4793	-87.2045
-0.254941	-14.0362	-22.1285						-0.254941	-13.8499	-22.7535						-0.254941	-18.0034	-54.304		-0.254941	-18.2409	-56.2915		-0.254941	-15.0596	-14.3346		-0.254941	-21.3597	-84.7357		-0.254941	-72.3105	-83.6044
-0.259942	-13.9099	-21.9222						-0.259942	-13.7155	-22.566						-0.259942	-17.3159	-51.7914		-0.259942	-17.5159	-53.679		-0.259942	-14.5283	-13.8908		-0.259942	-20.4097	-81.1419		-0.259942	-69.1854	-80.0169
-0.264942	-13.7799	-21.7535						-0.264942	-13.5693	-22.3785						-0.264942	-16.6409	-49.3851		-0.264942	-16.8284	-51.1539		-0.264942	-14.0346	-13.4221		-0.264942	-19.5034	-77.5793		-0.264942	-66.1604	-76.498
-0.269942	-13.6418	-21.5285						-0.269942	-13.4211	-22.166						-0.269942	-16.0471	-47.0976		-0.269942	-16.2409	-48.7976		-0.269942	-13.6096	-13.0283		-0.269942	-18.6534	-74.073		-0.269942	-63.2041	-73.0355
-0.274942	-13.4993	-21.316						-0.274942	-13.2649	-21.9785						-0.274942	-15.4909	-44.9851		-0.274942	-15.6721	-46.5913		-0.274942	-13.1783	-12.6346		-0.274942	-17.8846	-70.6855		-0.274942	-60.3415	-69.6917
-0.279942	-13.358	-21.1285						-0.279942	-13.1049	-21.766						-0.279942	-15.0096	-43.0288		-0.279942	-15.1846	-44.5288		-0.279942	-12.8221	-12.3221		-0.279942	-17.1346	-67.4229		-0.279942	-57.6165	-66.4229
-0.284942	-13.2086	-20.8659						-0.284942	-12.9474	-21.5035						-0.284942	-14.6158	-41.235		-0.284942	-14.7846	-42.66		-0.284942	-12.5533	-12.0096		-0.284942	-16.5034	-64.3416		-0.284942	-55.0415	-63.3166
-0.289942	-13.0599	-20.6409						-0.289942	-12.788	-21.2597						-0.289942	-14.2158	-39.5287		-0.289942	-14.3909	-40.9225		-0.289942	-12.2846	-11.7846		-0.289942	-15.9409	-61.3416		-0.289942	-52.6039	-60.3853
-0.294942	-12.9168	-20.4222						-0.294942	-12.6318	-21.0597						-0.294942	-13.9346	-38.0287		-0.294942	-14.0533	-39.335		-0.294942	-12.0346	-11.5721		-0.294942	-15.4034	-58.5603		-0.294942	-50.3289	-57.6415

## Sheet: e
Days from Modification	Peak Shift	err
	mV
0	20	3.21515		Peak shifts are calculated by:
0	20.9872	3.21515		* Finding the maximal current value of the sample measurement and getting its row number by using the Excel formula "=MATCH(MAX(Current),array,0)".
0	14.9908	3.21515		*Matching the potential of the maximal current by using the Excel formula "=INDEX(Potential,MaxRowNo)".
4	15	2.88675		*Repeating for the measurement of the added substrate.
4	15	2.88675		*Subtracting the two potential values.
4	20	2.88675
8	15	2.88675
8	10	2.88675
8	10	2.88675
Day	0			Day	0			Day	0			Day	4			Day	4			Day	4			Day	8			Day	8			Day	8
Meas	row of max	V of max	shift oxidation	Meas	row of max	V of max	shift oxidation	Meas	row of max	V of max	shift oxidation	Meas	row of max	V of max	shift oxidation	Meas	row of max	V of max	shift oxidation	Meas	row of max	V of max	shift oxidation	Meas	row of max	V of max	shift oxidation	Meas	row of max	V of max	shift oxidation	Meas	row of max	V of max	shift oxidation
prot	148	0.430069	20	prot	29	-0.0111432	20.9872	prot	147	0.425069	15	prot	123	0.305067	15	prot	147	0.425069	15	prot	132	0.350068	20	prot	132	0.350068	10	prot	132	0.350068	15	prot	149	0.435069	10
subs	152	0.450069		subs	32	0.00984397		subs	150	0.440069		subs	126	0.320067		subs	150	0.440069		subs	136	0.370068		subs	134	0.360068		subs	135	0.365068		subs	151	0.445069
Day	0			Day	0			Day	0			Day	4			Day	4			Day	4			Day	8			Day	8			Day	8
	Sample	Substrate			Sample	Substrate			Sample	Substrate			Sample	Substrate			Sample	Substrate			Sample	Substrate			Substrate2	Sample			Substrate2	Sample			Substrate2	Sample
V	µA	µA		V	µA	µA		V	µA	µA		V	µA	µA		V	µA	µA		V	µA	µA		V	µA	µA		V	µA	µA		V	µA	µA
-0.299942	-12.6999	-8.45951		-0.200028	-1.10408	-0.884701		-0.299942	-4.56038	-20.1847		-0.299942	-9.72203	-7.68449		-0.299942	-5.21602	-7.4123		-0.299942	-11.3595	-11.5408		-0.299942	-1.35158	-3.40224		-0.299942	-1.35158	-1.66971		-0.299942	-64.7479	-59.4915
-0.294942	-11.7705	-8.147		-0.193032	-0.628447	-0.554696		-0.294942	-4.36725	-18.7347		-0.294942	-9.00952	-7.14699		-0.294942	-5.12164	-7.13417		-0.294942	-9.91578	-10.9345		-0.294942	-1.18971	-2.98973		-0.294942	-1.18971	-1.49159		-0.294942	-59.3415	-54.5102
-0.289942	-11.0249	-7.92825		-0.186037	-0.400319	-0.390944		-0.289942	-4.21225	-17.5534		-0.289942	-8.3845	-6.72823		-0.289942	-5.03601	-6.90417		-0.289942	-8.85952	-10.3658		-0.289942	-1.09095	-2.6741		-0.289942	-1.09095	-1.34721		-0.289942	-54.654	-50.2602
-0.284942	-10.3911	-7.64699		-0.179041	-0.239691	-0.285942		-0.284942	-4.08038	-16.5909		-0.284942	-7.92825	-6.37197		-0.284942	-4.95789	-6.69917		-0.284942	-7.97825	-9.95953		-0.284942	-0.990328	-2.42285		-0.284942	-0.990328	-1.24033		-0.284942	-50.5789	-46.5538
-0.279942	-9.83109	-7.49074		-0.172045	-0.112814	-0.200941		-0.279942	-3.95412	-15.7034		-0.279942	-7.53449	-6.11572		-0.279942	-4.88039	-6.51166		-0.279942	-7.31574	-9.57828		-0.279942	-0.916576	-2.1866		-0.279942	-0.916576	-1.15408		-0.279942	-46.9351	-43.21
-0.274942	-9.32546	-7.29073		-0.165049	0.0159376	-0.12969		-0.274942	-3.8435	-14.8784		-0.274942	-7.14699	-5.82821		-0.274942	-4.81101	-6.33853		-0.274942	-6.69073	-9.19702		-0.274942	-0.831575	-2.00222		-0.274942	-0.831575	-1.05595		-0.274942	-43.6913	-40.2037
-0.269942	-8.8792	-7.05949		-0.158054	0.136564	-0.0609386		-0.269942	-3.74162	-14.1846		-0.269942	-6.81573	-5.55946		-0.269942	-4.73726	-6.17666		-0.269942	-6.15947	-8.92826		-0.269942	-0.760324	-1.84159		-0.269942	-0.760324	-0.960327		-0.269942	-40.71	-37.5037
-0.264942	-8.46482	-6.85323		-0.151058	0.265348	0.00328128		-0.264942	-3.63224	-13.5283		-0.264942	-6.56573	-5.40321		-0.264942	-4.67101	-6.02478		-0.264942	-5.72821	-8.58451		-0.264942	-0.714073	-1.69659		-0.264942	-0.714073	-0.888451		-0.264942	-37.985	-35.0349
-0.259942	-8.07856	-6.72823		-0.144062	0.400412	0.0757824		-0.259942	-3.53787	-12.9283		-0.259942	-6.27823	-5.19071		-0.259942	-4.59851	-5.8779		-0.259942	-5.36571	-8.31575		-0.259942	-0.640322	-1.55284		-0.259942	-0.640322	-0.841576		-0.259942	-35.5537	-32.7974
-0.254941	-7.72793	-6.52822		-0.137066	0.54204	0.148159		-0.254941	-3.43662	-12.3721		-0.254941	-6.02196	-4.99696		-0.254941	-4.53101	-5.73665		-0.254941	-4.9782	-7.9845		-0.254941	-0.582821	-1.43346		-0.254941	-0.582821	-0.752825		-0.254941	-33.2474	-30.6848
-0.249941	-7.39855	-6.35947		-0.130071	0.674604	0.240847		-0.249941	-3.33911	-11.8283		-0.249941	-5.77197	-4.79696		-0.249941	-4.46101	-5.60165		-0.249941	-4.65944	-7.73449		-0.249941	-0.540946	-1.32283		-0.249941	-0.540946	-0.702823		-0.249941	-31.1473	-28.7598
-0.244941	-7.08355	-6.20322		-0.123075	0.819294	0.339224		-0.244941	-3.24974	-11.3658		-0.244941	-5.55321	-4.69069		-0.244941	-4.38851	-5.46727		-0.244941	-4.39694	-7.45324		-0.244941	-0.495945	-1.22096		-0.244941	-0.495945	-0.638448		-0.244941	-29.2161	-27.0035
-0.239941	-6.78792	-6.00321		-0.116079	0.941108	0.461226		-0.239941	-3.15974	-10.922		-0.239941	-5.39696	-4.5032		-0.239941	-4.31725	-5.33727		-0.239941	-4.12819	-7.20323		-0.239941	-0.454071	-1.13158		-0.239941	-0.454071	-0.602822		-0.239941	-27.3848	-25.3473
-0.234941	-6.51104	-5.82197		-0.109083	1.07855	0.58304		-0.234941	-3.07598	-10.447		-0.234941	-5.16571	-4.3782		-0.234941	-4.2435	-5.20539		-0.234941	-3.90944	-6.94073		-0.234941	-0.409069	-1.0497		-0.234941	-0.409069	-0.547822		-0.234941	-25.7285	-23.8472
-0.229941	-6.25228	-5.70321		-0.102088	1.19086	0.726042		-0.229941	-2.98036	-10.0595		-0.229941	-5.02195	-4.21569		-0.229941	-4.1735	-5.08227		-0.229941	-3.69099	-6.73448		-0.229941	-0.370319	-0.980953		-0.229941	-0.370319	-0.51282		-0.229941	-24.1347	-22.3597
-0.224941	-5.99603	-5.54072		-0.095092	1.31374	0.865294		-0.224941	-2.89911	-9.64078		-0.224941	-4.83445	-4.15288		-0.224941	-4.0935	-4.95664		-0.224941	-3.48349	-6.43448		-0.224941	-0.334692	-0.904702		-0.224941	-0.334692	-0.466571		-0.224941	-22.6597	-21.0097
-0.219941	-5.75103	-5.36571		-0.0880963	1.41749	1.00673		-0.219941	-2.80911	-9.21577		-0.219941	-4.65319	-4.01412		-0.219941	-4.01537	-4.83164		-0.219941	-3.29161	-6.22822		-0.219941	-0.306098	-0.841576		-0.219941	-0.306098	-0.426569		-0.219941	-21.216	-19.7659
-0.214941	-5.51415	-5.15946		-0.0811005	1.52468	1.14055		-0.214941	-2.7216	-8.92202		-0.214941	-4.49696	-3.89475		-0.214941	-3.93725	-4.70289		-0.214941	-3.11724	-5.97821		-0.214941	-0.279723	-0.768449		-0.214941	-0.279723	-0.397193		-0.214941	-19.9472	-18.5534
-0.209941	-5.28852	-5.02195		-0.0741048	1.61856	1.27349		-0.209941	-2.6341	-8.5345		-0.209941	-4.30319	-3.76975		-0.209941	-3.85162	-4.57976		-0.209941	-2.94161	-5.77197		-0.209941	-0.243035	-0.729073		-0.209941	-0.243035	-0.360944		-0.209941	-18.7097	-17.4096
-0.204941	-5.07039	-4.88445		-0.0671091	1.70943	1.40224		-0.204941	-2.54848	-8.20326		-0.204941	-4.14069	-3.64662		-0.204941	-3.76662	-4.44976		-0.204941	-2.77035	-5.55321		-0.204941	-0.205534	-0.665323		-0.204941	-0.205534	-0.313442		-0.204941	-17.5346	-16.3409
-0.199941	-4.86039	-4.72195		-0.0601134	1.75096	1.51655		-0.199941	-2.46285	-7.82825		-0.199941	-3.95319	-3.52037		-0.199941	-3.67724	-4.32538		-0.199941	-2.6141	-5.27821		-0.199941	-0.195472	-0.609072		-0.199941	-0.195472	-0.290411		-0.199941	-16.3721	-15.3284
-0.194941	-4.65226	-4.52819		-0.0531176	1.79221	1.62287		-0.194941	-2.37347	-7.50949		-0.194941	-3.86287	-3.39974		-0.194941	-3.58287	-4.19538		-0.194941	-2.4566	-5.04071		-0.194941	-0.162096	-0.567821		-0.194941	-0.162096	-0.259723		-0.194941	-15.3159	-14.3346
-0.18994	-4.44601	-4.34694		-0.0461219	1.80784	1.71418		-0.18994	-2.2891	-7.15948		-0.18994	-3.70787	-3.28474		-0.18994	-3.48724	-4.06225		-0.18994	-2.31535	-4.83445		-0.18994	-0.139158	-0.52407		-0.18994	-0.139158	-0.230285		-0.18994	-14.3283	-13.3846
-0.18494	-4.24975	-4.17194		-0.0391262	1.82784	1.79721		-0.18494	-2.19722	-6.83448		-0.18494	-3.54224	-3.16161		-0.18494	-3.38974	-3.92975		-0.18494	-2.17097	-4.61569		-0.18494	-0.10722	-0.47657		-0.18494	-0.10722	-0.211972		-0.18494	-13.3658	-12.5096
-0.17994	-4.05662	-4.07287		-0.0321304	1.84472	1.86597		-0.17994	-2.10597	-6.54697		-0.17994	-3.39224	-3.03411		-0.17994	-3.29099	-3.80287		-0.17994	-2.03909	-4.33445		-0.17994	-0.0895326	-0.440943		-0.17994	-0.0895326	-0.194222		-0.17994	-12.5033	-11.6971
-0.17494	-3.86537	-3.90225		-0.0251347	1.87722	1.91659		-0.17494	-2.01909	-6.23447		-0.17494	-3.23474	-2.91786		-0.17494	-3.18099	-3.65974		-0.17494	-1.90284	-4.12195		-0.17494	-0.0669073	-0.398443		-0.17494	-0.0669073	-0.159284		-0.17494	-11.6033	-10.8908
-0.16994	-3.67349	-3.72724		-0.018139	1.92284	1.96159		-0.16994	-1.93034	-5.93446		-0.16994	-3.08536	-2.80348		-0.16994	-3.07724	-3.52162		-0.16994	-1.77409	-3.86569		-0.16994	-0.0447819	-0.354068		-0.16994	-0.0447819	-0.128721		-0.16994	-10.8095	-10.1408
-0.16494	-3.48849	-3.55162		-0.0111432	1.95597	2.00597		-0.16494	-1.84159	-5.58447		-0.16494	-2.93036	-2.68035		-0.16494	-2.96348	-3.37911		-0.16494	-1.65409	-3.67099		-0.16494	-0.0310318	-0.314693		-0.16494	-0.0310318	-0.115221		-0.16494	-10.022	-9.47202
-0.15994	-3.30974	-3.37911		-0.0041475	1.91847	2.05659		-0.15994	-1.75221	-5.33446		-0.15994	-2.75348	-2.55535		-0.15994	-2.84598	-3.23411		-0.15994	-1.52596	-3.44287		-0.15994	-0.00778151	-0.285661		-0.15994	-0.00778151	-0.0850326		-0.15994	-9.29077	-8.73451
-0.15494	-3.12599	-3.20536		0.00284823	1.81472	2.09972		-0.15494	-1.66034	-5.01571		-0.15494	-2.6166	-2.4316		-0.15494	-2.73098	-3.09098		-0.15494	-1.40971	-3.20849		-0.15494	0.0075314	-0.252223		-0.15494	0.0075314	-0.0564071		-0.15494	-8.57201	-8.10325
-0.14994	-2.95223	-3.03911		0.00984397	1.65471	2.11847		-0.14994	-1.57159	-4.73444		-0.14994	-2.46285	-2.31222		-0.14994	-2.61098	-2.94098		-0.14994	-1.28471	-2.98911		-0.14994	0.0387194	-0.236722		-0.14994	0.0387194	-0.0427818		-0.14994	-7.95325	-7.50949
-0.14494	-2.78786	-2.85411		0.0168397	1.48971	2.10034		-0.14494	-1.48471	-4.40943		-0.14494	-2.30847	-2.1941		-0.14494	-2.48973	-2.79598		-0.14494	-1.16658	-2.75723		-0.14494	0.044282	-0.182347		-0.14494	0.044282	-0.0285318		-0.14494	-7.30948	-6.94073
-0.13994	-2.61535	-2.69035		0.0238354	1.32971	2.03159		-0.13994	-1.39596	-4.14069		-0.13994	-2.1691	-2.06597		-0.13994	-2.36597	-2.6491		-0.13994	-1.05845	-2.53348		-0.13994	0.0625947	-0.163971		-0.13994	0.0625947	-0.000656366		-0.13994	-6.74698	-6.36573
-0.13494	-2.45597	-2.51035		0.0308312	1.18783	1.91722		-0.13494	-1.30596	-3.85318		-0.13494	-2.02097	-1.95284		-0.13494	-2.24285	-2.50348		-0.13494	-0.929077	-2.3216		-0.13494	0.08272	-0.133783		-0.13494	0.08272	0.0202191		-0.13494	-6.20947	-5.86572
-0.12994	-2.29472	-2.34535		0.0378269	1.05783	1.78721		-0.12994	-1.22783	-3.55942		-0.12994	-1.88159	-1.83784		-0.12994	-2.12034	-2.35285		-0.12994	-0.831575	-2.10284		-0.12994	0.104595	-0.120033		-0.12994	0.104595	0.0388443		-0.12994	-5.68446	-5.3907
-0.124939	-2.15097	-2.17785		0.0448226	0.955327	1.63471		-0.124939	-1.14096	-3.33411		-0.124939	-1.73971	-1.71721		-0.124939	-1.99409	-2.2116		-0.124939	-0.727199	-1.89909		-0.124939	0.111658	-0.0802824		-0.124939	0.111658	0.0551572		-0.124939	-5.19695	-4.92821
-0.119939	-1.99972	-2.01284		0.0518184	0.866576	1.49221		-0.119939	-1.05845	-3.06411		-0.119939	-1.60221	-1.60346		-0.119939	-1.87097	-2.06659		-0.119939	-0.617197	-1.70409		-0.119939	0.126346	-0.0467196		-0.119939	0.126346	0.0732822		-0.119939	-4.73444	-4.5032
-0.114939	-1.85347	-1.85847		0.0588141	0.802825	1.35283		-0.114939	-0.977203	-2.80536		-0.114939	-1.46659	-1.49909		-0.114939	-1.74784	-1.92534		-0.114939	-0.519071	-1.49471		-0.114939	0.155659	-0.0388443		-0.114939	0.155659	0.0984702		-0.114939	-4.31569	-4.15318
-0.109939	-1.71721	-1.69534		0.0658098	0.748449	1.23346		-0.109939	-0.904076	-2.55285		-0.109939	-1.33971	-1.37783		-0.109939	-1.62846	-1.78722		-0.109939	-0.423443	-1.30783		-0.109939	0.174034	-0.0084064		-0.109939	0.174034	0.110471		-0.109939	-3.94068	-3.75319
-0.104939	-1.58721	-1.55096		0.0728056	0.712823	1.1222		-0.104939	-0.824701	-2.31347		-0.104939	-1.22033	-1.27033		-0.104939	-1.51159	-1.65096		-0.104939	-0.346568	-1.13346		-0.104939	0.170346	0.0107188		-0.104939	0.170346	0.132533		-0.104939	-3.55942	-3.40943
-0.0999391	-1.45721	-1.41158		0.0798013	0.687198	1.0197		-0.0999391	-0.755949	-2.0891		-0.0999391	-1.11158	-1.16846		-0.0999391	-1.39658	-1.52409		-0.0999391	-0.248442	-0.945952		-0.0999391	0.206097	0.0388443		-0.0999391	0.206097	0.152846		-0.0999391	-3.22819	-3.11786
-0.0949388	-1.33596	-1.27158		0.086797	0.662197	0.940952		-0.0949388	-0.681573	-1.86659		-0.0949388	-0.992203	-1.06908		-0.0949388	-1.28658	-1.39533		-0.0949388	-0.165315	-0.775324		-0.0949388	0.217722	0.0550945		-0.0949388	0.217722	0.161221		-0.0949388	-2.92848	-2.82411
-0.0899391	-1.22221	-1.12908		0.0937928	0.643447	0.875951		-0.0899391	-0.615947	-1.66284		-0.0899391	-0.882201	-0.974077		-0.0899391	-1.17783	-1.27783		-0.0899391	-0.0846887	-0.603447		-0.0899391	0.230035	0.0748448		-0.0899391	0.230035	0.192847		-0.0899391	-2.6391	-2.54473
-0.084939	-1.11533	-1.0072		0.100788	0.630322	0.816575		-0.084939	-0.549071	-1.47721		-0.084939	-0.77595	-0.874701		-0.084939	-1.07533	-1.16471		-0.084939	-0.00246882	-0.450945		-0.084939	0.260223	0.110158		-0.084939	0.260223	0.21366		-0.084939	-2.35597	-2.28472
-0.0799389	-1.00845	-0.882826		0.107784	0.619072	0.770324		-0.0799389	-0.479696	-1.28471		-0.0799389	-0.680948	-0.791575		-0.0799389	-0.979078	-1.05158		-0.0799389	0.0671573	-0.284691		-0.0799389	0.27116	0.120221		-0.0799389	0.27116	0.231285		-0.0799389	-2.09785	-2.05284
-0.0749388	-0.902827	-0.767825		0.11478	0.615322	0.728448		-0.0749388	-0.417819	-1.1272		-0.0749388	-0.566571	-0.696573		-0.0749388	-0.882826	-0.947827		-0.0749388	0.141158	-0.146565		-0.0749388	0.288348	0.148096		-0.0749388	0.288348	0.245035		-0.0749388	-1.86722	-1.82409
-0.0699387	-0.81095	-0.654073		0.121776	0.611572	0.695948		-0.0699387	-0.362818	-0.960952		-0.0699387	-0.48032	-0.622197		-0.0699387	-0.794075	-0.851575		-0.0699387	0.211347	0.000312328		-0.0699387	0.329849	0.171284		-0.0699387	0.329849	0.270098		-0.0699387	-1.64721	-1.61096
-0.0649385	-0.721574	-0.541571		0.128771	0.612822	0.673448		-0.0649385	-0.298443	-0.807825		-0.0649385	-0.398443	-0.527821		-0.0649385	-0.711573	-0.758449		-0.0649385	0.25991	0.149064		-0.0649385	0.337536	0.183722		-0.0649385	0.337536	0.288348		-0.0649385	-1.44158	-1.42533
-0.0599384	-0.622197	-0.440319		0.135767	0.617197	0.655947		-0.0599384	-0.247192	-0.669073		-0.0599384	-0.309691	-0.46407		-0.0599384	-0.631572	-0.674698		-0.0599384	0.322286	0.262723		-0.0599384	0.371099	0.203222		-0.0599384	0.371099	0.304848		-0.0599384	-1.25596	-1.25096
-0.0549383	-0.537821	-0.332193		0.142763	0.623447	0.639072		-0.0549383	-0.184097	-0.532196		-0.0549383	-0.231566	-0.39032		-0.0549383	-0.559696	-0.599072		-0.0549383	0.38085	0.406225		-0.0549383	0.381474	0.23416		-0.0549383	0.381474	0.352849		-0.0549383	-1.08408	-1.08283
-0.0499382	-0.457819	-0.235941		0.149759	0.630322	0.630322		-0.0499382	-0.133221	-0.394068		-0.0499382	-0.162816	-0.321567		-0.0499382	-0.489695	-0.522195		-0.0499382	0.447038	0.537915		-0.0499382	0.41385	0.26191		-0.0499382	0.41385	0.366099		-0.0499382	-0.927827	-0.926577
-0.0449381	-0.370944	-0.135939		0.156754	0.643447	0.623447		-0.0449381	-0.0752199	-0.262816		-0.0449381	-0.0990653	-0.267816		-0.0449381	-0.432193	-0.452194		-0.0449381	0.491414	0.665166		-0.0449381	0.419788	0.292161		-0.0449381	0.419788	0.385787		-0.0449381	-0.777825	-0.784075
-0.039938	-0.291567	-0.0309372		0.16375	0.658447	0.616572		-0.039938	-0.0214691	-0.140939		-0.039938	-0.0284691	-0.19969		-0.039938	-0.371568	-0.397818		-0.039938	0.549602	0.767043		-0.039938	0.452413	0.314786		-0.039938	0.452413	0.410662		-0.039938	-0.635322	-0.651573
-0.0349379	-0.214691	0.07797		0.170746	0.674698	0.616572		-0.0349379	0.0354068	-0.0190639		-0.0349379	0.0378444	-0.146846		-0.0349379	-0.318441	-0.335944		-0.0349379	0.58854	0.893607		-0.0349379	0.454976	0.325661		-0.0349379	0.454976	0.434788		-0.0349379	-0.503446	-0.531571
-0.0299382	-0.132189	0.162471		0.177742	0.688448	0.618447		-0.0299382	0.0906577	0.101564		-0.0299382	0.0936577	-0.0869076		-0.0299382	-0.274692	-0.286567		-0.0299382	0.637791	1.01023		-0.0299382	0.467163	0.343974		-0.0299382	0.467163	0.4406		-0.0299382	-0.391569	-0.415318
-0.0249381	-0.0537196	0.264348		0.184737	0.709073	0.624072		-0.0249381	0.149346	0.238472		-0.0249381	0.165784	-0.0367193		-0.0249381	-0.229222	-0.243442		-0.0249381	0.684854	1.12855		-0.0249381	0.478414	0.364162		-0.0249381	0.478414	0.455476		-0.0249381	-0.278442	-0.303442
-0.019938	0.0234065	0.366974		0.191733	0.723448	0.635322		-0.019938	0.202909	0.361099		-0.019938	0.219972	0.0114064		-0.019938	-0.191347	-0.201034		-0.019938	0.725667	1.2438		-0.019938	0.491101	0.366349		-0.019938	0.491101	0.462601		-0.019938	-0.154066	-0.196567
-0.0149379	0.111595	0.474726		0.198729	0.741574	0.646572		-0.0149379	0.268348	0.484789		-0.0149379	0.279411	0.052532		-0.0149379	-0.156346	-0.162784		-0.0149379	0.763793	1.36261		-0.0149379	0.500414	0.365599		-0.0149379	0.500414	0.455163		-0.0149379	-0.0703144	-0.116565
-0.00993776	0.189597	0.570602		0.205724	0.752199	0.660947		-0.00993776	0.328224	0.609416		-0.00993776	0.341474	0.0924077		-0.00993776	-0.125908	-0.131221		-0.00993776	0.806669	1.48987		-0.00993776	0.496601	0.367099		-0.00993776	0.496601	0.473038		-0.00993776	0.0370319	-0.0159383
-0.00493765	0.274285	0.678479		0.21272	0.768449	0.672198		-0.00493765	0.394225	0.744293		-0.00493765	0.399475	0.131846		-0.00493765	-0.0965953	-0.0997202		-0.00493765	0.850044	1.61162		-0.00493765	0.493164	0.373099		-0.00493765	0.493164	0.476601		-0.00493765	0.109908	0.0722823
6.24657e-05	0.359162	0.798668		0.219716	0.771574	0.686573		6.24657e-05	0.464726	0.87667		6.24657e-05	0.469663	0.179534		6.24657e-05	-0.0725324	-0.0759075		6.24657e-05	0.894233	1.73409		6.24657e-05	0.499039	0.365662		6.24657e-05	0.499039	0.479913		6.24657e-05	0.213597	0.156471
0.00506258	0.448101	0.907483		0.226712	0.780324	0.699698		0.00506258	0.535539	1.00873		0.00506258	0.529539	0.21866		0.00506258	-0.0495945	-0.0502195		0.00506258	0.927483	1.85534		0.00506258	0.491039	0.380475		0.00506258	0.491039	0.483601		0.00506258	0.301723	0.230722
0.0100627	0.538164	1.03086		0.233707	0.780949	0.711573		0.0100627	0.615603	1.14761		0.0100627	0.604228	0.25616		0.0100627	-0.0290318	-0.0312192		0.0100627	0.968483	1.99909		0.0100627	0.484226	0.368412		0.0100627	0.484226	0.481726		0.0100627	0.3866	0.324099
0.0150628	0.636541	1.15717		0.240703	0.785949	0.725948		0.0150628	0.705417	1.28824		0.0150628	0.673792	0.282973		0.0150628	-0.0105939	-0.010844		0.0150628	1.0113	2.14097		0.0150628	0.501414	0.369224		0.0150628	0.501414	0.488476		0.0150628	0.484664	0.403225
0.0200629	0.737792	1.28974		0.247699	0.785324	0.738449		0.0200629	0.796356	1.43749		0.0200629	0.750043	0.337099		0.0200629	0.00553131	0.00603127		0.0200629	1.05942	2.2991		0.0200629	0.491351	0.361849		0.0200629	0.491351	0.493789		0.0200629	0.56704	0.481476
0.025063	0.847044	1.4323		0.254695	0.789699	0.744699		0.025063	0.895357	1.59531		0.025063	0.826794	0.370162		0.025063	0.0216565	0.0224066		0.025063	1.10236	2.47285		0.025063	0.498726	0.373037		0.025063	0.498726	0.486539		0.025063	0.650291	0.57354
0.0300632	0.961983	1.58393		0.247699	0.619697	0.569696		0.0300632	1.01042	1.75846		0.0300632	0.919858	0.410662		0.0300632	0.0330317	0.0352817		0.0300632	1.15042	2.65348		0.0300632	0.502976	0.384475		0.0300632	0.502976	0.491101		0.0300632	0.756918	0.644354
0.0350628	1.08799	1.74096		0.240703	0.50907	0.459694		0.0350628	1.12874	1.92159		0.0350628	1.01373	0.454288		0.0350628	0.0487819	0.050282		0.0350628	1.19924	2.83286		0.0350628	0.504164	0.3821		0.0350628	0.504164	0.498101		0.0350628	0.852294	0.748043
0.0400629	1.2203	1.91347		0.233707	0.432194	0.381568		0.0400629	1.26455	2.10347		0.0400629	1.12136	0.494851		0.0400629	0.0607822	0.0621572		0.0400629	1.24899	3.05098		0.0400629	0.509351	0.391162		0.0400629	0.509351	0.498601		0.0400629	0.952296	0.854857
0.045063	1.36568	2.08659		0.226712	0.369693	0.313442		0.045063	1.40568	2.29035		0.045063	1.2388	0.538102		0.045063	0.0727198	0.0754075		0.045063	1.31986	3.27724		0.045063	0.513039	0.397787		0.045063	0.513039	0.508976		0.045063	1.06098	0.943046
0.0500631	1.50662	2.27222		0.219716	0.312817	0.264066		0.0500631	1.55637	2.47348		0.0500631	1.35624	0.588728		0.0500631	0.0860951	0.0850949		0.0500631	1.3913	3.50974		0.0500631	0.517602	0.400006		0.0500631	0.517602	0.514914		0.0500631	1.17586	1.06036
0.0550632	1.66262	2.46722		0.21272	0.270941	0.215316		0.0550632	1.723	2.66223		0.0550632	1.4918	0.643541		0.0550632	0.0965328	0.0984702		0.0550632	1.45574	3.77724		0.0550632	0.535664	0.405475		0.0550632	0.535664	0.511976		0.0550632	1.30574	1.16917
0.0600634	1.82971	2.66223		0.205724	0.231566	0.177784		0.0600634	1.89534	2.86473		0.0600634	1.63999	0.703729		0.0600634	0.106345	0.10872		0.0600634	1.55418	4.051		0.0600634	0.54654	0.4056		0.0600634	0.54654	0.530852		0.0600634	1.43355	1.29155
0.0650635	1.99597	2.86723		0.198729	0.197909	0.143158		0.0650635	2.07847	3.07536		0.0650635	1.79409	0.770231		0.0650635	0.119533	0.122908		0.0650635	1.63437	4.36163		0.0650635	0.554977	0.419225		0.0650635	0.554977	0.535852		0.0650635	1.57693	1.42605
0.0700636	2.1716	3.07223		0.191733	0.167971	0.120283		0.0700636	2.27035	3.28661		0.0700636	1.97159	0.841732		0.0700636	0.129221	0.132846		0.0700636	1.75284	4.67101		0.0700636	0.581978	0.423538		0.0700636	0.581978	0.560352		0.0700636	1.71409	1.56274
0.0750637	2.34597	3.28974		0.184737	0.143658	0.0917201		0.0750637	2.4541	3.50037		0.0750637	2.15472	0.90867		0.0750637	0.144284	0.144908		0.0750637	1.84721	5.01476		0.0750637	0.581415	0.439976		0.0750637	0.581415	0.566165		0.0750637	1.87597	1.70784
0.0800638	2.5191	3.51349		0.177742	0.115595	0.0684698		0.0800638	2.65223	3.71475		0.0800638	2.36472	0.994859		0.0800638	0.157471	0.159659		0.0800638	1.96472	5.35039		0.0800638	0.604978	0.446288		0.0800638	0.604978	0.572352		0.0800638	2.03284	1.88409
0.0850639	2.70723	3.72537		0.170746	0.0965327	0.0459694		0.0850639	2.85223	3.93225		0.0850639	2.5816	1.08424		0.0850639	0.172159	0.174721		0.0850639	2.10097	5.73415		0.0850639	0.626291	0.462288		0.0850639	0.626291	0.59954		0.0850639	2.22597	2.03284
0.090064	2.87911	3.94725		0.16375	0.0744074	0.0327817		0.090064	3.04161	4.14475		0.090064	2.80098	1.17674		0.090064	0.187034	0.185659		0.090064	2.20785	6.09353		0.090064	0.642729	0.482226		0.090064	0.642729	0.60404		0.090064	2.41097	2.21972
0.0950637	3.05723	4.1585		0.156754	0.0600947	0.0117189		0.0950637	3.24224	4.35038		0.0950637	3.06098	1.29049		0.0950637	0.203534	0.204409		0.0950637	2.34535	6.51541		0.0950637	0.663041	0.492789		0.0950637	0.663041	0.621166		0.0950637	2.59785	2.40722
0.100064	3.22286	4.38038		0.149759	0.0398443	-0.00353132		0.100064	3.44037	4.55976		0.100064	3.33161	1.39543		0.100064	0.219535	0.220597		0.100064	2.49098	6.94229		0.100064	0.683542	0.517664		0.100064	0.683542	0.653666		0.100064	2.81911	2.60098
0.105064	3.38286	4.58226		0.142763	0.0224066	-0.0220941		0.105064	3.62974	4.76476		0.105064	3.63099	1.52368		0.105064	0.239285	0.23991		0.105064	2.63098	7.38918		0.105064	0.720667	0.551727		0.105064	0.720667	0.679604		0.105064	3.05098	2.81973
0.110064	3.54537	4.78976		0.135767	0.00971888	-0.0356568		0.110064	3.80975	4.97039		0.110064	3.92662	1.65362		0.110064	0.25991	0.25816		0.110064	2.77973	7.85606		0.110064	0.734917	0.56629		0.110064	0.734917	0.700667		0.110064	3.28661	3.04286
0.115064	3.69599	4.99789		0.128771	-0.00503134	-0.057304		0.115064	3.98725	5.16352		0.115064	4.26038	1.79409		0.115064	0.282973	0.281161		0.115064	2.94661	8.35732		0.115064	0.772918	0.588665		0.115064	0.772918	0.718105		0.115064	3.53412	3.27911
0.120064	3.84287	5.19539		0.121776	-0.0170315	-0.071498		0.120064	4.1585	5.35227		0.120064	4.62038	1.96159		0.120064	0.307724	0.304786		0.120064	3.10224	8.87857		0.120064	0.799043	0.614228		0.120064	0.799043	0.739855		0.120064	3.79849	3.53037
0.125064	3.97162	5.39289		0.11478	-0.0355943	-0.0923358		0.125064	4.31475	5.53415		0.125064	4.98601	2.12409		0.125064	0.333849	0.329786		0.125064	3.28474	9.43358		0.125064	0.821356	0.640229		0.125064	0.821356	0.76348		0.125064	4.09475	3.78787
0.130064	4.096	5.58165		0.107784	-0.0521977	-0.107492		0.130064	4.47976	5.7104		0.130064	5.37102	2.30972		0.130064	0.360974	0.358037		0.130064	3.47474	10.0048		0.130064	0.844294	0.664416		0.130064	0.844294	0.797293		0.130064	4.38288	4.07475
0.135065	4.22038	5.76915		0.100788	-0.0686354	-0.129943		0.135065	4.62663	5.88978		0.135065	5.79978	2.49535		0.135065	0.394537	0.388662		0.135065	3.67912	10.6255		0.135065	0.893295	0.698167		0.135065	0.893295	0.830919		0.135065	4.69851	4.3585
0.140065	4.33913	5.95165		0.0937928	-0.0852607	-0.151843		0.140065	4.77476	6.06228		0.140065	6.23353	2.6841		0.140065	0.426975	0.421913		0.140065	3.901	11.2942		0.140065	0.919358	0.725917		0.140065	0.919358	0.868045		0.140065	5.02164	4.66288
0.145065	4.44288	6.13791		0.086797	-0.103848	-0.184293		0.145065	4.91226	6.23353		0.145065	6.69416	2.92723		0.145065	0.465226	0.457976		0.145065	4.13162	11.9824		0.145065	0.970046	0.762105		0.145065	0.970046	0.887295		0.145065	5.35352	4.98789
0.150065	4.54476	6.31728		0.0798013	-0.130805	-0.21441		0.150065	5.05039	6.40291		0.150065	7.1823	3.15411		0.150065	0.505852	0.496164		0.150065	4.34538	12.708		0.150065	1.00717	0.798981		0.150065	1.00717	0.92142		0.150065	5.7179	5.32602
0.155065	4.64663	6.51041		0.0728056	-0.153718	-0.252598		0.155065	5.18664	6.56854		0.155065	7.69855	3.40224		0.155065	0.551165	0.539477		0.155065	4.61101	13.4605		0.155065	1.05348	0.839231		0.155065	1.05348	0.962983		0.155065	6.08978	5.6754
0.160065	4.75789	6.69667		0.0658098	-0.185387	-0.305473		0.160065	5.33039	6.73167		0.160065	8.21731	3.67287		0.160065	0.59929	0.586228		0.160065	4.89789	14.2837		0.160065	1.10011	0.867544		0.160065	1.10011	1.01723		0.160065	6.48104	6.05165
0.165065	4.85351	6.88917		0.0588141	-0.215097	-0.368099		0.165065	5.4604	6.90979		0.165065	8.76857	3.946		0.165065	0.652166	0.635728		0.165065	5.17164	15.1243		0.165065	1.14086	0.904233		0.165065	1.14086	1.06173		0.165065	6.89417	6.42916
0.170065	4.96539	7.08417		0.0518184	-0.257785	-0.442601		0.170065	5.60665	7.08354		0.170065	9.3417	4.25038		0.170065	0.708042	0.690542		0.170065	5.47102	16.0037		0.170065	1.21324	0.961233		0.170065	1.21324	1.10561		0.170065	7.31105	6.83979
0.175065	5.07289	7.28917		0.0448226	-0.306473	-0.537352		0.175065	5.7529	7.2698		0.175065	9.93922	4.55788		0.175065	0.769105	0.748793		0.175065	5.7904	16.9534		0.175065	1.26724	1.03492		0.175065	1.26724	1.14917		0.175065	7.75356	7.25355
0.180065	5.18789	7.49293		0.0378269	-0.364849	-0.653416		0.180065	5.89665	7.4648		0.180065	10.5498	4.89539		0.180065	0.834106	0.810231		0.180065	6.11416	17.9659		0.180065	1.33886	1.08417		0.180065	1.33886	1.21286		0.180065	8.21294	7.68543
0.185065	5.31102	7.6998		0.0308312	-0.431725	-0.801606		0.185065	6.05228	7.65355		0.185065	11.1824	5.23352		0.185065	0.902982	0.877607		0.185065	6.47166	19.0097		0.185065	1.41255	1.14155		0.185065	1.41255	1.2688		0.185065	8.67857	8.13419
0.190065	5.42789	7.92168		0.0238354	-0.516414	-0.972734		0.190065	6.22166	7.84543		0.190065	11.8205	5.59477		0.190065	0.978484	0.947733		0.190065	6.85167	20.0222		0.190065	1.48493	1.20361		0.190065	1.48493	1.34061		0.190065	9.18483	8.60794
0.195065	5.55852	8.15231		0.0168397	-0.623666	-1.1768		0.195065	6.38541	8.04606		0.195065	12.4911	5.9729		0.195065	1.0603	1.02623		0.195065	7.22792	21.141		0.195065	1.55974	1.26986		0.195065	1.55974	1.39555		0.195065	9.68609	9.08858
0.200066	5.69415	8.38544		0.00984397	-0.750418	-1.41343		0.200066	6.55729	8.26106		0.200066	13.1568	6.35541		0.200066	1.14524	1.10561		0.200066	7.65481	22.3285		0.200066	1.63749	1.34886		0.200066	1.63749	1.48543		0.200066	10.223	9.59733
0.205066	5.82978	8.61732		0.00284823	-0.91342	-1.67274		0.205066	6.72916	8.47232		0.205066	13.8436	6.75167		0.205066	1.2363	1.19499		0.205066	8.07856	23.541		0.205066	1.74222	1.43299		0.205066	1.74222	1.55887		0.205066	10.753	10.0992
0.210066	5.97228	8.8592		-0.0041475	-1.10799	-1.93512		0.210066	6.90542	8.67295		0.210066	14.5305	7.17917		0.210066	1.33211	1.28468		0.210066	8.52419	24.7785		0.210066	1.83284	1.51574		0.210066	1.83284	1.63784		0.210066	11.3317	10.643
0.215066	6.11478	9.1017		-0.0111432	-1.33736	-2.17535		0.215066	7.08792	8.89107		0.215066	15.228	7.61355		0.215066	1.4343	1.38293		0.215066	8.97982	26.0535		0.215066	1.91659	1.59487		0.215066	1.91659	1.71784		0.215066	11.9074	11.1905
0.220066	6.26166	9.33171		-0.018139	-1.61093	-2.3716		0.220066	7.2698	9.10045		0.220066	15.9237	8.04543		0.220066	1.5403	1.4833		0.220066	9.46233	27.3348		0.220066	2.02909	1.69784		0.220066	2.02909	1.81534		0.220066	12.5224	11.7674
0.225066	6.39978	9.57108		-0.0251347	-1.9085	-2.47848		0.225066	7.45105	9.30983		0.225066	16.6721	8.49732		0.225066	1.65596	1.59074		0.225066	9.96922	28.7911		0.225066	2.12285	1.77909		0.225066	2.12285	1.90597		0.225066	13.1186	12.3518
0.230066	6.54354	9.79859		-0.0321304	-2.16222	-2.53785		0.230066	7.62855	9.50608		0.230066	17.3159	8.93795		0.230066	1.76659	1.70284		0.230066	10.4692	30.1911		0.230066	2.25035	1.88722		0.230066	2.25035	2.00597		0.230066	13.7674	12.9655
0.235066	6.67479	10.0286		-0.0391262	-2.30972	-2.61785		0.235066	7.79606	9.69484		0.235066	18.0222	9.39483		0.235066	1.88722	1.81472		0.235066	10.9755	31.6473		0.235066	2.36722	1.99347		0.235066	2.36722	2.09909		0.235066	14.4049	13.5718
0.240066	6.80729	10.2442		-0.0461219	-2.32785	-2.7166		0.240066	7.96418	9.88859		0.240066	18.7159	9.85046		0.240066	2.01784	1.93972		0.240066	11.488	33.0724		0.240066	2.48035	2.09659		0.240066	2.48035	2.20659		0.240066	15.0899	14.2205
0.245066	6.92917	10.4598		-0.0531176	-2.35597	-2.81098		0.245066	8.12856	10.0673		0.245066	19.3472	10.3005		0.245066	2.1491	2.06284		0.245066	12.0211	34.5724		0.245066	2.6141	2.20597		0.245066	2.6141	2.32472		0.245066	15.7674	14.8799
0.250066	7.04104	10.6574		-0.0601134	-2.4191	-2.89661		0.250066	8.27856	10.2317		0.250066	19.9597	10.748		0.250066	2.28035	2.18472		0.250066	12.5536	36.1287		0.250066	2.72223	2.33035		0.250066	2.72223	2.43098		0.250066	16.5471	15.5455
0.255066	7.15042	10.8449		-0.0671091	-2.5166	-2.95536		0.255066	8.42669	10.3855		0.255066	20.5347	11.1986		0.255066	2.41535	2.32035		0.255066	13.0911	37.66		0.255066	2.87161	2.43598		0.255066	2.87161	2.54535		0.255066	17.2659	16.2324
0.260067	7.2498	11.0224		-0.0741048	-2.60598	-2.97911		0.260067	8.55544	10.5198		0.260067	21.1159	11.6236		0.260067	2.55285	2.4491		0.260067	13.6136	39.2037		0.260067	3.00223	2.54848		0.260067	3.00223	2.6766		0.260067	17.9909	17.0034
0.265067	7.3373	11.1774		-0.0811005	-2.6966	-2.96161		0.265067	8.68857	10.6473		0.265067	21.6472	12.0361		0.265067	2.69535	2.58535		0.265067	14.1493	40.7475		0.265067	3.12223	2.67535		0.265067	3.12223	2.78848		0.265067	18.7472	17.6784
0.270067	7.40605	11.328		-0.0880963	-2.7516	-2.90786		0.270067	8.79982	10.748		0.270067	22.116	12.4286		0.270067	2.83723	2.72285		0.270067	14.6712	42.31		0.270067	3.25474	2.79848		0.270067	3.25474	2.90536		0.270067	19.5097	18.4222
0.275067	7.46793	11.4549		-0.095092	-2.80723	-2.81473		0.275067	8.89295	10.8442		0.275067	22.5535	12.798		0.275067	2.97848	2.86286		0.275067	15.1905	43.7913		0.275067	3.38724	2.90536		0.275067	3.38724	3.02723		0.275067	20.3034	19.2222
0.280067	7.53043	11.5592		-0.102088	-2.80848	-2.68285		0.280067	8.98108	10.9199		0.280067	22.891	13.1436		0.280067	3.12536	2.99536		0.280067	15.7143	45.3476		0.280067	3.52412	3.03723		0.280067	3.52412	3.14161		0.280067	21.0347	19.9159
0.285067	7.5723	11.6624		-0.109083	-2.79473	-2.52348		0.285067	9.04358	10.9811		0.285067	23.266	13.4599		0.285067	3.26474	3.13286		0.285067	16.2596	46.8163		0.285067	3.64662	3.15099		0.285067	3.64662	3.27849		0.285067	21.8472	20.6784
0.290067	7.6073	11.7317		-0.116079	-2.72723	-2.3291		0.290067	9.10483	11.0292		0.290067	23.491	13.743		0.290067	3.41037	3.27474		0.290067	16.7221	48.2789		0.290067	3.77287	3.26161		0.290067	3.77287	3.39349		0.290067	22.7035	21.4597
0.295067	7.6248	11.8011		-0.123075	-2.63598	-2.12035		0.295067	9.1542	11.058		0.295067	23.7285	13.9899		0.295067	3.55162	3.41099		0.295067	17.2096	49.6851		0.295067	3.886	3.38099		0.295067	3.886	3.49849		0.295067	23.4597	22.3035
0.300067	7.63731	11.848		-0.130071	-2.5141	-1.90722		0.300067	9.1917	11.0711		0.300067	23.8535	14.1905		0.300067	3.68662	3.54599		0.300067	17.6159	51.0477		0.300067	4.00725	3.46911		0.300067	4.00725	3.61287		0.300067	24.3035	23.0785
0.305067	7.64543	11.883		-0.137066	-2.36035	-1.69846		0.305067	9.21733	11.0917		0.305067	23.941	14.3562		0.305067	3.82412	3.67849		0.305067	18.0222	52.3727		0.305067	4.10038	3.56724		0.305067	4.10038	3.71537		0.305067	25.1723	23.8847
0.310067	7.65043	11.9099		-0.144062	-2.1816	-1.50721		0.310067	9.23608	11.0774		0.310067	23.941	14.4949		0.310067	3.94912	3.80599		0.310067	18.4222	53.6227		0.310067	4.19538	3.65162		0.310067	4.19538	3.8185		0.310067	25.9348	24.6598
0.315067	7.63543	11.9217		-0.151058	-2.00034	-1.34158		0.315067	9.2442	11.0674		0.315067	23.8785	14.5524		0.315067	4.08225	3.93162		0.315067	18.7409	54.8165		0.315067	4.27225	3.73162		0.315067	4.27225	3.91162		0.315067	26.8035	25.4223
0.320067	7.62855	11.938		-0.158054	-1.80659	-1.19846		0.320067	9.24608	11.0642		0.320067	23.7222	14.5924		0.320067	4.19975	4.04788		0.320067	19.0159	55.929		0.320067	4.36725	3.80975		0.320067	4.36725	3.99287		0.320067	27.6411	26.241
0.325068	7.62355	11.933		-0.165049	-1.62909	-1.09095		0.325068	9.24045	11.0442		0.325068	23.5847	14.5912		0.325068	4.32163	4.16788		0.325068	19.3159	56.8602		0.325068	4.43226	3.881		0.325068	4.43226	4.06037		0.325068	28.4098	27.0285
0.330068	7.6123	11.9405		-0.172045	-1.46659	-1.0147		0.330068	9.23608	11.0211		0.330068	23.2847	14.5155		0.330068	4.43351	4.2835		0.330068	19.4972	57.779		0.330068	4.48476	3.93912		0.330068	4.48476	4.1285		0.330068	29.2473	27.8035
0.335068	7.60605	11.9299		-0.179041	-1.33971	-0.956577		0.335068	9.23545	11.0055		0.335068	22.9847	14.4187		0.335068	4.54476	4.39163		0.335068	19.7159	58.679		0.335068	4.53851	3.98037		0.335068	4.53851	4.18163		0.335068	30.0411	28.5223
0.340068	7.59293	11.933		-0.186037	-1.23908	-0.922202		0.340068	9.23233	10.9849		0.340068	22.566	14.2605		0.340068	4.64288	4.49038		0.340068	19.8097	59.3415		0.340068	4.56726	4.01225		0.340068	4.56726	4.21475		0.340068	30.7848	29.3036
0.345068	7.58355	11.9342		-0.193032	-1.17846	-0.900326		0.345068	9.22795	10.9624		0.345068	22.1035	14.0868		0.345068	4.74601	4.59601		0.345068	19.9472	60.0103		0.345068	4.59288	4.02287		0.345068	4.59288	4.256		0.345068	31.6161	30.0223
0.350068	7.57355	11.928						0.350068	9.22108	10.9517		0.350068	21.6035	13.8511		0.350068	4.83164	4.68476		0.350068	19.9722	60.4541		0.350068	4.60726	4.02709		0.350068	4.60726	4.25975		0.350068	32.3036	30.7911
0.355068	7.57293	11.9311						0.355068	9.2242	10.938		0.355068	21.1284	13.5799		0.355068	4.91851	4.77539		0.355068	19.9534	60.9103		0.355068	4.59663	4.036		0.355068	4.59663	4.26085		0.355068	33.0786	31.4286
0.360068	7.5773	11.938						0.360068	9.22655	10.9355		0.360068	20.5409	13.2855		0.360068	4.99226	4.85726		0.360068	19.9097	61.1665		0.360068	4.58476	4.03725		0.360068	4.58476	4.2635		0.360068	33.7724	32.1161
0.365068	7.57793	11.9411						0.365068	9.23045	10.9317		0.365068	19.9097	12.9499		0.365068	5.06414	4.93539		0.365068	19.8284	61.3478		0.365068	4.56851	4.00912		0.365068	4.56851	4.26413		0.365068	34.4224	32.8036
0.370068	7.58105	11.9642						0.370068	9.23045	10.9324		0.370068	19.2534	12.5924		0.370068	5.13539	4.99914		0.370068	19.6847	61.3541		0.370068	4.52601	3.98412		0.370068	4.52601	4.241		0.370068	35.0912	33.3849
0.375068	7.58605	11.9761						0.375068	9.24545	10.9411		0.375068	18.5659	12.2092		0.375068	5.19227	5.07102		0.375068	19.5659	61.2791		0.375068	4.49163	3.94662		0.375068	4.49163	4.20163		0.375068	35.7162	34.0036
0.380068	7.59293	12.0055						0.380068	9.26233	10.9542		0.380068	17.8784	11.8236		0.380068	5.24977	5.12977		0.380068	19.3659	61.1416		0.380068	4.43726	3.89662		0.380068	4.43726	4.17225		0.380068	36.3099	34.5474
0.385068	7.61168	12.028						0.385068	9.2792	10.9661		0.385068	17.1784	11.4036		0.385068	5.29789	5.18414		0.385068	19.1409	60.8541		0.385068	4.36663	3.8585		0.385068	4.36663	4.1185		0.385068	36.8037	35.0787
0.390069	7.61918	12.0599						0.390069	9.28608	10.9867		0.390069	16.4659	10.9849		0.390069	5.34102	5.23227		0.390069	18.8409	60.4166		0.390069	4.29725	3.78537		0.390069	4.29725	4.07725		0.390069	37.3537	35.5912
0.395069	7.6323	12.088						0.395069	9.31358	10.9986		0.395069	15.8034	10.558		0.395069	5.37852	5.27914		0.395069	18.5596	59.9415		0.395069	4.22913	3.72162		0.395069	4.22913	3.98287		0.395069	37.7662	35.9724
0.400069	7.64606	12.1267						0.400069	9.32045	11.0199		0.400069	15.1221	10.1298		0.400069	5.40852	5.31664		0.400069	18.2221	59.2978		0.400069	4.14788	3.65974		0.400069	4.14788	3.931		0.400069	38.1912	36.3974
0.405069	7.65605	12.1555						0.405069	9.35045	11.0424		0.405069	14.4033	9.70546		0.405069	5.4329	5.34602		0.405069	17.8909	58.654		0.405069	4.05912	3.57099		0.405069	4.05912	3.87475		0.405069	38.585	36.8162
0.410069	7.67793	12.1842						0.410069	9.36233	11.0605		0.410069	13.7596	9.2917		0.410069	5.4504	5.37789		0.410069	17.5346	57.829		0.410069	3.99912	3.48912		0.410069	3.99912	3.80162		0.410069	38.9412	37.1224
0.415069	7.68668	12.2199						0.415069	9.37171	11.0817		0.415069	13.0971	8.87732		0.415069	5.47165	5.39852		0.415069	17.1721	56.9852		0.415069	3.88912	3.39974		0.415069	3.88912	3.71537		0.415069	39.2162	37.3975
0.420069	7.68481	12.2536						0.420069	9.3892	11.0967		0.420069	12.4783	8.48357		0.420069	5.47602	5.42102		0.420069	16.8096	56.0102		0.420069	3.80662	3.32536		0.420069	3.80662	3.64287		0.420069	39.46	37.61
0.425069	7.69168	12.2918						0.425069	9.40483	11.1124		0.425069	11.8971	8.08669		0.425069	5.4829	5.43602		0.425069	16.4284	54.9977		0.425069	3.73037	3.25161		0.425069	3.73037	3.55099		0.425069	39.6475	37.7787
0.430069	7.6998	12.3086						0.430069	9.40421	11.1249		0.430069	11.3096	7.71356		0.430069	5.4829	5.44102		0.430069	16.0409	53.9915		0.430069	3.63412	3.16224		0.430069	3.63412	3.47974		0.430069	39.7662	37.8662
0.435069	7.6948	12.3405						0.435069	9.40421	11.1386		0.435069	10.7345	7.35105		0.435069	5.48227	5.44602		0.435069	15.6534	52.8477		0.435069	3.52099	3.08348		0.435069	3.52099	3.38724		0.435069	39.8912	37.9975
0.440069	7.68856	12.3618						0.440069	9.40358	11.1424		0.440069	10.2095	7.01042		0.440069	5.47915	5.4529		0.440069	15.2784	51.7227		0.440069	3.46099	3.01661		0.440069	3.46099	3.31849		0.440069	39.885	37.9912
0.445069	7.6773	12.3674						0.445069	9.40358	11.1367		0.445069	9.72202	6.70229		0.445069	5.46852	5.45165		0.445069	14.8971	50.5727		0.445069	3.36724	2.94598		0.445069	3.36724	3.25224		0.445069	39.8662	38.0037
0.450069	7.67855	12.3761						0.450069	9.38546	11.133		0.450069	9.26576	6.38416		0.450069	5.45352	5.44477		0.450069	14.5283	49.3164		0.450069	3.29036	2.86348		0.450069	3.29036	3.18286		0.450069	39.8037	37.9412
0.45507	7.6598	12.3749						0.45507	9.37171	11.1255		0.45507	8.85952	6.09978		0.45507	5.43664	5.4329		0.45507	14.1158	48.1289		0.45507	3.22411	2.78848		0.45507	3.22411	3.09286		0.45507	39.735	37.8037
0.46007	7.63793	12.3643						0.46007	9.35171	11.1142		0.46007	8.47826	5.8454		0.46007	5.41414	5.42789		0.46007	13.7596	46.8788		0.46007	3.14474	2.72035		0.46007	3.14474	3.03348		0.46007	39.5725	37.6537
0.46507	7.62105	12.3586						0.46507	9.32671	11.0924		0.46507	8.08449	5.5904		0.46507	5.39915	5.4129		0.46507	13.4658	45.6726		0.46507	3.07036	2.65098		0.46507	3.07036	2.97411		0.46507	39.3662	37.4599
0.47007	7.58418	12.3374						0.47007	9.28545	11.0605		0.47007	7.73449	5.35414		0.47007	5.36914	5.39665		0.47007	13.1283	44.4288		0.47007	3.01598	2.60098		0.47007	3.01598	2.90911		0.47007	39.0662	37.2224
0.47507	7.56043	12.3093						0.47507	9.25608	11.028		0.47507	7.44698	5.14602		0.47507	5.34227	5.38039		0.47507	12.7721	43.1663		0.47507	2.96036	2.5441		0.47507	2.96036	2.85973		0.47507	38.8412	36.9287
0.48007	7.52105	12.2743						0.48007	9.2067	10.9886		0.48007	7.17199	4.94664		0.48007	5.31664	5.35914		0.48007	12.4471	41.9725		0.48007	2.89223	2.51348		0.48007	2.89223	2.80786		0.48007	38.51	36.6099
0.48507	7.48855	12.2318						0.48507	9.16295	10.9392		0.48507	6.89073	4.76413		0.48507	5.28602	5.33352		0.48507	12.1346	40.7912		0.48507	2.86598	2.46347		0.48507	2.86598	2.77035		0.48507	38.0662	36.2474
0.49007	7.44418	12.1717						0.49007	9.1067	10.8924		0.49007	6.65948	4.59663		0.49007	5.25289	5.30727		0.49007	11.8721	39.5662		0.49007	2.8266	2.42723		0.49007	2.8266	2.73223		0.49007	37.71	35.8287
0.49507	7.39355	12.1124						0.49507	9.05107	10.8261		0.49507	6.39071	4.45038		0.49507	5.21352	5.28852		0.49507	11.5783	38.4662		0.49507	2.78598	2.3991		0.49507	2.78598	2.67473		0.49507	37.2037	35.3662
0.50007	7.34042	12.0536						0.50007	8.98795	10.763		0.50007	6.17821	4.31788		0.50007	5.18164	5.26039		0.50007	11.2845	37.2849		0.50007	2.76098	2.37222		0.50007	2.76098	2.66098		0.50007	36.7724	34.9599
0.50507	7.29292	11.9817						0.50507	8.92107	10.698		0.49507	5.65321	3.87975		0.49507	4.88914	4.96226		0.50507	11.0595	36.1912		0.49507	2.40098	2.05722		0.49507	2.40098	2.30972		0.50507	36.2162	34.4224
0.51007	7.23355	11.903						0.51007	8.87232	10.623		0.49007	5.15945	3.54037		0.49007	4.64726	4.72414		0.51007	10.8283	35.0537		0.49007	2.12347	1.83409		0.49007	2.12347	2.05597		0.51007	35.7537	33.9286
0.51507	7.18105	11.8224						0.51507	8.7967	10.5461		0.48507	4.82819	3.27661		0.48507	4.44163	4.51476		0.51507	10.6033	34.0349		0.48507	1.92597	1.64846		0.48507	1.92597	1.83846		0.51507	35.1974	33.4036
0.520071	7.10917	11.7305						0.520071	8.7167	10.4617		0.48007	4.49069	3.05974		0.48007	4.25288	4.32038		0.520071	10.4095	33.0286		0.48007	1.74721	1.49221		0.48007	1.74721	1.66721		0.520071	34.6287	32.9036
0.525071	7.0523	11.6411						0.525071	8.65044	10.3792		0.47507	4.22819	2.85161		0.47507	4.08725	4.151		0.525071	10.1845	31.9536		0.47507	1.59846	1.35783		0.47507	1.59846	1.52034		0.525071	33.9911	32.3474
0.530071	6.98417	11.5424						0.530071	8.56544	10.2917		0.47007	4.00944	2.69098		0.47007	3.931	3.99225		0.530071	9.99079	31.0224		0.47007	1.47158	1.23033		0.47007	1.47158	1.40471		0.530071	33.4474	31.7661
0.53507	6.92292	11.4467						0.53507	8.49857	10.193		0.46507	3.73474	2.5316		0.46507	3.7785	3.84475		0.53507	9.82828	30.0786		0.46507	1.35096	1.14721		0.46507	1.35096	1.27346		0.53507	32.7661	31.1661
0.540071	6.84917	11.3367						0.540071	8.41919	10.1023		0.46007	3.54537	2.3966		0.46007	3.64412	3.70537		0.540071	9.65953	29.1723		0.46007	1.25846	1.05783		0.46007	1.25846	1.18783		0.540071	32.1474	30.5723
0.545071	6.78479	11.2336						0.545071	8.34669	10.0092		0.45507	3.37286	2.2691		0.45507	3.51349	3.57412		0.545071	9.48453	28.2911		0.45507	1.15345	0.975327		0.45507	1.15345	1.08845		0.545071	31.5598	29.9911
0.550071	6.71541	11.1211						0.550071	8.26669	9.91609		0.450069	3.21474	2.15472		0.450069	3.38786	3.44724		0.550071	9.32827	27.4535		0.450069	1.06595	0.895951		0.450069	1.06595	1.01095		0.550071	30.8599	29.3786
0.555071	6.65229	11.018						0.555071	8.19919	9.80984		0.445069	3.05974	2.04909		0.445069	3.26849	3.32849		0.555071	9.25326	26.641		0.445069	1.00533	0.844076		0.445069	1.00533	0.933452		0.555071	30.2286	28.7161
0.560071	6.58791	10.9055						0.560071	8.12294	9.72046		0.440069	2.92661	1.95347		0.440069	3.15161	3.21349		0.560071	9.10327	25.8223		0.440069	0.915952	0.7797		0.440069	0.915952	0.871575		0.560071	29.6286	28.1473
0.565071	6.51791	10.8017						0.565071	8.05169	9.61108		0.435069	2.80286	1.86472		0.435069	3.03911	3.10286		0.565071	9.04701	25.1223		0.435069	0.860951	0.710948		0.435069	0.860951	0.812824		0.565071	28.9911	27.5473
0.570071	6.44916	10.6849						0.570071	7.97731	9.52108		0.430069	2.6891	1.79159		0.430069	2.93848	2.99223		0.570071	8.95951	24.4848		0.430069	0.815949	0.667198		0.430069	0.815949	0.760324		0.570071	28.3473	26.8848
0.575071	6.39978	10.5798						0.575071	7.91543	9.42546		0.425069	2.57785	1.71096		0.425069	2.83598	2.89098		0.575071	8.847	23.8347		0.425069	0.756574	0.637197		0.425069	0.756574	0.690949		0.575071	27.6973	26.3535
0.580071	6.34104	10.4786						0.580071	7.85793	9.32733		0.420069	2.47972	1.63784		0.420069	2.73723	2.78785		0.580071	8.82826	23.2472		0.420069	0.721574	0.58032		0.420069	0.721574	0.646572		0.580071	27.0973	25.7098
0.585072	6.28228	10.3673						0.585072	7.79793	9.2442		0.415069	2.38097	1.56596		0.415069	2.63473	2.69285		0.585072	8.79076	22.666		0.415069	0.673447	0.542819		0.415069	0.673447	0.615947		0.585072	26.4535	25.166
0.590072	6.23041	10.273						0.590072	7.76043	9.1492		0.410069	2.27785	1.50033		0.410069	2.54598	2.59223		0.590072	8.69076	22.141		0.410069	0.637822	0.524695		0.410069	0.637822	0.579696		0.590072	25.8598	24.6347
0.595072	6.18228	10.1786						0.595072	7.7123	9.06857		0.405069	2.19535	1.43846		0.405069	2.45535	2.50597		0.595072	8.72827	21.6535		0.405069	0.58032	0.47157		0.405069	0.58032	0.535946		0.595072	25.2848	24.041
0.600071	6.14041	10.0936						0.600071	7.68106	8.9992		0.400069	2.11847	1.37221		0.400069	2.36472	2.41535		0.600071	8.71575	21.1597		0.400069	0.556571	0.430319		0.400069	0.556571	0.519071		0.600071	24.6785	23.566
0.605072	6.09915	10.0086						0.605072	7.65168	8.92232		0.395069	2.03597	1.31721		0.395069	2.27847	2.32847		0.605072	8.70326	20.7597		0.395069	0.52407	0.426569		0.395069	0.52407	0.483444		0.605072	24.1535	23.0472
0.610072	6.07103	9.93171						0.610072	7.62355	8.85107		0.390069	1.95409	1.26783		0.390069	2.18972	2.23972		0.610072	8.77202	20.4347		0.390069	0.494695	0.400319		0.390069	0.494695	0.453444		0.610072	23.6035	22.541
0.615072	6.04353	9.85796						0.615072	7.62418	8.79732		0.385068	1.89159	1.21596		0.385068	2.11347	2.15847		0.615072	8.82201	20.0784		0.385068	0.45032	0.362818		0.385068	0.45032	0.41657		0.615072	23.066	22.0222
0.620072	6.0229	9.79421						0.620072	7.6173	8.73545		0.380068	1.80471	1.17658		0.380068	2.02659	2.07597		0.620072	8.87825	19.7472		0.380068	0.427194	0.343287		0.380068	0.427194	0.384068		0.620072	22.5597	21.5534
0.625072	6.00228	9.73671						0.625072	7.61793	8.69669		0.375068	1.74096	1.12221		0.375068	1.95222	1.99097		0.625072	8.99701	19.4722		0.375068	0.404694	0.328536		0.375068	0.404694	0.356567		0.625072	22.1035	21.1597
0.630072	5.99728	9.68483						0.630072	7.63918	8.65357		0.370068	1.66846	1.0747		0.370068	1.87222	1.91597		0.630072	9.12826	19.2722		0.370068	0.364692	0.293411		0.370068	0.364692	0.354724		0.630072	21.616	20.6909
0.635072	6.00103	9.63546						0.635072	7.6598	8.61857		0.365068	1.61971	1.03283		0.365068	1.79347	1.83846		0.635072	9.26576	19.0847		0.365068	0.342817	0.280786		0.365068	0.342817	0.320036		0.635072	21.1847	20.3222
0.640072	6.00665	9.59108						0.640072	7.68918	8.58982		0.360068	1.55659	0.988452		0.360068	1.72534	1.76159		0.640072	9.39701	18.8659		0.360068	0.327286	0.266223		0.360068	0.327286	0.297348		0.640072	20.7972	19.9534
0.645072	6.0179	9.55921						0.645072	7.71543	8.56169		0.355068	1.49283	0.959702		0.355068	1.65096	1.69096		0.645072	9.60951	18.7534		0.355068	0.309286	0.24291		0.355068	0.309286	0.271535		0.645072	20.3972	19.5972
0.650073	6.03665	9.52983						0.650073	7.76918	8.54544		0.350068	1.42283	0.9097		0.350068	1.57659	1.61284		0.650073	9.84077	18.6409		0.350068	0.289223	0.237847		0.350068	0.289223	0.25766		0.650073	19.9784	19.2597
0.655073	6.07353	9.50421						0.655073	7.82356	8.54232		0.345068	1.38533	0.87095		0.345068	1.50908	1.54284		0.655073	10.1095	18.5409		0.345068	0.262848	0.193597		0.345068	0.262848	0.238222		0.655073	19.6659	18.9034
0.660072	6.10041	9.49108						0.660072	7.87793	8.53169		0.340068	1.33846	0.837824		0.340068	1.43783	1.47908		0.660072	10.4345	18.4909		0.340068	0.258035	0.199347		0.340068	0.258035	0.21716		0.660072	19.3034	18.6659
0.665072	6.14103	9.48733						0.665072	7.95419	8.54044		0.335068	1.26658	0.805326		0.335068	1.37658	1.41346		0.665072	10.7283	18.4784		0.335068	0.242535	0.171034		0.335068	0.242535	0.200159		0.665072	19.0097	18.3659
0.670073	6.18853	9.47921						0.670073	8.01856	8.56044		0.330068	1.22908	0.772824		0.330068	1.31221	1.34221		0.670073	11.0408	18.4597		0.330068	0.211535	0.153284		0.330068	0.211535	0.196972		0.670073	18.8034	18.1534
0.675073	6.24728	9.48858						0.675073	8.10919	8.58294		0.325068	1.16345	0.724699		0.325068	1.24846	1.27908		0.675073	11.3908	18.4909		0.325068	0.193784	0.146221		0.325068	0.193784	0.166721		0.675073	18.5097	17.9534
0.680073	6.31666	9.50921						0.680073	8.19231	8.61482		0.320067	1.13595	0.695949		0.320067	1.18783	1.21658		0.680073	11.8221	18.5409		0.320067	0.183722	0.129971		0.320067	0.183722	0.134096		0.680073	18.3409	17.7909
0.685073	6.39291	9.52983						0.685073	8.29731	8.66107		0.315067	1.08095	0.660946		0.315067	1.12908	1.16096		0.685073	12.2096	18.5596		0.315067	0.178221	0.129408		0.315067	0.178221	0.136971		0.685073	18.1034	17.6347
0.690073	6.48416	9.56296						0.690073	8.39294	8.71982		0.310067	1.02845	0.634696		0.310067	1.07158	1.10096		0.690073	12.5908	18.7034		0.310067	0.155096	0.104783		0.310067	0.155096	0.118096		0.690073	18.0034	17.5159
0.695073	6.58604	9.60546						0.695073	8.51357	8.7742		0.305067	0.995328	0.607197		0.305067	1.01158	1.0397		0.695073	12.9783	18.8284		0.305067	0.137658	0.0867825		0.305067	0.137658	0.102658		0.695073	17.8221	17.3971
0.700073	6.68666	9.77046						0.700073	8.62732	8.8567		0.300067	0.939701	0.577822		0.300067	0.962203	0.988452		0.700073	13.3908	18.9347		0.300067	0.127596	0.0738449		0.300067	0.127596	0.103283		0.700073	17.7096	17.3096
0.695073	6.01915	9.09358						0.695073	7.74668	8.04668		0.295067	0.907202	0.545945		0.295067	0.904076	0.933452		0.695073	11.3533	16.8534		0.295067	0.118783	0.0707197		0.295067	0.118783	0.0953453		0.695073	16.0971	15.7034
0.690073	5.52227	8.33294						0.690073	7.09355	7.44293		0.290067	0.866575	0.51657		0.290067	0.852826	0.880325		0.690073	9.82828	15.2471		0.290067	0.0887201	0.0549695		0.290067	0.0887201	0.0663447		0.690073	14.7971	14.4721
0.685073	5.12039	7.73856						0.685073	6.56604	6.92979		0.285067	0.816574	0.488446		0.285067	0.807824	0.827825		0.685073	8.65951	14.0533		0.285067	0.0812824	0.049782		0.285067	0.0812824	0.0595946		0.685073	13.6846	13.3721
0.680073	4.78101	7.23855						0.680073	6.10478	6.50791		0.280067	0.790324	0.462821		0.280067	0.755949	0.782824		0.680073	7.672	13.0033		0.280067	0.0674074	0.049032		0.280067	0.0674074	0.0513446		0.680073	12.7846	12.4596
0.675073	4.48225	6.80604						0.675073	5.70727	6.12228		0.275067	0.739698	0.43407		0.275067	0.714073	0.7372		0.675073	6.85947	12.0596		0.275067	0.0672822	0.0222816		0.275067	0.0672822	0.0279067		0.675073	11.9908	11.6658
0.670073	4.22288	6.43041						0.670073	5.36352	5.79728		0.270067	0.697823	0.410318		0.270067	0.667198	0.691574		0.670073	6.16572	11.3533		0.270067	0.0491569	0.0107813		0.270067	0.0491569	0.0303442		0.670073	11.272	10.9783
0.665072	3.97912	6.0904						0.665072	5.05539	5.49727		0.265067	0.656571	0.379069		0.265067	0.624073	0.649073		0.665072	5.60946	10.6783		0.265067	0.0329068	0.00478125		0.265067	0.0329068	0.0220315		0.665072	10.6345	10.3595
0.660072	3.77162	5.78478						0.660072	4.78726	5.23227		0.260067	0.621572	0.365944		0.260067	0.584071	0.604072		0.660072	5.07195	10.0658		0.260067	0.0188441	0.00153136		0.260067	0.0188441	0.00453138		0.660072	10.0783	9.84702
0.655073	3.58662	5.5104						0.655073	4.53226	4.98289		0.255066	0.601571	0.338224		0.255066	0.545945	0.567195		0.655073	4.66568	9.58452		0.255066	0.00328135	-0.0142815		0.255066	0.00328135	0.00415635		0.655073	9.51576	9.32202
0.650073	3.42036	5.26352						0.650073	4.306	4.76976		0.250066	0.567195	0.313036		0.250066	0.50782	0.528445		0.650073	4.24068	9.11577		0.250066	0.0115314	-0.0213442		0.250066	0.0115314	-0.00190639		0.650073	9.07202	8.87201
0.645072	3.25286	5.03101						0.645072	4.11288	4.56538		0.245066	0.532196	0.302098		0.245066	0.474694	0.49407		0.645072	3.92818	8.69701		0.245066	0.00246882	-0.0192192		0.245066	0.00246882	-0.0158441		0.645072	8.68452	8.46574
0.640072	3.11099	4.81789						0.640072	3.92475	4.37413		0.240066	0.496571	0.276911		0.240066	0.439069	0.45907		0.640072	3.67193	8.33449		0.240066	-0.0130939	-0.0417819		0.240066	-0.0130939	-0.0373445		0.640072	8.31575	8.09076
0.635072	2.98411	4.62976						0.635072	3.74912	4.20163		0.235066	0.46782	0.251848		0.235066	0.409069	0.422819		0.635072	3.37036	7.95324		0.235066	-0.0269692	-0.0450945		0.235066	-0.0269692	-0.0372818		0.635072	7.91574	7.7595
0.630072	2.85036	4.45601						0.630072	3.59349	4.0385		0.230066	0.436568	0.23116		0.230066	0.376568	0.392194		0.630072	3.15036	7.66573		0.230066	-0.0289068	-0.0469069		0.230066	-0.0289068	-0.0414693		0.630072	7.64699	7.51574
0.625072	2.7466	4.281						0.625072	3.45599	3.896		0.225066	0.406568	0.213847		0.225066	0.348442	0.360317		0.625072	2.96473	7.40948		0.225066	-0.0460944	-0.0651573		0.225066	-0.0460944	-0.0520321		0.625072	7.29074	7.16574
0.620072	2.64348	4.12538						0.620072	3.31536	3.75287		0.220066	0.380943	0.192784		0.220066	0.321224	0.335941		0.620072	2.79098	7.13449		0.220066	-0.0601572	-0.0657197		0.220066	-0.0601572	-0.0607822		0.620072	7.03449	6.88448
0.615072	2.53785	3.97725						0.615072	3.19349	3.62662		0.215066	0.358287	0.173409		0.215066	0.295098	0.309598		0.615072	2.6316	6.84698		0.215066	-0.0601572	-0.0754074		0.215066	-0.0601572	-0.0651573		0.615072	6.82824	6.65321
0.610072	2.4416	3.84787						0.610072	3.07161	3.49974		0.210066	0.330786	0.163159		0.210066	0.270348	0.284536		0.610072	2.50035	6.66573		0.210066	-0.0607822	-0.0759699		0.210066	-0.0607822	-0.0804075		0.610072	6.53448	6.46572
0.605072	2.36347	3.72099						0.605072	2.96973	3.38912		0.205066	0.293473	0.148346		0.205066	0.248847	0.261035		0.605072	2.3616	6.45947		0.205066	-0.0722042	-0.0908451		0.205066	-0.0722042	-0.0897826		0.605072	6.36573	6.25947
0.600071	2.2791	3.59662						0.600071	2.86161	3.27786		0.200066	0.275098	0.126096		0.200066	0.22816	0.237597		0.600071	2.24722	6.27196		0.200066	-0.0880951	-0.0927827		0.200066	-0.0880951	-0.0883452		0.600071	6.15323	6.00321
0.595072	2.2091	3.47599						0.595072	2.76785	3.17161		0.195065	0.258035	0.115845		0.195065	0.207409	0.21791		0.595072	2.1491	6.09071		0.195065	-0.0797825	-0.100595		0.195065	-0.0797825	-0.0912826		0.595072	5.90947	5.85947
0.590072	2.13972	3.36411						0.590072	2.67348	3.07286		0.190065	0.232847	0.0936577		0.190065	0.187534	0.196972		0.590072	2.05659	5.87196		0.190065	-0.0964702	-0.113908		0.190065	-0.0964702	-0.107158		0.590072	5.7157	5.66571
0.585072	2.06534	3.26099						0.585072	2.5941	2.98036		0.185065	0.209534	0.0774074		0.185065	0.170721	0.179221		0.585072	1.96034	5.7157		0.185065	-0.112533	-0.11422		0.185065	-0.112533	-0.11122		0.585072	5.59695	5.49695
0.580071	2.00222	3.16224						0.580071	2.50848	2.88723		0.180065	0.185409	0.057157		0.180065	0.153284	0.161346		0.580071	1.89034	5.55947		0.180065	-0.114658	-0.122908		0.180065	-0.114658	-0.11322		0.580071	5.43447	5.35321
0.575071	1.94159	3.06161						0.575071	2.42972	2.80848		0.175065	0.165909	0.0501571		0.175065	0.138971	0.145783		0.575071	1.82472	5.45321		0.175065	-0.122189	-0.121221		0.175065	-0.122189	-0.120908		0.575071	5.23446	5.14696
0.570071	1.87159	2.97411						0.570071	2.3516	2.72348		0.170065	0.149096	0.0324068		0.170065	0.124221	0.131596		0.570071	1.74846	5.30322		0.170065	-0.132533	-0.145908		0.170065	-0.132533	-0.131846		0.570071	5.07195	4.9907
0.565071	1.82534	2.88848						0.565071	2.28785	2.6416		0.165065	0.134283	0.0322192		0.165065	0.112408	0.118971		0.565071	1.68409	5.18446		0.165065	-0.129033	-0.150784		0.165065	-0.129033	-0.134721		0.565071	4.95944	4.8907
0.560071	1.76909	2.8141						0.560071	2.21535	2.56473		0.160065	0.10497	0.0214067		0.160065	0.0987828	0.104783		0.560071	1.61909	5.00946		0.160065	-0.142158	-0.155096		0.160065	-0.142158	-0.138205		0.560071	4.82819	4.78444
0.555071	1.72096	2.7216						0.555071	2.15347	2.49035		0.155065	0.087595	-0.000781298		0.155065	0.0873451	0.0928452		0.555071	1.57659	4.91569		0.155065	-0.145658	-0.145971		0.155065	-0.145658	-0.141408		0.555071	4.68445	4.60944
0.550071	1.66721	2.65285						0.550071	2.08347	2.41785		0.150065	0.0705323	-0.00871897		0.150065	0.0775325	0.0807824		0.550071	1.51346	4.77819		0.150065	-0.159221	-0.152909		0.150065	-0.159221	-0.144846		0.550071	4.57194	4.49069
0.545071	1.61971	2.56973						0.545071	2.02534	2.35285		0.145065	0.0507195	-0.0325317		0.145065	0.0669699	0.0720325		0.545071	1.46221	4.6782		0.145065	-0.158784	-0.159471		0.145065	-0.158784	-0.148846		0.545071	4.37663	4.3285
0.540071	1.57221	2.50098						0.540071	1.97159	2.28972		0.140065	0.0273442	-0.0409069		0.140065	0.0584071	0.0617821		0.540071	1.41408	4.56569		0.140065	-0.168659	-0.162159		0.140065	-0.168659	-0.163596		0.540071	4.27225	4.21725
0.53507	1.52596	2.4266						0.53507	1.90847	2.22097		0.135065	0.009969	-0.0527821		0.135065	0.0484695	0.0536571		0.53507	1.37033	4.4185		0.135065	-0.172096	-0.174971		0.135065	-0.172096	-0.169659		0.53507	4.15913	4.11537
0.530071	1.48159	2.36097						0.530071	1.85909	2.15847		0.130064	0.000656128	-0.0614697		0.130064	0.0412819	0.0440319		0.530071	1.32221	4.32225		0.130064	-0.183097	-0.189847		0.130064	-0.183097	-0.189097		0.530071	4.04475	3.99787
0.525071	1.43283	2.2966						0.525071	1.80597	2.09847		0.125064	-0.0188441	-0.078095		0.125064	0.0345318	0.0378444		0.525071	1.28908	4.20663		0.125064	-0.196534	-0.195534		0.125064	-0.196534	-0.182722		0.525071	3.94287	3.89662
0.520071	1.39346	2.2191						0.520071	1.74409	2.03972		0.120064	-0.0395944	-0.10047		0.120064	0.0269067	0.0295942		0.520071	1.24846	4.11475		0.120064	-0.198347	-0.214472		0.120064	-0.198347	-0.202034		0.520071	3.8385	3.80037
0.51507	1.34471	2.1666						0.51507	1.70409	1.98222		0.115064	-0.0654697	-0.105658		0.115064	0.0192189	0.0228441		0.51507	1.20033	4.01475		0.115064	-0.207347	-0.211784		0.115064	-0.207347	-0.214222		0.51507	3.72912	3.70474
0.51007	1.31221	2.10347						0.51007	1.64534	1.91534		0.110064	-0.082095	-0.124096		0.110064	0.0123439	0.0155315		0.51007	1.17158	3.90475		0.110064	-0.22516	-0.238785		0.110064	-0.22516	-0.22691		0.51007	3.63037	3.60287
0.50507	1.26533	2.03784						0.50507	1.59971	1.87159		0.105064	-0.0999703	-0.134908		0.105064	0.00790644	0.00909376		0.50507	1.13533	3.82475		0.105064	-0.239347	-0.234347		0.105064	-0.239347	-0.244285		0.50507	3.54537	3.51537
0.50007	1.23971	1.97534						0.50007	1.54971	1.81534		0.100064	-0.125096	-0.161534		0.100064	-0.000156164	0.000906229		0.50007	1.0897	3.71912		0.100064	-0.248285	-0.24866		0.100064	-0.248285	-0.247848		0.50007	3.44974	3.40786
0.49507	1.19346	1.91659						0.49507	1.51159	1.75659		0.0950637	-0.157096	-0.180596		0.0950637	-0.00715637	-0.00759387		0.49507	1.0622	3.63412		0.0950637	-0.26116	-0.270973		0.0950637	-0.26116	-0.272223		0.49507	3.35036	3.32099
0.49007	1.1497	1.86284						0.49007	1.46471	1.70346		0.090064	-0.187659	-0.219035		0.090064	-0.0161564	-0.015094		0.49007	1.02033	3.54474		0.090064	-0.26966	-0.290161		0.090064	-0.26966	-0.277848		0.49007	3.24849	3.23161
0.48507	1.12283	1.80222						0.48507	1.41783	1.64721		0.0850639	-0.217535	-0.248723		0.0850639	-0.0243442	-0.0224066		0.48507	0.982203	3.46474		0.0850639	-0.289973	-0.310911		0.0850639	-0.289973	-0.298723		0.48507	3.17099	3.14911
0.48007	1.0872	1.74846						0.48007	1.37408	1.59409		0.0800638	-0.27141	-0.284348		0.0800638	-0.0322819	-0.0317192		0.48007	0.945327	3.37036		0.0800638	-0.311536	-0.314599		0.0800638	-0.311536	-0.315599		0.48007	3.08661	3.05598
0.47507	1.05158	1.69596						0.47507	1.33221	1.55284		0.0750637	-0.319474	-0.327911		0.0750637	-0.0425944	-0.0419068		0.47507	0.898452	3.30474		0.0750637	-0.332161	-0.344912		0.0750637	-0.332161	-0.337661		0.47507	3.01286	2.97723
0.47007	1.01533	1.63221						0.47007	1.29408	1.50033		0.0700636	-0.379912	-0.389037		0.0700636	-0.0522821	-0.0520321		0.47007	0.880325	3.20099		0.0700636	-0.341599	-0.359037		0.0700636	-0.341599	-0.363849		0.47007	2.91848	2.90286
0.46507	0.982203	1.58784						0.46507	1.24471	1.44783		0.0650635	-0.454163	-0.452913		0.0650635	-0.0654697	-0.0639697		0.46507	0.846574	3.13599		0.0650635	-0.375537	-0.373912		0.0650635	-0.375537	-0.3866		0.46507	2.83098	2.80723
0.46007	0.944076	1.53409						0.46007	1.20721	1.40471		0.0600634	-0.546602	-0.526289		0.0600634	-0.080345	-0.0785949		0.46007	0.815325	3.03973		0.0600634	-0.387787	-0.393412		0.0600634	-0.387787	-0.399912		0.46007	2.75848	2.7291
0.45507	0.912201	1.48471						0.45507	1.15971	1.34908		0.0550632	-0.653041	-0.620728		0.0550632	-0.0994703	-0.0964078		0.45507	0.774074	2.95536		0.0550632	-0.406725	-0.427038		0.0550632	-0.406725	-0.431975		0.45507	2.67098	2.66348
0.450069	0.874076	1.42971						0.450069	1.1247	1.30846		0.0500631	-0.767981	-0.721792		0.0500631	-0.116846	-0.11447		0.450069	0.730948	2.87161		0.0500631	-0.432788	-0.464726		0.0500631	-0.432788	-0.460351		0.450069	2.59535	2.5716
0.445069	0.847826	1.38533						0.445069	1.08658	1.26346		0.045063	-0.906733	-0.843357		0.045063	-0.139721	-0.136908		0.445069	0.709698	2.79348		0.045063	-0.468913	-0.488226		0.045063	-0.468913	-0.477476		0.445069	2.52723	2.50222
0.440069	0.8147	1.33408						0.440069	1.04095	1.21908		0.0400629	-1.07317	-0.988859		0.0400629	-0.166659	-0.162784		0.440069	0.674074	2.7166		0.0400629	-0.497539	-0.521039		0.0400629	-0.497539	-0.516227		0.440069	2.43785	2.4291
0.435069	0.78845	1.28971						0.435069	1.00158	1.17095		0.0350628	-1.2703	-1.15511		0.0350628	-0.199409	-0.193347		0.435069	0.641572	2.63473		0.0350628	-0.532477	-0.562727		0.0350628	-0.532477	-0.566852		0.435069	2.36972	2.35847
0.430069	0.747824	1.24158						0.430069	0.967827	1.12908		0.0300632	-1.49868	-1.35755		0.0300632	-0.233597	-0.229347		0.430069	0.603447	2.56785		0.0300632	-0.579603	-0.614978		0.0300632	-0.579603	-0.603353		0.430069	2.30285	2.2841
0.425069	0.715947	1.19096						0.425069	0.934701	1.0847		0.025063	-1.77837	-1.58062		0.025063	-0.277786	-0.27016		0.425069	0.587821	2.48223		0.025063	-0.627728	-0.646604		0.025063	-0.627728	-0.649291		0.425069	2.22597	2.21597
0.420069	0.684698	1.1497						0.420069	0.889075	1.03533		0.0200629	-2.08722	-1.84331		0.0200629	-0.328349	-0.319911		0.420069	0.53407	2.41535		0.0200629	-0.662416	-0.709605		0.0200629	-0.662416	-0.710355		0.420069	2.15347	2.13972
0.415069	0.655947	1.10033						0.415069	0.859075	0.999079		0.0150628	-2.4441	-2.1366		0.0150628	-0.3861	-0.375975		0.415069	0.512195	2.33535		0.0150628	-0.734105	-0.771981		0.0150628	-0.734105	-0.788418		0.415069	2.08347	2.07347
0.410069	0.627196	1.05658						0.410069	0.826576	0.956576		0.0100627	-2.85911	-2.4766		0.0100627	-0.456413	-0.442038		0.410069	0.501571	2.25472		0.0100627	-0.790668	-0.858419		0.0100627	-0.790668	-0.842419		0.410069	2.01784	2.00284
0.405069	0.600946	1.01658						0.405069	0.7847	0.922201		0.00506258	-3.31849	-2.86036		0.00506258	-0.533227	-0.516539		0.405069	0.47157	2.1866		0.00506258	-0.870232	-0.920358		0.00506258	-0.870232	-0.937421		0.405069	1.94972	1.93909
0.400069	0.570321	0.970328						0.400069	0.749073	0.879076		6.24657e-05	-3.861	-3.29599		6.24657e-05	-0.626041	-0.604791		0.400069	0.43782	2.11347		6.24657e-05	-0.950796	-1.02086		6.24657e-05	-0.950796	-1.02167		0.400069	1.87784	1.88034
0.395069	0.544696	0.920327						0.395069	0.714073	0.84095		-0.00493765	-4.47413	-3.78037		-0.00493765	-0.731355	-0.704542		0.395069	0.396569	2.04034		-0.00493765	-1.05023	-1.1263		-0.00493765	-1.05023	-1.13761		0.395069	1.81534	1.81972
0.390069	0.514071	0.882826						0.390069	0.683448	0.800323		-0.00993776	-5.14352	-4.316		-0.00993776	-0.850544	-0.818731		0.390069	0.379694	1.96159		-0.00993776	-1.14117	-1.24499		-0.00993776	-1.14117	-1.23574		0.390069	1.75596	1.75159
0.385068	0.489695	0.84095						0.385068	0.642822	0.768449		-0.0149379	-5.89603	-4.91976		-0.0149379	-0.986671	-0.948921		0.385068	0.336349	1.88159		-0.0149379	-1.25199	-1.34718		-0.0149379	-1.25199	-1.35143		0.385068	1.69159	1.69096
0.380068	0.456569	0.804698						0.380068	0.615323	0.726573		-0.019938	-6.73979	-5.57852		-0.019938	-1.14055	-1.09742		0.380068	0.319099	1.82159		-0.019938	-1.37568	-1.48737		-0.019938	-1.37568	-1.47468		0.380068	1.63909	1.62409
0.375068	0.43407	0.774074						0.375068	0.584695	0.684698		-0.0249381	-7.65043	-6.28916		-0.0249381	-1.31511	-1.26249		0.375068	0.295411	1.75097		-0.0249381	-1.51437	-1.62781		-0.0249381	-1.51437	-1.63906		0.375068	1.57159	1.57159
0.370068	0.408444	0.734699						0.370068	0.552821	0.663447		-0.0299382	-8.6542	-7.0673		-0.0299382	-1.50855	-1.44849		0.370068	0.274035	1.68784		-0.0299382	-1.65787	-1.78506		-0.0299382	-1.65787	-1.80909		0.370068	1.52221	1.51659
0.365068	0.384068	0.702822						0.365068	0.521569	0.625947		-0.0349379	-9.76046	-7.92793		-0.0349379	-1.72331	-1.65224		0.365068	0.246347	1.59971		-0.0349379	-1.83831	-1.96159		-0.0349379	-1.83831	-1.97347		0.365068	1.45534	1.45596
0.360068	0.357194	0.662198						0.360068	0.494695	0.591571		-0.039938	-10.9317	-8.82857		-0.039938	-1.96347	-1.87597		0.360068	0.223222	1.54909		-0.039938	-2.01847	-2.14347		-0.039938	-2.01847	-2.1441		0.360068	1.40283	1.39471
0.355068	0.332224	0.626571						0.355068	0.465944	0.55407		-0.0449381	-12.2174	-9.80234		-0.0449381	-2.2191	-2.12472		0.355068	0.197722	1.46971		-0.0449381	-2.19785	-2.32597		-0.0449381	-2.19785	-2.34535		0.355068	1.34283	1.34033
0.350068	0.310349	0.595946						0.350068	0.440319	0.526571		-0.0499382	-13.573	-10.8149		-0.0499382	-2.50098	-2.3966		0.350068	0.164909	1.40971		-0.0499382	-2.39535	-2.53973		-0.0499382	-2.39535	-2.55285		0.350068	1.29971	1.29908
0.345068	0.292036	0.560946						0.345068	0.409069	0.492194		-0.0549383	-15.0155	-11.8861		-0.0549383	-2.80411	-2.68098		0.345068	0.164159	1.34346		-0.0549383	-2.6141	-2.74598		-0.0549383	-2.6141	-2.7466		0.345068	1.23596	1.23908
0.340068	0.266223	0.529695						0.340068	0.387819	0.470943		-0.0599384	-16.5481	-13.0211		-0.0599384	-3.13036	-2.98786		0.340068	0.131033	1.28221		-0.0599384	-2.83223	-2.96911		-0.0599384	-2.83223	-2.97223		0.340068	1.19971	1.19408
0.335068	0.242472	0.495319						0.335068	0.358443	0.444069		-0.0649385	-18.0659	-14.1693		-0.0649385	-3.47037	-3.31474		0.335068	0.107845	1.21283		-0.0649385	-3.06661	-3.19474		-0.0649385	-3.06661	-3.17536		0.335068	1.13533	1.13658
0.330068	0.227847	0.47282						0.330068	0.338099	0.407193		-0.0699387	-19.7347	-15.3574		-0.0699387	-3.82912	-3.65349		0.330068	0.0942202	1.15533		-0.0699387	-3.29224	-3.41474		-0.0699387	-3.29224	-3.40786		0.330068	1.09095	1.0822
0.325068	0.205472	0.43782						0.325068	0.313411	0.382819		-0.0749388	-21.4285	-16.5449		-0.0749388	-4.19788	-4.00787		0.325068	0.0816574	1.10033		-0.0749388	-3.54099	-3.63974		-0.0749388	-3.54099	-3.60474		0.325068	1.04345	1.03408
0.320067	0.185472	0.411568						0.320067	0.293848	0.362818		-0.0799389	-23.1597	-17.7331		-0.0799389	-4.58163	-4.371		0.320067	0.0565946	1.04595		-0.0799389	-3.7685	-3.85287		-0.0799389	-3.7685	-3.83537		0.320067	0.989077	0.992827
0.315067	0.166596	0.382192						0.315067	0.269348	0.337411		-0.084939	-24.8848	-18.8659		-0.084939	-4.97226	-4.74601		0.315067	0.0304067	0.992827		-0.084939	-4.0185	-4.06475		-0.084939	-4.0185	-4.04162		0.315067	0.944703	0.949702
0.310067	0.145033	0.361569						0.310067	0.246035	0.311786		-0.0899391	-26.641	-20.0034		-0.0899391	-5.36477	-5.12039		0.310067	0.0159066	0.923452		-0.0899391	-4.24538	-4.266		-0.0899391	-4.24538	-4.23225		0.310067	0.897827	0.899701
0.305067	0.134283	0.326911						0.305067	0.22141	0.286661		-0.0949388	-28.2911	-21.0909		-0.0949388	-5.7554	-5.4929		0.305067	-0.00634384	0.871575		-0.0949388	-4.44976	-4.44851		-0.0949388	-4.44976	-4.4135		0.305067	0.85845	0.8547
0.300067	0.114346	0.310286						0.300067	0.201659	0.264785		-0.0999391	-29.9411	-22.1535		-0.0999391	-6.14228	-5.86353		0.300067	-0.0230942	0.81845		-0.0999391	-4.65351	-4.62163		-0.0999391	-4.65351	-4.58976		0.300067	0.809076	0.815949
0.295067	0.0922201	0.285223						0.295067	0.179722	0.243973		-0.104939	-31.5036	-23.041		-0.104939	-6.52041	-6.22541		0.295067	-0.0374694	0.759075		-0.104939	-4.85414	-4.78601		-0.104939	-4.85414	-4.72476		0.295067	0.766573	0.764699
0.290067	0.076345	0.26741						0.290067	0.162096	0.216035		-0.109939	-32.9849	-23.9035		-0.109939	-6.88854	-6.58041		0.290067	-0.0676574	0.709074		-0.109939	-5.01726	-4.91789		-0.109939	-5.01726	-4.85226		0.290067	0.727198	0.719697
0.285067	0.0568447	0.237472						0.285067	0.144971	0.201534		-0.114939	-34.2661	-24.541		-0.114939	-7.24042	-6.91354		0.285067	-0.0945327	0.649073		-0.114939	-5.17289	-5.02789		-0.114939	-5.17289	-4.95789		0.285067	0.675323	0.678449
0.280067	0.0495319	0.219597						0.280067	0.123283	0.173721		-0.119939	-35.4474	-25.116		-0.119939	-7.5748	-7.23417		0.280067	-0.116908	0.604072		-0.119939	-5.28977	-5.11227		-0.119939	-5.28977	-5.01976		0.280067	0.642197	0.647821
0.275067	0.0339692	0.191409						0.275067	0.10347	0.158471		-0.124939	-36.3912	-25.491		-0.124939	-7.89043	-7.53605		0.275067	-0.128533	0.535946		-0.124939	-5.3979	-5.15664		-0.124939	-5.3979	-5.08852		0.275067	0.607822	0.599697
0.270067	0.012969	0.175034						0.270067	0.0872827	0.138533		-0.12994	-37.1412	-25.6973		-0.12994	-8.18481	-7.81293		0.270067	-0.150596	0.485945		-0.12994	-5.4579	-5.20414		-0.12994	-5.4579	-5.11414		0.270067	0.568447	0.565321
0.265067	0.00640631	0.156034						0.265067	0.0739698	0.115845		-0.13494	-37.6787	-25.7848		-0.13494	-8.44669	-8.06606		0.265067	-0.183284	0.437193		-0.13494	-5.48602	-5.22039		-0.13494	-5.48602	-5.12852		0.265067	0.53782	0.526571
0.260067	-0.00971889	0.132658						0.260067	0.0536571	0.0972826		-0.13994	-37.96	-25.6598		-0.13994	-8.68857	-8.29481		0.260067	-0.211472	0.385318		-0.13994	-5.5079	-5.18977		-0.13994	-5.5079	-5.11539		0.260067	0.50782	0.500946
0.255066	-0.0279067	0.110908						0.255066	0.0381567	0.0807824		-0.14494	-38.0287	-25.3973		-0.14494	-8.8992	-8.49544		0.255066	-0.244598	0.316567		-0.14494	-5.4879	-5.15977		-0.14494	-5.4879	-5.09352		0.255066	0.469069	0.460944
0.250066	-0.0375943	0.0891576						0.250066	0.0167816	0.0633447		-0.14994	-37.835	-24.9973		-0.14994	-9.0817	-8.66982		0.250066	-0.286098	0.274692		-0.14994	-5.46477	-5.12852		-0.14994	-5.46477	-5.03539		0.250066	0.428443	0.428443
0.245066	-0.0549071	0.0717199						0.245066	0.00396872	0.0429695		-0.15494	-37.3349	-24.391		-0.15494	-9.23733	-8.81545		0.245066	-0.326474	0.222722		-0.15494	-5.39914	-5.05539		-0.15494	-5.39914	-4.97539		0.245066	0.387819	0.387819
0.240066	-0.0657197	0.0534697						0.240066	-0.011219	0.0253441		-0.15994	-36.6662	-23.716		-0.15994	-9.36358	-8.93545		0.240066	-0.350349	0.163909		-0.15994	-5.33664	-4.98789		-0.15994	-5.33664	-4.89164		0.240066	0.365944	0.354693
0.235066	-0.0777199	0.0435944						0.235066	-0.0272818	0.011344		-0.16494	-35.7412	-22.9535		-0.16494	-9.46608	-9.02983		0.235066	-0.401037	0.101658		-0.16494	-5.24727	-4.88414		-0.16494	-5.24727	-4.81351		0.235066	0.331036	0.325349
0.230066	-0.0959077	0.0207815						0.230066	-0.0477819	-0.00809383		-0.16994	-34.6474	-22.0722		-0.16994	-9.53796	-9.0967		0.230066	-0.447663	0.0368443		-0.16994	-5.13727	-4.78101		-0.16994	-5.13727	-4.72039		0.230066	0.303286	0.287223
0.225066	-0.102908	0.00521874						0.225066	-0.0575322	-0.0226567		-0.17494	-33.3661	-21.1847		-0.17494	-9.58546	-9.13545		0.225066	-0.496289	-0.0170941		-0.17494	-5.02602	-4.67976		-0.17494	-5.02602	-4.62351		0.225066	0.261848	0.259035
0.220066	-0.117908	-0.0123439						0.220066	-0.0719699	-0.0365319		-0.17994	-32.0099	-20.2472		-0.17994	-9.60858	-9.15608		0.220066	-0.538352	-0.0750949		-0.17994	-4.88851	-4.57663		-0.17994	-4.88851	-4.49976		0.220066	0.240347	0.229972
0.215066	-0.134596	-0.0289693						0.215066	-0.0905327	-0.0547196		-0.18494	-30.5536	-19.2722		-0.18494	-9.61108	-9.1592		0.215066	-0.587165	-0.126033		-0.18494	-4.76601	-4.46038		-0.18494	-4.76601	-4.38788		0.215066	0.191409	0.204159
0.210066	-0.142846	-0.045157						0.210066	-0.104033	-0.0674698		-0.18994	-29.0036	-18.3347		-0.18994	-9.59358	-9.13795		0.210066	-0.641229	-0.194472		-0.18994	-4.63788	-4.34725		-0.18994	-4.63788	-4.29038		0.210066	0.180597	0.168659
0.205066	-0.158784	-0.0621573						0.205066	-0.119221	-0.0907826		-0.194941	-27.4786	-17.3721		-0.194941	-9.55858	-9.10483		0.205066	-0.689354	-0.244722		-0.194941	-4.51038	-4.23413		-0.194941	-4.51038	-4.171		0.205066	0.147971	0.150908
0.200066	-0.173721	-0.08022						0.200066	-0.128158	-0.0987828		-0.199941	-25.916	-16.4721		-0.199941	-9.51046	-9.05483		0.200066	-0.734605	-0.299223		-0.199941	-4.36788	-4.12288		-0.199941	-4.36788	-4.06412		0.200066	0.116345	0.116096
0.195065	-0.186034	-0.10122						0.195065	-0.148534	-0.120846		-0.204941	-24.4097	-15.6409		-0.204941	-9.45046	-8.99295		0.195065	-0.775731	-0.358287		-0.204941	-4.246	-4.00725		-0.204941	-4.246	-3.961		0.195065	0.0791574	0.0950952
0.190065	-0.192972	-0.11422						0.190065	-0.160159	-0.140408		-0.209941	-22.9785	-14.8283		-0.209941	-9.37671	-8.92107		0.190065	-0.816669	-0.410413		-0.209941	-4.1235	-3.90662		-0.209941	-4.1235	-3.87475		0.190065	0.0619073	0.0611572
0.185065	-0.209972	-0.132221						0.185065	-0.175909	-0.159471		-0.214941	-21.5597	-14.0408		-0.214941	-9.29233	-8.84232		0.185065	-0.845982	-0.479726		-0.214941	-4.00287	-3.82287		-0.214941	-4.00287	-3.76975		0.185065	0.0201566	0.0280941
0.180065	-0.22041	-0.152909						0.180065	-0.185222	-0.173596		-0.219941	-20.2659	-13.3596		-0.219941	-9.20358	-8.75545		0.180065	-0.895232	-0.528164		-0.219941	-3.89037	-3.71849		-0.219941	-3.89037	-3.69099		0.180065	0.00240636	0.00484371
0.175065	-0.233347	-0.164909						0.175065	-0.203972	-0.184784		-0.224941	-19.0659	-12.7033		-0.224941	-9.10733	-8.66607		0.175065	-0.92942	-0.59504		-0.224941	-3.79162	-3.64287		-0.224941	-3.79162	-3.60162		0.175065	-0.0184691	-0.0167816
0.170065	-0.24241	-0.188222						0.170065	-0.220785	-0.202347		-0.229941	-17.9159	-12.1283		-0.229941	-9.0092	-8.57107		0.170065	-0.975546	-0.657291		-0.229941	-3.67974	-3.55287		-0.229941	-3.67974	-3.52599		0.170065	-0.0534695	-0.052157
0.165065	-0.261098	-0.200222						0.165065	-0.237722	-0.22166		-0.234941	-16.8409	-11.5908		-0.234941	-8.90545	-8.47169		0.165065	-1.02136	-0.70748		-0.234941	-3.57974	-3.47912		-0.234941	-3.57974	-3.45787		0.165065	-0.0716574	-0.0739074
0.160065	-0.281536	-0.220035						0.160065	-0.247723	-0.23541		-0.239941	-15.9221	-11.0845		-0.239941	-8.7992	-8.37169		0.160065	-1.06799	-0.780918		-0.239941	-3.49724	-3.42536		-0.239941	-3.49724	-3.40224		0.160065	-0.10672	-0.0908451
0.155065	-0.289723	-0.24516						0.155065	-0.268535	-0.257535		-0.244941	-15.0471	-10.6595		-0.244941	-8.69607	-8.26919		0.155065	-1.11561	-0.849357		-0.244941	-3.44037	-3.36036		-0.244941	-3.44037	-3.33911		0.155065	-0.130721	-0.121971
0.150065	-0.302973	-0.258973						0.150065	-0.282348	-0.27266		-0.249941	-14.2846	-10.297		-0.249941	-8.58544	-8.16919		0.150065	-1.16186	-0.907233		-0.249941	-3.36161	-3.30911		-0.249941	-3.36161	-3.30974		0.150065	-0.149471	-0.152346
0.145065	-0.324099	-0.281973						0.145065	-0.298036	-0.296098		-0.254941	-13.5533	-9.89703		-0.254941	-8.47982	-8.06669		0.145065	-1.21742	-0.990421		-0.254941	-3.29036	-3.27661		-0.254941	-3.29036	-3.25411		0.145065	-0.184847	-0.169409
0.140065	-0.341849	-0.308536						0.140065	-0.320161	-0.320661		-0.259942	-12.8783	-9.54077		-0.259942	-8.37357	-7.96731		0.140065	-1.27761	-1.06324		-0.259942	-3.25224	-3.25661		-0.259942	-3.25224	-3.24536		0.140065	-0.204722	-0.201722
0.135065	-0.357224	-0.329599						0.135065	-0.337161	-0.349412		-0.264942	-12.3221	-9.27202		-0.264942	-8.27231	-7.86918		0.135065	-1.33449	-1.15367		-0.264942	-3.21161	-3.22911		-0.264942	-3.21161	-3.22349		0.135065	-0.244535	-0.238785
0.130064	-0.377912	-0.359474						0.130064	-0.359349	-0.375537		-0.269942	-11.8408	-9.04076		-0.269942	-8.16856	-7.77043		0.130064	-1.39862	-1.24499		-0.269942	-3.16536	-3.22161		-0.269942	-3.16536	-3.23599		0.130064	-0.26241	-0.26616
0.125064	-0.399475	-0.396037						0.125064	-0.383475	-0.408913		-0.274942	-11.3658	-8.77826		-0.274942	-8.06731	-7.67668		0.125064	-1.44974	-1.33605		-0.274942	-3.14474	-3.21411		-0.274942	-3.14474	-3.22911		0.125064	-0.300098	-0.287973
0.120064	-0.428788	-0.424538						0.120064	-0.4061	-0.443913		-0.279942	-10.9533	-8.60951		-0.279942	-7.98168	-7.5798		0.120064	-1.5223	-1.45168		-0.279942	-3.15036	-3.23411		-0.279942	-3.15036	-3.24411		0.120064	-0.323849	-0.325286
0.115064	-0.459351	-0.465288						0.115064	-0.439663	-0.490976		-0.284942	-10.5783	-8.472		-0.284942	-7.87231	-7.4873		0.115064	-1.59587	-1.57199		-0.284942	-3.14974	-3.26036		-0.284942	-3.14974	-3.26911		0.115064	-0.361724	-0.356974
0.110064	-0.493851	-0.516227						0.110064	-0.469538	-0.537789		-0.289942	-10.2845	-8.30325		-0.289942	-7.77543	-7.39793		0.110064	-1.66818	-1.70162		-0.289942	-3.15474	-3.29474		-0.289942	-3.15474	-3.30161		0.110064	-0.411913	-0.413538
0.105064	-0.532727	-0.57904						0.105064	-0.512289	-0.598603		-0.294942	-9.97202	-8.1845		-0.294942	-7.68605	-7.31355		0.105064	-1.76034	-1.85222		-0.294942	-3.16786	-3.34036		-0.294942	-3.16786	-3.34036		0.105064	-0.460163	-0.44135
0.100064	-0.583353	-0.652729						0.100064	-0.556415	-0.666541										0.100064	-1.84909	-2.02847						0.100064	-0.329661	-0.320161		0.100064	-0.498726	-0.495914
0.0950637	-0.637916	-0.73248						0.0950637	-0.614853	-0.74598										0.0950637	-1.93722	-2.2241						0.0950637	-0.354099	-0.339599		0.0950637	-0.572165	-0.55729
0.090064	-0.699729	-0.826169						0.090064	-0.685542	-0.847794										0.090064	-2.05034	-2.43973						0.090064	-0.3736	-0.350974		0.090064	-0.630541	-0.619416
0.0850639	-0.772106	-0.943421						0.0850639	-0.76023	-0.961733										0.0850639	-2.14972	-2.67785						0.0850639	-0.391225	-0.3736		0.0850639	-0.697792	-0.690604
0.0800638	-0.864169	-1.07817						0.0800638	-0.847794	-1.09936										0.0800638	-2.26597	-2.94286						0.0800638	-0.408162	-0.387412		0.0800638	-0.778168	-0.774918
0.0750637	-0.968484	-1.23549						0.0750637	-0.958921	-1.25436										0.0750637	-2.38785	-3.24786						0.0750637	-0.436725	-0.41635		0.0750637	-0.893357	-0.862419
0.0700636	-1.08742	-1.41274						0.0700636	-1.0743	-1.4418										0.0700636	-2.52285	-3.58037						0.0700636	-0.469788	-0.445163		0.0700636	-0.986296	-0.979359
0.0650635	-1.22693	-1.62418						0.0650635	-1.21961	-1.65462										0.0650635	-2.64723	-3.96287						0.0650635	-0.501914	-0.476851		0.0650635	-1.09855	-1.08517
0.0600634	-1.38105	-1.86593						0.0600634	-1.38111	-1.89094										0.0600634	-2.79661	-4.37288						0.0600634	-0.524539	-0.511164		0.0600634	-1.23549	-1.2203
0.0550632	-1.55818	-2.13222						0.0550632	-1.55968	-2.16222										0.0550632	-2.96786	-4.86226						0.0550632	-0.562727	-0.540915		0.0550632	-1.37893	-1.34549
0.0500631	-1.76318	-2.42597						0.0500631	-1.7635	-2.4666										0.0500631	-3.13661	-5.40227						0.0500631	-0.610916	-0.582978		0.0500631	-1.54937	-1.52262
0.045063	-1.98347	-2.75473						0.045063	-1.99034	-2.79911										0.045063	-3.33224	-6.0054						0.045063	-0.656604	-0.627916		0.045063	-1.74243	-1.70312
0.0400629	-2.21972	-3.11411						0.0400629	-2.2316	-3.16536										0.0400629	-3.55537	-6.67666						0.0400629	-0.699979	-0.671292		0.0400629	-1.95284	-1.91659
0.0350628	-2.4766	-3.50724						0.0350628	-2.49598	-3.55849										0.0350628	-3.78475	-7.44418						0.0350628	-0.75398	-0.722542		0.0350628	-2.1966	-2.13284
0.0300632	-2.75848	-3.92287						0.0300632	-2.77973	-3.98287										0.0300632	-4.05412	-8.29356						0.0300632	-0.821669	-0.787606		0.0300632	-2.45785	-2.3966
0.025063	-3.04661	-4.3635						0.025063	-3.07724	-4.43163										0.025063	-4.35038	-9.2467						0.025063	-0.880795	-0.859607		0.025063	-2.75036	-2.68723
0.0200629	-3.34974	-4.82976						0.0200629	-3.38849	-4.89851										0.0200629	-4.67101	-10.2961						0.0200629	-0.959733	-0.917858		0.0200629	-3.07661	-2.99598
0.0150628	-3.66287	-5.30477						0.0150628	-3.70412	-5.3854										0.0150628	-5.04789	-11.463						0.0150628	-1.04392	-1.00448		0.0150628	-3.44537	-3.34786
0.0100627	-3.986	-5.79415						0.0100627	-4.03162	-5.88853										0.0100627	-5.45102	-12.7599						0.0100627	-1.1383	-1.09511		0.0100627	-3.85225	-3.73662
0.00506258	-4.3185	-6.30291						0.00506258	-4.36225	-6.40916										0.00506258	-5.89978	-14.1718						0.00506258	-1.24774	-1.19367		0.00506258	-4.29475	-4.16288
6.24657e-05	-4.65288	-6.82292						6.24657e-05	-4.69976	-6.94604										6.24657e-05	-6.41979	-15.7299						6.24657e-05	-1.36686	-1.31486		6.24657e-05	-4.78726	-4.63851
-0.00493765	-4.98976	-7.34668						-0.00493765	-5.04914	-7.48168										-0.00493765	-6.97542	-17.4268						-0.00493765	-1.49524	-1.43205		-0.00493765	-5.31477	-5.15227
-0.00993776	-5.33727	-7.87918						-0.00993776	-5.39602	-8.02481										-0.00993776	-7.5848	-19.2097						-0.00993776	-1.63968	-1.55518		-0.00993776	-5.89603	-5.71102
-0.0149379	-5.68227	-8.41732						-0.0149379	-5.74915	-8.57107										-0.0149379	-8.26294	-21.1535						-0.0149379	-1.78972	-1.70868		-0.0149379	-6.52229	-6.30541
-0.019938	-6.03853	-8.95733						-0.019938	-6.10853	-9.11733										-0.019938	-8.98857	-23.266						-0.019938	-1.95472	-1.86784		-0.019938	-7.20042	-6.96104
-0.0249381	-6.39854	-9.50796						-0.0249381	-6.47041	-9.67796										-0.0249381	-9.80234	-25.5098						-0.0249381	-2.14785	-2.05097		-0.0249381	-7.93793	-7.66731
-0.0299382	-6.76479	-10.0592						-0.0299382	-6.84729	-10.2448										-0.0299382	-10.6442	-27.9098						-0.0299382	-2.33722	-2.2316		-0.0299382	-8.71295	-8.42857
-0.0349379	-7.14167	-10.6286						-0.0349379	-7.2273	-10.8186										-0.0349379	-11.5717	-30.3973						-0.0349379	-2.54848	-2.43785		-0.0349379	-9.56233	-9.24358
-0.039938	-7.52105	-11.1905						-0.039938	-7.6048	-11.3974										-0.039938	-12.5461	-33.0661						-0.039938	-2.76785	-2.65598		-0.039938	-10.4467	-10.098
-0.0449381	-7.90543	-11.7742						-0.0449381	-7.99981	-11.9849										-0.0449381	-13.588	-35.8537						-0.0449381	-3.02161	-2.88911		-0.0449381	-11.4005	-11.0299
-0.0499382	-8.29044	-12.3443						-0.0499382	-8.39107	-12.5711										-0.0499382	-14.6918	-38.76						-0.0499382	-3.27599	-3.13099		-0.0499382	-12.4143	-12.0061
-0.0549383	-8.6792	-12.9355						-0.0549383	-8.77982	-13.1636										-0.0549383	-15.8156	-41.76						-0.0549383	-3.54787	-3.38724		-0.0549383	-13.4793	-13.0368
-0.0599384	-9.0617	-13.5211						-0.0599384	-9.16795	-13.7593										-0.0599384	-16.9899	-44.8726						-0.0599384	-3.84037	-3.67037		-0.0599384	-14.6162	-14.1249
-0.0649385	-9.43796	-14.0924						-0.0649385	-9.54983	-14.3405										-0.0649385	-18.1472	-48.0789						-0.0649385	-4.13663	-3.96537		-0.0649385	-15.8012	-15.2674
-0.0699387	-9.80609	-14.6649						-0.0699387	-9.91796	-14.9168										-0.0699387	-19.3659	-51.3289						-0.0699387	-4.46976	-4.27663		-0.0699387	-17.0493	-16.4899
-0.0749388	-10.153	-15.2168						-0.0749388	-10.2761	-15.4837										-0.0749388	-20.5972	-54.5915						-0.0749388	-4.80789	-4.59288		-0.0749388	-18.3097	-17.7475
-0.0799389	-10.4798	-15.7524						-0.0799389	-10.613	-16.0312										-0.0799389	-21.8222	-57.9165						-0.0799389	-5.16602	-4.94664		-0.0799389	-19.6722	-19.0659
-0.084939	-10.8067	-16.2806						-0.084939	-10.9367	-16.5562										-0.084939	-23.041	-61.2603						-0.084939	-5.52852	-5.30352		-0.084939	-21.1347	-20.4284
-0.0899391	-11.1024	-16.7762						-0.0899391	-11.2324	-17.0706										-0.0899391	-24.1785	-64.5166						-0.0899391	-5.9179	-5.68478		-0.0899391	-22.6222	-21.9097
-0.0949388	-11.3774	-17.2034						-0.0949388	-11.5117	-17.5034										-0.0949388	-25.291	-67.7479						-0.0949388	-6.32103	-6.07291		-0.0949388	-24.2097	-23.4035
-0.0999391	-11.6449	-17.6721						-0.0999391	-11.7774	-17.9471										-0.0999391	-26.316	-70.9355						-0.0999391	-6.75542	-6.48666		-0.0999391	-25.8473	-25.0098
-0.104939	-11.883	-18.0722						-0.104939	-12.0161	-18.3659										-0.104939	-27.2848	-73.9605						-0.104939	-7.1948	-6.91229		-0.104939	-27.5598	-26.6223
-0.109939	-12.1199	-18.4409						-0.109939	-12.2436	-18.7909										-0.109939	-28.1223	-76.8856						-0.109939	-7.65918	-7.3473		-0.109939	-29.3473	-28.3723
-0.114939	-12.3293	-18.8222						-0.114939	-12.4524	-19.1534										-0.114939	-28.8661	-79.6043						-0.114939	-8.13044	-7.81606		-0.114939	-31.1536	-30.0973
-0.119939	-12.5393	-19.2159						-0.119939	-12.6549	-19.5597										-0.119939	-29.5161	-82.1606						-0.119939	-8.62107	-8.29169		-0.119939	-33.0411	-31.9224
-0.124939	-12.7361	-19.5409						-0.124939	-12.858	-19.8847										-0.124939	-30.0661	-84.5357						-0.124939	-9.12233	-8.78045		-0.124939	-34.9537	-33.8036
-0.12994	-12.9324	-19.8847						-0.12994	-13.0361	-20.2222										-0.12994	-30.4661	-86.642						-0.12994	-9.63734	-9.27795		-0.12994	-36.9412	-35.7474
-0.13494	-13.1205	-20.1597						-0.13494	-13.2143	-20.5222										-0.13494	-30.6786	-88.5107						-0.13494	-10.1686	-9.79109		-0.13494	-38.9662	-37.6787
-0.13994	-13.2955	-20.4597						-0.13994	-13.3905	-20.8222										-0.13994	-30.7786	-90.117						-0.13994	-10.7036	-10.3036		-0.13994	-41.035	-39.7162
-0.14494	-13.468	-20.7534						-0.14494	-13.5524	-21.1472										-0.14494	-30.7974	-91.417						-0.14494	-11.2386	-10.8255		-0.14494	-43.1288	-41.7163
-0.14994	-13.6368	-21.0284						-0.14994	-13.7055	-21.4722										-0.14994	-30.6348	-92.4045						-0.14994	-11.7767	-11.3511		-0.14994	-45.2351	-43.7788
-0.15494	-13.7849	-21.2847						-0.15494	-13.858	-21.716										-0.15494	-30.3848	-93.0733						-0.15494	-12.3074	-11.8667		-0.15494	-47.3601	-45.8226
-0.15994	-13.9324	-21.5722						-0.15994	-13.9924	-21.9972										-0.15994	-29.9473	-93.4233						-0.15994	-12.8355	-12.368		-0.15994	-49.4914	-47.8914
-0.16494	-14.0755	-21.7785						-0.16494	-14.1199	-22.2347										-0.16494	-29.4598	-93.4296						-0.16494	-13.3486	-12.8749		-0.16494	-51.5852	-49.8914
-0.16994	-14.2012	-22.0035						-0.16994	-14.2224	-22.4347										-0.16994	-28.8223	-93.092						-0.16994	-13.8524	-13.3549		-0.16994	-53.6914	-51.8727
-0.17494	-14.3124	-22.2285						-0.17494	-14.328	-22.666										-0.17494	-28.0911	-92.3983						-0.17494	-14.3293	-13.8205		-0.17494	-55.7102	-53.829
-0.17994	-14.4062	-22.391						-0.17994	-14.4168	-22.866										-0.17994	-27.3285	-91.4358						-0.17994	-14.783	-14.2487		-0.17994	-57.6728	-55.754
-0.18494	-14.4924	-22.5222						-0.18494	-14.4837	-23.0222										-0.18494	-26.5285	-90.117						-0.18494	-15.2087	-14.6662		-0.18494	-59.604	-57.6103
-0.18994	-14.5562	-22.6722						-0.18994	-14.5412	-23.1472										-0.18994	-25.616	-88.5107						-0.18994	-15.6112	-15.0487		-0.18994	-61.4416	-59.3228
-0.194941	-14.6099	-22.766						-0.194941	-14.5805	-23.2722										-0.194941	-24.6973	-86.642						-0.194941	-15.9718	-15.4012		-0.194941	-63.1791	-60.9916
-0.199941	-14.6455	-22.8722						-0.199941	-14.5968	-23.3785										-0.199941	-23.766	-84.5232						-0.199941	-16.2874	-15.7056		-0.199941	-64.8104	-62.5353
-0.204941	-14.6605	-22.8972						-0.204941	-14.608	-23.4222										-0.204941	-22.8785	-82.1669						-0.204941	-16.5718	-15.9781		-0.204941	-66.3604	-63.9854
-0.209941	-14.6674	-22.916						-0.209941	-14.5993	-23.4597										-0.209941	-21.9347	-79.6481						-0.209941	-16.8199	-16.2087		-0.209941	-67.7417	-65.3104
-0.214941	-14.6499	-22.941						-0.214941	-14.5762	-23.4847										-0.214941	-21.0034	-76.9481						-0.214941	-16.9659	-16.3999		-0.214941	-68.9979	-66.4729
-0.219941	-14.623	-22.8972						-0.219941	-14.5305	-23.4972										-0.219941	-20.1347	-74.1605						-0.219941	-17.1409	-16.5506		-0.219941	-70.0792	-67.5229
-0.224941	-14.5749	-22.8597						-0.224941	-14.4687	-23.4285										-0.224941	-19.2597	-71.2855						-0.224941	-17.2721	-16.6593		-0.224941	-71.0855	-68.4292
-0.229941	-14.5155	-22.816						-0.229941	-14.3968	-23.3847										-0.229941	-18.4472	-68.3479						-0.229941	-17.3284	-16.6721		-0.229941	-71.8605	-69.1479
-0.234941	-14.4443	-22.7097						-0.234941	-14.3087	-23.291										-0.234941	-17.6847	-65.4479						-0.234941	-17.3721	-16.7096		-0.234941	-72.5105	-69.7479
-0.239941	-14.3599	-22.5597						-0.239941	-14.2074	-23.1597										-0.239941	-16.9534	-62.5291						-0.239941	-17.3471	-16.6846		-0.239941	-72.9792	-70.1667
-0.244941	-14.263	-22.4285						-0.244941	-14.0999	-23.0472										-0.244941	-16.3159	-59.704						-0.244941	-17.2971	-16.6659		-0.244941	-73.3105	-70.4417
-0.249941	-14.153	-22.2847						-0.249941	-13.9749	-22.9035										-0.249941	-15.6284	-56.954						-0.249941	-17.2221	-16.5846		-0.249941	-73.4668	-70.5355
-0.254941	-14.0362	-22.1285						-0.254941	-13.8499	-22.7535										-0.254941	-15.0596	-54.304						-0.254941	-17.0971	-16.4284		-0.254941	-73.4918	-70.5167
-0.259942	-13.9099	-21.9222						-0.259942	-13.7155	-22.566										-0.259942	-14.5283	-51.7914						-0.259942	-16.9409	-16.3159		-0.259942	-73.373	-70.3667
-0.264942	-13.7799	-21.7535						-0.264942	-13.5693	-22.3785										-0.264942	-14.0346	-49.3851						-0.264942	-16.7409	-16.1096		-0.264942	-73.0542	-70.0604
-0.269942	-13.6418	-21.5285						-0.269942	-13.4211	-22.166										-0.269942	-13.6096	-47.0976						-0.269942	-16.5596	-15.8909		-0.269942	-72.6542	-69.6042
-0.274942	-13.4993	-21.316						-0.274942	-13.2649	-21.9785										-0.274942	-13.1783	-44.9851						-0.274942	-16.3096	-15.6784		-0.274942	-72.148	-69.0604
-0.279942	-13.358	-21.1285						-0.279942	-13.1049	-21.766										-0.279942	-12.8221	-43.0288						-0.279942	-16.0784	-15.4409		-0.279942	-71.448	-68.3854
-0.284942	-13.2086	-20.8659						-0.284942	-12.9474	-21.5035										-0.284942	-12.5533	-41.235						-0.284942	-15.8159	-15.1909		-0.284942	-70.7105	-67.6167
-0.289942	-13.0599	-20.6409						-0.289942	-12.788	-21.2597										-0.289942	-12.2846	-39.5287						-0.289942	-15.5471	-14.8846		-0.289942	-69.7917	-66.7604
-0.294942	-12.9168	-20.4222						-0.294942	-12.6318	-21.0597										-0.294942	-12.0346	-38.0287						-0.294942	-15.2284	-14.6409		-0.294942	-68.8417	-65.7916

## Sheet: f
pH	Peak Shift	dy	Peak Shift	dy
	mV	mV	mV	mV
	Healthy		Healthy added 3CL\+(pro)			Peak shifts are calculated by:
6.8	0	0	45	5		* Finding the maximal current value of the sample measurement and getting its row number by using the Excel formula "=MATCH(MAX(Current),array,0)".
6.8	0	0	35	5		*Matching the potential of the maximal current by using the Excel formula "=INDEX(Potential,MaxRowNo)".
6.8	0	0	40	5		*Repeating for the measurement of the added substrate.
7.2	0	5	30.001	4.9995		*Subtracting the two potential values.
7.2	5	5	40	4.9995
7.2	-5	5	35	4.9995
7.6	0	5	30	7.63763
7.6	-5	5	40	7.63763
7.6	5	5	45	7.63763
Meas	row of max	V of max	row of max	V of max	row of max	V of max	row of max	V of max	row of max	V of max	row of max	V of max	row of max	V of max	row of max	V of max	row of max	V of max			Meas	row of max	V of max	row of max	V of max	row of max	V of max	row of max	V of max	row of max	V of max	row of max	V of max	row of max	V of max	row of max	V of max	row of max	V of max
prot	154	0.45507	155	0.46007	155	0.46007	109	0.230066	130	0.335068	132	0.345068	105	0.210066	130	0.335068	154	0.45507			prot	163	0.50007	163	0.50007	163	0.50007	145	0.410069	138	0.375068	138	0.375068	163	0.50007	146	0.415069	147	0.420069
subs	163	0.50007	162	0.49507	163	0.50007	115	0.260067	138	0.375068	139	0.380068	111	0.240066	138	0.375068	163	0.50007			subs	163	0.50007	163	0.50007	163	0.50007	145	0.410069	139	0.380068	137	0.370068	163	0.50007	145	0.410069	148	0.425069
		45		35		40		30.001		40		35		30		40		45					0		0		0		0		5		-5		0		-5		5
Healthy added 3CL\+(pro)																					Healthy
	6.8	6.8+Substrate	6.8	6.8+Substrate	6.8	6.8+Substrate	7.2	7.2+Substrate	7.2	7.2+Substrate	7.2	7.2+Substrate	7.6	7.6+Substrate	7.6	7.6+Substrate	7.6	7.6+Substrate				6.8	6.8+Substrate	6.8	6.8+Substrate	6.8	6.8+Substrate	7.2	7.2+Substrate	7.2	7.2+Substrate	7.2	7.2+Substrate	7.8	7.8+Substrate	7.8	7.8+Substrate	7.8	7.8+Substrate
V	µA	µA	µA	µA	µA	µA	µA	µA	µA	µA	µA	µA	µA	µA	µA	µA	µA	µA			V	µA	µA	µA	µA	µA	µA	µA	µA	µA	µA	µA	µA	µA	µA	µA	µA	µA	µA
-0.299942	-4.91101	-5.63727	-5.4804	-11.1105	-3.75787	-9.42108	-16.6659	-17.0096	-12.5096	-6.46166	-9.68453	-13.8846	-15.9846	-18.4034	-12.5096	-6.46166	-4.91101	-14.9168			-0.299942	-0.920327	-2.75223	-5.63727	-8.4095	-9.53108	-15.0155	-0.914701	-2.63473	-6.46166	-7.44075	-14.4846	-20.3597	-1.80972	-0.720949	-11.1174	-10.6855	-11.1036	-10.693
-0.294942	-4.78039	-5.46915	-5.29852	-10.4211	-3.69724	-8.88795	-15.6409	-15.8971	-11.7971	-6.10603	-9.18452	-12.4658	-15.0721	-17.2096	-11.7971	-6.10603	-4.78039	-14.0424			-0.294942	-0.833451	-2.40035	-5.46915	-8.19075	-8.99795	-14.138	-0.815951	-2.3266	-6.10603	-7.05949	-13.0283	-18.3409	-1.57971	-0.645323	-10.4323	-10.0492	-10.4155	-10.063
-0.289942	-4.65288	-5.32352	-5.13914	-9.85609	-3.64537	-8.44794	-14.8971	-15.0034	-11.2408	-5.86228	-8.99701	-11.5095	-14.3408	-16.2409	-11.2408	-5.86228	-4.65288	-13.3118			-0.289942	-0.7572	-2.1441	-5.32352	-7.96574	-8.55232	-13.4099	-0.761575	-2.08659	-5.86228	-6.74698	-11.9908	-16.8784	-1.41721	-0.587822	-9.89359	-9.54608	-9.88484	-9.55421
-0.284942	-4.54601	-5.18664	-4.99664	-9.36108	-3.59974	-8.06169	-14.2346	-14.2158	-10.8158	-5.67227	-8.79077	-10.7283	-13.7283	-15.3784	-10.8158	-5.67227	-4.54601	-12.6774			-0.284942	-0.707198	-1.92659	-5.18664	-7.74699	-8.16419	-12.7699	-0.706574	-1.89472	-5.67227	-6.55948	-11.1095	-15.6346	-1.28846	-0.559071	-9.42608	-9.1117	-9.42108	-9.1217
-0.279942	-4.44226	-5.06351	-4.86101	-8.91482	-3.54599	-7.71481	-13.6346	-13.5471	-10.497	-5.4804	-8.62201	-10.0095	-13.1283	-14.7221	-10.497	-5.4804	-4.44226	-12.1074			-0.279942	-0.659698	-1.75659	-5.06351	-7.547	-7.81606	-12.2017	-0.647823	-1.73284	-5.4804	-6.32823	-10.4033	-14.5596	-1.17971	-0.515946	-9.01733	-8.72607	-9.01795	-8.74107
-0.274942	-4.34913	-4.94226	-4.73788	-8.51294	-3.50287	-7.39793	-13.1283	-12.9346	-10.147	-5.31664	-8.41576	-9.44703	-12.6096	-14.0408	-10.147	-5.31664	-4.34913	-11.5917			-0.274942	-0.613447	-1.60659	-4.94226	-7.37199	-7.50168	-11.6861	-0.616572	-1.58784	-5.31664	-6.15323	-9.77203	-13.6471	-1.09408	-0.48407	-8.65232	-8.37857	-8.64295	-8.39169
-0.269942	-4.261	-4.82414	-4.60976	-8.14356	-3.45412	-7.11042	-12.6221	-12.4158	-9.87828	-5.16477	-8.28451	-8.94077	-12.1408	-13.4471	-9.87828	-5.16477	-4.261	-11.1174			-0.269942	-0.573447	-1.47471	-4.82414	-7.15324	-7.21105	-11.2117	-0.570947	-1.46221	-5.16477	-6.00321	-9.17202	-12.7783	-1.00783	-0.45157	-8.31044	-8.06106	-8.30606	-8.07731
-0.264942	-4.176	-4.71351	-4.49663	-7.80043	-3.41411	-6.84104	-12.1908	-11.9158	-9.61578	-5.03039	-8.1095	-8.48451	-11.7158	-12.9346	-9.61578	-5.03039	-4.176	-10.6742			-0.264942	-0.535946	-1.36346	-4.71351	-7.02823	-6.93542	-10.7642	-0.530946	-1.35783	-5.03039	-5.84072	-8.72827	-12.0783	-0.940952	-0.417194	-7.99168	-7.76793	-8.00043	-7.78293
-0.259942	-4.091	-4.60101	-4.37913	-7.48168	-3.37099	-6.58666	-11.7533	-11.4658	-9.34078	-4.89289	-7.94075	-8.022	-11.3158	-12.3971	-9.34078	-4.89289	-4.091	-10.2623			-0.259942	-0.508446	-1.24596	-4.60101	-6.80323	-6.68041	-10.3492	-0.48907	-1.24658	-4.89289	-5.64071	-8.24075	-11.4596	-0.869076	-0.397193	-7.70668	-7.4898	-7.70731	-7.50355
-0.254941	-4.00975	-4.49351	-4.27225	-7.17792	-3.32536	-6.34666	-11.3658	-11.0158	-9.12201	-4.76351	-7.77199	-7.65325	-10.972	-11.9471	-9.12201	-4.76351	-4.00975	-9.86921			-0.254941	-0.46407	-1.16408	-4.49351	-6.64073	-6.44041	-9.96109	-0.462196	-1.15471	-4.76351	-5.50321	-7.85325	-10.8095	-0.807825	-0.379412	-7.43543	-7.2323	-7.44418	-7.2473
-0.249941	-3.93412	-4.3835	-4.16663	-6.89354	-3.28161	-6.11978	-10.997	-10.5908	-8.90951	-4.64101	-7.722	-7.33449	-10.5908	-11.5221	-8.90951	-4.64101	-3.93412	-9.50108			-0.249941	-0.43407	-1.0772	-4.3835	-6.48447	-6.20978	-9.59046	-0.425944	-1.0647	-4.64101	-5.37821	-7.47824	-10.2908	-0.755324	-0.346849	-7.17855	-6.98792	-7.18417	-7.00855
-0.244941	-3.856	-4.27975	-4.06287	-6.62104	-3.23536	-5.90478	-10.672	-10.247	-8.66576	-4.51413	-7.547	-6.99073	-10.2595	-11.122	-8.66576	-4.51413	-3.856	-9.1467			-0.244941	-0.409694	-0.987203	-4.27975	-6.31572	-5.9929	-9.2367	-0.40782	-0.987203	-4.51413	-5.18446	-7.13449	-9.76578	-0.707823	-0.324661	-6.93979	-6.75292	-6.94354	-6.77604
-0.239941	-3.78162	-4.16788	-3.95225	-6.36166	-3.18661	-5.69728	-10.3408	-9.89078	-8.48451	-4.39038	-7.39698	-6.65948	-9.92827	-10.7408	-8.48451	-4.39038	-3.78162	-8.8117			-0.239941	-0.387194	-0.925326	-4.16788	-6.14072	-5.7804	-8.89482	-0.372193	-0.915952	-4.39038	-5.07821	-6.78447	-9.29077	-0.664073	-0.302786	-6.70792	-6.53916	-6.71229	-6.54979
-0.234941	-3.71037	-4.06538	-3.84912	-6.11291	-3.13911	-5.49102	-10.0095	-9.55328	-8.29076	-4.27788	-7.30948	-6.37197	-9.59703	-10.347	-8.29076	-4.27788	-3.71037	-8.48044			-0.234941	-0.356287	-0.860951	-4.06538	-6.00321	-5.5804	-8.56794	-0.352724	-0.857201	-4.27788	-4.92821	-6.47198	-8.87827	-0.627823	-0.290036	-6.48416	-6.32291	-6.49104	-6.33041
-0.229941	-3.63849	-3.9585	-3.74412	-5.8754	-3.09224	-5.30102	-9.75327	-9.19076	-8.0845	-4.15538	-7.23449	-6.10322	-9.34702	-9.99078	-8.0845	-4.15538	-3.63849	-8.16606			-0.229941	-0.330536	-0.79345	-3.9585	-5.80946	-5.38352	-8.24731	-0.322286	-0.79345	-4.15538	-4.77195	-6.20947	-8.44076	-0.580946	-0.276785	-6.27666	-6.11478	-6.28166	-6.12791
-0.224941	-3.56224	-3.85475	-3.63849	-5.64352	-3.04661	-5.10852	-9.45952	-8.92202	-7.947	-4.04475	-7.12824	-5.89072	-9.03451	-9.62203	-7.947	-4.04475	-3.56224	-7.85856			-0.224941	-0.303411	-0.735949	-3.85475	-5.69072	-5.18977	-7.94293	-0.298098	-0.737824	-4.04475	-4.66571	-5.95322	-8.09075	-0.548446	-0.25166	-6.06853	-5.92103	-6.07291	-5.92665
-0.219941	-3.49037	-3.74662	-3.53787	-5.41977	-2.99598	-4.92539	-9.14077	-8.64701	-7.9095	-3.92975	-6.95323	-5.62822	-8.77202	-9.34078	-7.9095	-3.92975	-3.49037	-7.5623			-0.219941	-0.283036	-0.690948	-3.74662	-5.50946	-5.00351	-7.64355	-0.269723	-0.684073	-3.92975	-4.50945	-5.69072	-7.67825	-0.51282	-0.240097	-5.87353	-5.71977	-5.87728	-5.73415
-0.214941	-3.41537	-3.63599	-3.43287	-5.20352	-2.94036	-4.73976	-8.90951	-8.322	-7.59699	-3.801	-6.79698	-5.40321	-8.51575	-9.04076	-7.59699	-3.801	-3.41537	-7.26792			-0.214941	-0.265348	-0.644697	-3.63599	-5.3032	-4.81914	-7.35042	-0.25291	-0.630947	-3.801	-4.37195	-5.45321	-7.33449	-0.49157	-0.22141	-5.67665	-5.5404	-5.6829	-5.54415
-0.209941	-3.33849	-3.52787	-3.32974	-4.99289	-2.88598	-4.56538	-8.60951	-8.0595	-7.44075	-3.70037	-6.70323	-5.14696	-8.28451	-8.73451	-7.44075	-3.70037	-3.33849	-6.98167			-0.209941	-0.247348	-0.580946	-3.52787	-5.1532	-4.64101	-7.06167	-0.221285	-0.579697	-3.70037	-4.26913	-5.20946	-6.99073	-0.45032	-0.201847	-5.4904	-5.35289	-5.49852	-5.37102
-0.204941	-3.26349	-3.41724	-3.22849	-4.78851	-2.83098	-4.38663	-8.37201	-7.77825	-7.26573	-3.57787	-6.60948	-4.94695	-7.9845	-8.3845	-7.26573	-3.57787	-3.26349	-6.69791			-0.204941	-0.22291	-0.550321	-3.41724	-4.9657	-4.45976	-6.77604	-0.205847	-0.538446	-3.57787	-4.1285	-4.9657	-6.71573	-0.41657	-0.188847	-5.30789	-5.17414	-5.31352	-5.18289
-0.199941	-3.18536	-3.30599	-3.11661	-4.58601	-2.76973	-4.21225	-8.1095	-7.52825	-7.11573	-3.44974	-6.44072	-4.73444	-7.7595	-8.07199	-7.11573	-3.44974	-3.18536	-6.42229			-0.199941	-0.189347	-0.50532	-3.30599	-4.78444	-4.286	-6.49854	-0.180784	-0.49157	-3.44974	-3.98475	-4.7657	-6.35947	-0.386569	-0.170596	-5.12914	-4.99664	-5.12539	-5.00664
-0.194941	-3.10724	-3.18974	-3.01161	-4.38851	-2.71348	-4.03912	-7.872	-7.19074	-6.89698	-3.33161	-6.34072	-4.57194	-7.50949	-7.80325	-6.89698	-3.33161	-3.10724	-6.14603			-0.194941	-0.179972	-0.470946	-3.18974	-4.61569	-4.11663	-6.22416	-0.175909	-0.443444	-3.33161	-3.83475	-4.5532	-6.09697	-0.364692	-0.153346	-4.94851	-4.82226	-4.95101	-4.82351
-0.18994	-3.02411	-3.07661	-2.90348	-4.191	-2.64973	-3.87287	-7.57824	-6.93449	-6.74073	-3.22099	-6.18447	-4.3407	-7.26573	-7.53449	-6.74073	-3.22099	-3.02411	-5.87853			-0.18994	-0.167784	-0.425944	-3.07661	-4.47195	-3.93912	-5.94478	-0.151846	-0.417194	-3.22099	-3.69287	-4.3407	-5.79071	-0.343442	-0.140158	-4.76789	-4.65413	-4.77601	-4.65038
-0.18494	-2.94098	-2.96348	-2.79911	-4.00225	-2.5841	-3.70349	-7.36574	-6.69698	-6.59698	-3.08849	-5.98447	-4.14069	-7.00324	-7.20323	-6.59698	-3.08849	-2.94098	-5.60915			-0.18494	-0.134658	-0.389693	-2.96348	-4.31569	-3.7685	-5.6779	-0.136096	-0.380318	-3.08849	-3.53724	-4.10318	-5.48446	-0.314724	-0.127408	-4.59788	-4.47538	-4.59976	-4.47726
-0.17994	-2.85661	-2.84286	-2.68473	-3.81287	-2.51723	-3.53662	-7.12824	-6.44697	-6.36573	-2.96348	-5.88447	-3.93443	-6.75323	-6.93449	-6.36573	-2.96348	-2.85661	-5.34164			-0.17994	-0.125221	-0.359068	-2.84286	-4.09694	-3.60349	-5.40665	-0.102345	-0.343442	-2.96348	-3.38849	-3.94912	-5.20321	-0.284786	-0.104158	-4.4135	-4.30413	-4.42538	-4.29975
-0.17494	-2.7666	-2.72473	-2.57598	-3.62412	-2.44535	-3.37036	-6.89074	-6.16572	-6.23447	-2.83786	-5.72821	-3.77975	-6.49073	-6.67822	-6.23447	-2.83786	-2.7666	-5.07664			-0.17494	-0.0999703	-0.325317	-2.72473	-3.95475	-3.42724	-5.14164	-0.0956577	-0.312817	-2.83786	-3.22661	-3.76225	-4.94695	-0.263285	-0.0959703	-4.246	-4.12913	-4.2535	-4.126
-0.16994	-2.67723	-2.6066	-2.4666	-3.44787	-2.36785	-3.20474	-6.61572	-5.90947	-6.07822	-2.7116	-5.57821	-3.59162	-6.30947	-6.39697	-6.07822	-2.7116	-2.67723	-4.81726			-0.16994	-0.0774699	-0.282223	-2.6066	-3.77287	-3.26099	-4.88101	-0.0774699	-0.283786	-2.7116	-3.08098	-3.57037	-4.68445	-0.239222	-0.0744699	-4.06538	-3.96162	-4.066	-3.95287
-0.16494	-2.57973	-2.48535	-2.35535	-3.26849	-2.28722	-3.03973	-6.35322	-5.63446	-5.85947	-2.56223	-5.46571	-3.39599	-6.02196	-6.09072	-5.85947	-2.56223	-2.57973	-4.56288			-0.16494	-0.0609697	-0.26016	-2.48535	-3.58849	-3.09786	-4.61851	-0.0620322	-0.252598	-2.56223	-2.91536	-3.38036	-4.39694	-0.215785	-0.0627197	-3.88912	-3.78037	-3.88787	-3.781
-0.15994	-2.4816	-2.3616	-2.2416	-3.09036	-2.20785	-2.87786	-6.11572	-5.40946	-5.71572	-2.43285	-5.25321	-3.21099	-5.75947	-5.86572	-5.71572	-2.43285	-2.4816	-4.30663			-0.15994	-0.0406568	-0.225035	-2.3616	-3.40411	-2.92973	-4.35788	-0.0444694	-0.22316	-2.43285	-2.75598	-3.18599	-4.14693	-0.190409	-0.0499696	-3.70912	-3.60474	-3.70724	-3.60724
-0.15494	-2.37972	-2.24535	-2.13347	-2.91848	-2.12722	-2.7191	-5.89072	-5.17195	-5.50946	-2.3091	-5.14696	-3.03661	-5.54072	-5.54696	-5.50946	-2.3091	-2.37972	-4.05787			-0.15494	-0.0262816	-0.191847	-2.24535	-3.22349	-2.76911	-4.10975	-0.0310943	-0.204722	-2.3091	-2.59848	-2.98786	-3.89693	-0.174784	-0.0337818	-3.51224	-3.42224	-3.52099	-3.42974
-0.14994	-2.28035	-2.12034	-2.01847	-2.75411	-2.03847	-2.55848	-5.60322	-4.8907	-5.33446	-2.15972	-4.95321	-2.84598	-5.29071	-5.25945	-5.33446	-2.15972	-2.28035	-3.80975			-0.14994	-0.0092814	-0.169846	-2.12034	-3.03848	-2.61223	-3.8635	-0.0154691	-0.165596	-2.15972	-2.41347	-2.79723	-3.68474	-0.152346	-0.0198441	-3.33349	-3.25724	-3.33786	-3.25786
-0.14494	-2.1716	-2.00472	-1.91284	-2.59098	-1.95097	-2.40222	-5.40946	-4.64694	-5.1282	-2.01597	-4.86571	-2.65285	-5.09696	-5.0282	-5.1282	-2.01597	-2.1716	-3.56849			-0.14494	0.0105939	-0.134283	-2.00472	-2.85661	-2.45347	-3.61662	9.36985e-05	-0.147909	-2.01597	-2.27285	-2.6191	-3.42849	-0.131658	-0.00709391	-3.13786	-3.07473	-3.14411	-3.08974
-0.13994	-2.06409	-1.88284	-1.80034	-2.43472	-1.85534	-2.2516	-5.14696	-4.37195	-4.93445	-1.87409	-4.63445	-2.48348	-4.82196	-4.75945	-4.93445	-1.87409	-2.06409	-3.33786			-0.13994	0.024719	-0.106658	-1.88284	-2.67848	-2.29722	-3.38161	0.013344	-0.127596	-1.87409	-2.09909	-2.42597	-3.19911	-0.10822	0.0125315	-2.94973	-2.89348	-2.95348	-2.91348
-0.13494	-1.95472	-1.76971	-1.68909	-2.27785	-1.76471	-2.10347	-4.92195	-4.17819	-4.7282	-1.74096	-4.48444	-2.3116	-4.5907	-4.4657	-4.7282	-1.74096	-1.95472	-3.10848			-0.13494	0.0462193	-0.0889076	-1.76971	-2.51098	-2.14285	-3.15411	0.0323443	-0.0929077	-1.74096	-1.94534	-2.25535	-2.95973	-0.0841576	0.0175941	-2.7516	-2.72285	-2.76223	-2.73973
-0.12994	-1.84659	-1.64846	-1.57909	-2.12847	-1.67284	-1.95472	-4.66571	-3.90944	-4.57194	-1.59909	-4.3282	-2.12472	-4.38445	-4.21569	-4.57194	-1.59909	-1.84659	-2.88723			-0.12994	0.0629072	-0.0508446	-1.64846	-2.34097	-1.99909	-2.92786	0.0447195	-0.0826576	-1.59909	-1.77534	-2.09535	-2.7266	-0.0734074	0.0332818	-2.5566	-2.5441	-2.56723	-2.56348
-0.124939	-1.73534	-1.53846	-1.47534	-1.98534	-1.57534	-1.81722	-4.39069	-3.72162	-4.32193	-1.45471	-4.14069	-1.95659	-4.14069	-3.9907	-4.32193	-1.45471	-1.73534	-2.67723			-0.124939	0.0937827	-0.0314693	-1.53846	-2.1716	-1.85534	-2.71285	0.0504694	-0.0689074	-1.45471	-1.60284	-1.91159	-2.49285	-0.0461569	0.0405319	-2.3566	-2.37347	-2.3816	-2.39972
-0.119939	-1.62596	-1.42721	-1.37346	-1.84534	-1.48409	-1.67909	-4.1657	-3.47537	-4.09694	-1.32596	-3.94068	-1.79347	-3.94068	-3.75319	-4.09694	-1.32596	-1.62596	-2.46785			-0.119939	0.100783	0.00159383	-1.42721	-2.01097	-1.72096	-2.50848	0.0583446	-0.0409069	-1.32596	-1.44971	-1.73784	-2.28035	-0.0262191	0.0578446	-2.16472	-2.20035	-2.1816	-2.23472
-0.114939	-1.51846	-1.32221	-1.27908	-1.71284	-1.38846	-1.54971	-3.94695	-3.24661	-3.93662	-1.18721	-3.79475	-1.61971	-3.73287	-3.51474	-3.93662	-1.18721	-1.51846	-2.27535			-0.114939	0.111658	0.0103438	-1.32221	-1.85972	-1.58534	-2.30847	0.0704074	-0.0266566	-1.18721	-1.30408	-1.57659	-2.06222	-0.0124691	0.0669072	-1.97534	-2.03472	-1.99472	-2.06909
-0.109939	-1.41221	-1.22158	-1.17471	-1.58221	-1.29346	-1.42908	-3.74225	-3.01473	-3.72412	-1.0447	-3.58912	-1.45159	-3.51599	-3.27411	-3.72412	-1.0447	-1.41221	-2.0891			-0.109939	0.132971	0.0369692	-1.22158	-1.71096	-1.46034	-2.12409	0.081095	-0.0175316	-1.0447	-1.13533	-1.41721	-1.85722	0.00746894	0.0867825	-1.78972	-1.87597	-1.81722	-1.91034
-0.104939	-1.30658	-1.12221	-1.08533	-1.45784	-1.20408	-1.31096	-3.50099	-2.79786	-3.51724	-0.916576	-3.42787	-1.30033	-3.28786	-3.04598	-3.51724	-0.916576	-1.30658	-1.91284			-0.104939	0.151783	0.0555947	-1.12221	-1.57409	-1.33971	-1.94347	0.0917826	0.00709391	-0.916576	-0.984703	-1.25783	-1.66346	0.020344	0.0949702	-1.60909	-1.70971	-1.64159	-1.76659
-0.0999391	-1.20658	-1.02783	-0.992827	-1.33971	-1.1122	-1.19908	-3.25974	-2.57785	-3.29911	-0.779699	-3.21849	-1.14283	-3.08286	-2.82723	-3.29911	-0.779699	-1.20658	-1.74659			-0.0999391	0.167971	0.0816574	-1.02783	-1.43034	-1.22346	-1.76847	0.10797	0.0277817	-0.779699	-0.842201	-1.09345	-1.46909	0.0427194	0.11547	-1.43909	-1.55971	-1.47346	-1.61221
-0.0949388	-1.1047	-0.935327	-0.904702	-1.22471	-1.0247	-1.08345	-3.02473	-2.36285	-3.08473	-0.646572	-3.02661	-0.993453	-2.86473	-2.6091	-3.08473	-0.646572	-1.1047	-1.58534			-0.0949388	0.194284	0.106845	-0.935327	-1.30596	-1.1147	-1.60971	0.117221	0.0435944	-0.646572	-0.698448	-0.957203	-1.28783	0.0566571	0.131533	-1.27221	-1.41346	-1.30971	-1.47784
-0.0899391	-1.0097	-0.852826	-0.82095	-1.12283	-0.934078	-0.985328	-2.79911	-2.15472	-2.86473	-0.535946	-2.81848	-0.852201	-2.6566	-2.3891	-2.86473	-0.535946	-1.0097	-1.43721			-0.0899391	0.200847	0.122283	-0.852826	-1.17971	-1.01283	-1.45471	0.117595	0.0548446	-0.535946	-0.570321	-0.810325	-1.0997	0.0801575	0.143971	-1.11533	-1.27846	-1.15908	-1.34033
-0.084939	-0.918452	-0.770324	-0.740949	-1.01658	-0.854076	-0.892202	-2.57785	-1.95972	-2.65535	-0.407195	-2.63785	-0.712198	-2.45597	-2.18972	-2.65535	-0.407195	-0.918452	-1.29533			-0.084939	0.219597	0.149534	-0.770324	-1.06783	-0.912826	-1.31346	0.125971	0.0679698	-0.407195	-0.42907	-0.671573	-0.927202	0.0865326	0.144408	-0.979078	-1.15345	-1.01595	-1.21033
-0.0799389	-0.831575	-0.696573	-0.664073	-0.924702	-0.776575	-0.80345	-2.34972	-1.75784	-2.45973	-0.283442	-2.43348	-0.584072	-2.2491	-1.98722	-2.45973	-0.283442	-0.831575	-1.16221			-0.0799389	0.23566	0.163596	-0.696573	-0.961578	-0.82595	-1.18158	0.140096	0.0694697	-0.283442	-0.304692	-0.540946	-0.7697	0.103908	0.153784	-0.837826	-1.03158	-0.880951	-1.09345
-0.0749388	-0.747199	-0.626572	-0.595946	-0.829076	-0.695323	-0.718448	-2.14222	-1.57221	-2.24285	-0.17844	-2.24847	-0.442195	-2.05659	-1.80346	-2.24285	-0.17844	-0.747199	-1.0397			-0.0749388	0.253223	0.187472	-0.626572	-0.860326	-0.737824	-1.05595	0.145971	0.0905325	-0.17844	-0.189691	-0.423443	-0.613447	0.113908	0.184222	-0.717199	-0.910326	-0.746574	-0.980327
-0.0699387	-0.669698	-0.555946	-0.520946	-0.744699	-0.623447	-0.643448	-1.91722	-1.39346	-2.04472	-0.0696898	-2.06347	-0.324068	-1.86534	-1.62034	-2.04472	-0.0696898	-0.669698	-0.925952			-0.0699387	0.269223	0.197409	-0.555946	-0.766574	-0.661572	-0.939077	0.155909	0.100095	-0.0696898	-0.0659394	-0.298443	-0.485945	0.133471	0.179034	-0.592197	-0.802824	-0.629072	-0.867826
-0.0649385	-0.594072	-0.49407	-0.457194	-0.665948	-0.557196	-0.566571	-1.70471	-1.22346	-1.82472	0.0365639	-1.87034	-0.211565	-1.67846	-1.43221	-1.82472	0.0365639	-0.594072	-0.821575			-0.0649385	0.278785	0.218347	-0.49407	-0.679698	-0.584072	-0.831575	0.162721	0.10472	0.0365639	0.0503135	-0.18594	-0.338442	0.146596	0.193034	-0.48032	-0.702199	-0.526571	-0.771575
-0.0599384	-0.526571	-0.437195	-0.394068	-0.586572	-0.49657	-0.499071	-1.49846	-1.05908	-1.63409	0.141908	-1.69159	-0.090313	-1.49284	-1.26971	-1.63409	0.141908	-0.526571	-0.720323			-0.0599384	0.295223	0.240098	-0.437195	-0.595946	-0.515946	-0.732824	0.169284	0.119908	0.141908	0.158221	-0.0621891	-0.195315	0.156409	0.207034	-0.380318	-0.603447	-0.421569	-0.665323
-0.0549383	-0.464694	-0.382195	-0.337818	-0.51282	-0.433445	-0.438445	-1.29846	-0.897201	-1.43471	0.235722	-1.50409	0.0184369	-1.30721	-1.0972	-1.43471	0.235722	-0.464694	-0.626572			-0.0549383	0.308723	0.24541	-0.382195	-0.520946	-0.452819	-0.640948	0.181159	0.126533	0.235722	0.266598	0.0390625	-0.0653148	0.166284	0.213347	-0.282192	-0.512196	-0.322192	-0.576571
-0.0499382	-0.403445	-0.335317	-0.283442	-0.449069	-0.380318	-0.387819	-1.10845	-0.735949	-1.67096	0.333661	-1.41533	0.11719	-1.12408	-0.943452	-1.67096	0.333661	-0.403445	-0.547822			-0.0499382	0.319974	0.256973	-0.335317	-0.44657	-0.393443	-0.557821	0.184284	0.133908	0.333661	0.3736	0.145471	0.0584388	0.181721	0.210784	-0.193441	-0.42032	-0.232191	-0.48907
-0.0449381	-0.349069	-0.290318	-0.232222	-0.385318	-0.329692	-0.329692	-0.907826	-0.590322	-1.30283	0.4351	-1.24971	0.22791	-0.940952	-0.764074	-1.30283	0.4351	-0.349069	-0.466571			-0.0449381	0.335099	0.276098	-0.290318	-0.384693	-0.347192	-0.477819	0.186534	0.146346	0.4351	0.466476	0.257535	0.172815	0.196847	0.22216	-0.10344	-0.335944	-0.139065	-0.402193
-0.039938	-0.296566	-0.246565	-0.182784	-0.329068	-0.284066	-0.282192	-0.707198	-0.44157	-1.0697	0.521789	-1.03595	0.322411	-0.750949	-0.618447	-1.0697	0.521789	-0.296566	-0.397818			-0.039938	0.343411	0.281035	-0.246565	-0.329692	-0.291567	-0.410943	0.204847	0.152221	0.521789	0.578665	0.350162	0.299098	0.193534	0.23216	-0.0222192	-0.255942	-0.0459385	-0.314693
-0.0349379	-0.256567	-0.21341	-0.142908	-0.272818	-0.243035	-0.239972	-0.517195	-0.312817	-0.875326	0.612791	-0.858451	0.420788	-0.572821	-0.462196	-0.875326	0.612791	-0.256567	-0.334067			-0.0349379	0.352349	0.293098	-0.21341	-0.275941	-0.249348	-0.348444	0.199159	0.160409	0.612791	0.670791	0.447788	0.418663	0.203222	0.24141	0.0565321	-0.172815	0.0259066	-0.240941
-0.0299382	-0.215722	-0.175909	-0.0985328	-0.225942	-0.204909	-0.201284	-0.319068	-0.177815	-0.667822	0.690167	-0.698448	0.526977	-0.380318	-0.305943	-0.667822	0.690167	-0.215722	-0.278442			-0.0299382	0.359412	0.307911	-0.175909	-0.222816	-0.211222	-0.287192	0.207347	0.155909	0.690167	0.75498	0.535852	0.520977	0.214597	0.242097	0.135346	-0.103095	0.10772	-0.16094
-0.0249381	-0.179222	-0.145721	-0.0614697	-0.178534	-0.171846	-0.164659	-0.11344	-0.0309372	-0.477195	0.779043	-0.549695	0.616353	-0.19469	-0.135939	-0.477195	0.779043	-0.179222	-0.225315			-0.0249381	0.376537	0.309349	-0.145721	-0.180409	-0.173909	-0.237191	0.219847	0.166284	0.779043	0.839107	0.627166	0.629916	0.217722	0.243035	0.211284	-0.017719	0.184909	-0.08472
-0.019938	-0.145971	-0.114908	-0.0257816	-0.140471	-0.141533	-0.133658	0.079689	0.081563	-0.306568	0.866982	-0.372193	0.709792	0.00531197	0.0184369	-0.306568	0.866982	-0.145971	-0.178097			-0.019938	0.3761	0.323536	-0.114908	-0.139096	-0.140096	-0.186097	0.205222	0.170221	0.866982	0.957671	0.71398	0.74348	0.22766	0.258723	0.282161	0.0556571	0.254848	-0.0147815
-0.0149379	-0.117596	-0.0890951	0.0077188	-0.0999078	-0.114033	-0.103033	0.284066	0.224472	-0.130315	0.955608	-0.240941	0.789231	0.200315	0.182815	-0.130315	0.955608	-0.117596	-0.135033			-0.0149379	0.388662	0.336224	-0.0890951	-0.105595	-0.112658	-0.146158	0.215285	0.181097	0.955608	1.04292	0.807856	0.829481	0.23341	0.264348	0.354599	0.138658	0.331536	0.0545321
-0.00993776	-0.0915952	-0.0674698	0.0405319	-0.0637197	-0.0899076	-0.0759699	0.490476	0.351662	0.0315619	1.03811	-0.109689	0.881107	0.412819	0.346036	0.0315619	1.03811	-0.0915952	-0.100095			-0.00993776	0.403912	0.338786	-0.0674698	-0.0696573	-0.0828451	-0.10622	0.221535	0.191347	1.03811	1.13174	0.900045	0.952421	0.23716	0.264473	0.42835	0.203034	0.404037	0.136533
-0.00493765	-0.0695323	-0.0409069	0.0690322	-0.0314066	-0.0687199	-0.0518446	0.709917	0.484601	0.193441	1.11717	0.0253129	0.974984	0.640604	0.523852	0.193441	1.11717	-0.0695323	-0.0659698			-0.00493765	0.3826	0.347286	-0.0409069	-0.0397193	-0.0589072	-0.0696573	0.22091	0.183534	1.11717	1.22049	0.986859	1.0313	0.245097	0.272098	0.499164	0.273098	0.478914	0.192972
6.24657e-05	-0.0487195	-0.0231566	0.0970953	-0.00284386	-0.0512196	-0.0321567	0.933921	0.621478	0.348536	1.19874	0.148439	1.06405	0.851919	0.698104	0.348536	1.19874	-0.0487195	-0.0348444			6.24657e-05	0.405725	0.357537	-0.0231566	-0.0134065	-0.0372193	-0.0403445	0.236972	0.192284	1.19874	1.31749	1.08561	1.13942	0.245535	0.271348	0.574415	0.349036	0.55129	0.27841
0.00506258	-0.0311568	-0.00946879	0.122033	0.0280316	-0.0343442	-0.0127814	1.15961	0.771668	0.484976	1.28599	0.316411	1.16199	1.09567	0.885482	0.484976	1.28599	-0.0311568	-0.00509381			0.00506258	0.4111	0.361724	-0.00946879	0.00909376	-0.020344	-0.0102813	0.239847	0.207097	1.28599	1.4048	1.1598	1.25055	0.248801	0.277286	0.648854	0.426475	0.627228	0.353412
0.0100627	-0.0149064	0.00734377	0.144596	0.0529695	-0.0195315	0.00971889	1.42005	0.919045	0.630166	1.37099	0.449538	1.22892	1.34799	1.09255	0.630166	1.37099	-0.0149064	0.0193441			0.0100627	0.419725	0.362224	0.00734377	0.0344067	0.000968695	0.0120313	0.248348	0.216535	1.37099	1.48287	1.2418	1.33061	0.252285	0.27316	0.722105	0.504164	0.694417	0.429475
0.0150628	-0.00178123	0.025094	0.169096	0.0795949	-0.00684381	0.022469	1.67768	1.07799	0.763668	1.44837	0.58279	1.31636	1.61287	1.31086	0.763668	1.44837	-0.00178123	0.0410318			0.0150628	0.411163	0.365724	0.025094	0.053407	0.016969	0.0361569	0.251973	0.225035	1.44837	1.57681	1.32543	1.43574	0.252285	0.278598	0.793418	0.58179	0.778731	0.511352
0.0200629	0.0109689	0.0377817	0.193847	0.100845	0.00465631	0.0370944	1.95784	1.24005	0.887545	1.50868	0.70423	1.38986	1.89784	1.54162	0.887545	1.50868	0.0109689	0.0640323			0.0200629	0.419788	0.363912	0.0377817	0.0713449	0.0313442	0.056782	0.253723	0.226097	1.50868	1.66931	1.42612	1.52555	0.258598	0.285786	0.868107	0.655479	0.854544	0.583165
0.025063	0.0210316	0.0496571	0.212785	0.124533	0.0139689	0.0521569	2.25785	1.43805	1.0168	1.58881	0.821231	1.48249	2.2091	1.80275	1.0168	1.58881	0.0210316	0.07972			0.025063	0.415975	0.365912	0.0496571	0.0889075	0.0453444	0.0764074	0.25966	0.23891	1.58881	1.76659	1.49749	1.63731	0.25416	0.284161	0.945796	0.740168	0.929483	0.674104
0.0300632	0.0324068	0.0627196	0.234285	0.142096	0.0232816	0.0634696	2.58348	1.61893	1.13786	1.66596	0.943983	1.56424	2.55723	2.07409	1.13786	1.66596	0.0324068	0.0982828			0.0300632	0.4161	0.366349	0.0627196	0.105283	0.0563445	0.0956576	0.264785	0.23741	1.66596	1.85159	1.58774	1.74409	0.258348	0.288036	1.02292	0.824981	1.01436	0.751043
0.0350628	0.0404694	0.0737824	0.253723	0.165659	0.0320318	0.0750949	2.93286	1.83972	1.24949	1.73471	1.06173	1.64487	2.92223	2.37722	1.24949	1.73471	0.0404694	0.117846			0.0350628	0.412366	0.370162	0.0737824	0.120095	0.0680947	0.110845	0.27541	0.245035	1.73471	1.93847	1.66784	1.84346	0.259223	0.286973	1.1088	0.916545	1.09642	0.841857
0.0400629	0.0488446	0.0842826	0.275661	0.183722	0.0398443	0.0890326	3.30974	2.06659	1.38593	1.80971	1.18049	1.73409	3.32224	2.71223	1.38593	1.80971	0.0488446	0.131221			0.0400629	0.4101	0.364162	0.0842826	0.134158	0.078095	0.127533	0.276223	0.25191	1.80971	2.04472	1.74909	1.94659	0.256316	0.281911	1.19024	1.00636	1.18049	0.936358
0.045063	0.0565946	0.0923452	0.295098	0.205409	0.0462821	0.0967202	3.7235	2.31222	1.50255	1.88097	1.29243	1.79409	3.77475	3.07161	1.50255	1.88097	0.0565946	0.149283			0.045063	0.407287	0.378225	0.0923452	0.147784	0.0902827	0.143346	0.281848	0.257535	1.88097	2.14472	1.83597	2.04534	0.253223	0.287473	1.27243	1.1038	1.27055	1.03286
0.0500631	0.0649698	0.106033	0.315849	0.222472	0.0533445	0.108095	4.15913	2.58098	1.62118	1.94284	1.40487	1.89222	4.26788	3.46599	1.62118	1.94284	0.0649698	0.162721			0.0500631	0.411163	0.368099	0.106033	0.162471	0.103095	0.155784	0.295911	0.27541	1.94284	2.24597	1.91347	2.15972	0.254473	0.284036	1.35761	1.19505	1.35649	1.13086
0.0550632	0.0720325	0.114595	0.337974	0.242535	0.0600946	0.118971	4.61851	2.86536	1.76221	2.00972	1.5198	1.95659	4.79164	3.88287	1.76221	2.00972	0.0720325	0.177909			0.0550632	0.409538	0.366537	0.114595	0.176596	0.116408	0.173346	0.303786	0.281035	2.00972	2.36785	1.99659	2.2741	0.257129	0.293348	1.44743	1.29043	1.44037	1.23161
0.0600634	0.0782824	0.125033	0.361162	0.261098	0.0655322	0.126846	5.11852	3.17911	1.87597	2.09472	1.62962	2.04972	5.37727	4.36038	1.87597	2.09472	0.0782824	0.193909			0.0600634	0.407225	0.368412	0.125033	0.192472	0.125533	0.186097	0.299723	0.284286	2.09472	2.48598	2.07472	2.4091	0.259598	0.294348	1.52987	1.38399	1.52874	1.33168
0.0650635	0.0855951	0.137033	0.383725	0.283848	0.0724699	0.140533	5.66352	3.50599	2.01222	2.15222	1.75097	2.12534	5.99916	4.86289	2.01222	2.15222	0.0855951	0.211972			0.0650635	0.402975	0.378912	0.137033	0.205534	0.135908	0.202222	0.308177	0.298286	2.15222	2.60285	2.16222	2.52223	0.261223	0.296536	1.61043	1.48187	1.60824	1.43868
0.0700636	0.0915327	0.146096	0.407287	0.301536	0.0787199	0.148471	6.22541	3.87787	2.13409	2.22472	1.86784	2.2091	6.68854	5.4179	2.13409	2.22472	0.0915327	0.224347			0.0700636	0.4036	0.361537	0.146096	0.220785	0.145596	0.214472	0.314974	0.299036	2.22472	2.73348	2.25722	2.65723	0.265223	0.299255	1.69284	1.57349	1.68596	1.52843
0.0750637	0.0988452	0.158409	0.433975	0.324786	0.085345	0.160409	6.85917	4.26163	2.26285	2.29847	1.98409	2.3016	7.4348	6.01478	2.26285	2.29847	0.0988452	0.241597			0.0750637	0.405537	0.376849	0.158409	0.233597	0.155284	0.231285	0.314224	0.309849	2.29847	2.85723	2.3491	2.81598	0.260848	0.301973	1.76221	1.65721	1.76659	1.61662
0.0800638	0.105783	0.171034	0.460913	0.345224	0.0908451	0.172221	7.5248	4.68476	2.40597	2.38222	2.10472	2.3866	8.23794	6.68854	2.40597	2.38222	0.105783	0.255785			0.0800638	0.412163	0.379162	0.171034	0.250597	0.166971	0.24991	0.315661	0.301098	2.38222	3.01473	2.4466	2.96473	0.266598	0.304161	1.83097	1.74284	1.83471	1.70159
0.0850639	0.113595	0.180534	0.489101	0.370912	0.0978453	0.183409	8.23419	5.15289	2.53223	2.44972	2.19222	2.48097	9.09545	7.38355	2.53223	2.44972	0.113595	0.277411			0.0850639	0.416975	0.382162	0.180534	0.26841	0.178596	0.26691	0.317161	0.312723	2.44972	3.16098	2.56035	3.13098	0.265535	0.309786	1.90159	1.81472	1.91097	1.78596
0.090064	0.121158	0.193034	0.520602	0.393475	0.104658	0.195284	8.99545	5.64915	2.6841	2.53348	2.35597	2.58723	10.0261	8.15356	2.6841	2.53348	0.121158	0.295536			0.090064	0.418788	0.3881	0.193034	0.284473	0.188847	0.283411	0.327286	0.314849	2.53348	3.32286	2.65348	3.30911	0.268785	0.310286	1.95284	1.89097	1.97534	1.86159
0.0950637	0.128533	0.206034	0.55379	0.41885	0.11247	0.206409	9.82421	6.18853	2.82911	2.62473	2.4791	2.6816	11.0036	8.9767	2.82911	2.62473	0.128533	0.314536			0.0950637	0.4241	0.394037	0.206034	0.302223	0.200284	0.303723	0.342974	0.317474	2.62473	3.50412	2.77473	3.47537	0.268535	0.321161	2.00534	1.95347	2.02597	1.93534
0.100064	0.136908	0.215097	0.588478	0.446975	0.118783	0.219347	10.703	6.76854	2.97036	2.6991	2.61598	2.79411	12.0492	9.87734	2.97036	2.6991	0.136908	0.334599			0.100064	0.431413	0.395412	0.215097	0.325099	0.212472	0.324099	0.340974	0.329474	2.6991	3.69474	2.89661	3.66974	0.273285	0.327349	2.05284	2.00972	2.07222	1.99722
0.105064	0.145346	0.228722	0.626916	0.476851	0.128221	0.23016	11.6361	7.40293	3.11848	2.7891	2.74098	2.91786	13.1349	10.8286	3.11848	2.7891	0.145346	0.355662			0.105064	0.429225	0.4061	0.228722	0.344724	0.228222	0.341224	0.353787	0.338661	2.7891	3.906	3.02911	3.88287	0.272848	0.333849	2.09847	2.05097	2.1191	2.05034
0.110064	0.155596	0.24616	0.667479	0.505039	0.135971	0.244972	12.6186	8.08981	3.27286	2.89661	2.88036	3.02786	14.2912	11.8474	3.27286	2.89661	0.155596	0.380787			0.110064	0.441038	0.408725	0.24616	0.366912	0.242785	0.368037	0.363787	0.345724	2.89661	4.11163	3.15724	4.10537	0.281473	0.337224	2.13784	2.10347	2.15785	2.09722
0.115064	0.165909	0.260223	0.709605	0.539665	0.145783	0.263848	13.6686	8.81982	3.43724	2.98973	3.01411	3.14411	15.473	12.9224	3.43724	2.98973	0.165909	0.406163			0.115064	0.43935	0.415225	0.260223	0.392162	0.25541	0.391787	0.367599	0.354099	2.98973	4.34725	3.30286	4.34163	0.282973	0.340286	2.17472	2.14722	2.19222	2.13909
0.120064	0.177096	0.276723	0.755605	0.57379	0.155596	0.27466	14.7643	9.62171	3.60037	3.09411	3.16786	3.29974	16.7031	14.0605	3.60037	3.09411	0.177096	0.4336			0.120064	0.44785	0.429163	0.276723	0.422288	0.270598	0.417975	0.385287	0.371412	3.09411	4.59476	3.44224	4.59601	0.288973	0.350787	2.2141	2.1791	2.23222	2.17722
0.125064	0.188034	0.292911	0.806169	0.613603	0.165721	0.296411	15.9156	10.4536	3.76162	3.22536	3.31161	3.43036	18.0284	15.2637	3.76162	3.22536	0.188034	0.465163			0.125064	0.469351	0.4371	0.292911	0.449851	0.289098	0.448476	0.392662	0.381225	3.22536	4.83726	3.59787	4.85039	0.294223	0.356037	2.24722	2.21097	2.2616	2.21722
0.130064	0.201784	0.313286	0.857294	0.651041	0.178659	0.315474	17.1784	11.3674	3.92725	3.33911	3.44786	3.57412	19.3159	16.5074	3.92725	3.33911	0.201784	0.494914			0.130064	0.471539	0.444726	0.313286	0.479913	0.305411	0.480851	0.4141	0.393537	3.33911	5.12289	3.75412	5.12289	0.300848	0.377662	2.28535	2.2341	2.29535	2.24285
0.135065	0.215472	0.331224	0.915483	0.692604	0.192347	0.334849	18.4159	12.3174	4.10413	3.46786	3.59599	3.72537	20.5784	17.8659	4.10413	3.46786	0.215472	0.528539			0.135065	0.495539	0.462663	0.331224	0.513539	0.326411	0.512789	0.446163	0.4141	3.46786	5.39789	3.94537	5.42352	0.307348	0.386537	2.3191	2.25847	2.32347	2.27222
0.140065	0.231847	0.354162	0.975296	0.73448	0.205784	0.355974	19.6784	13.3368	4.28913	3.60849	3.75474	3.89975	21.9035	19.1972	4.28913	3.60849	0.231847	0.56529			0.140065	0.505039	0.472414	0.354162	0.547977	0.348161	0.549227	0.448538	0.419913	3.60849	5.70415	4.1135	5.73853	0.314599	0.380912	2.35722	2.28535	2.3691	2.30035
0.145065	0.247597	0.378474	1.03867	0.781793	0.22166	0.381725	20.9285	14.3955	4.47101	3.75787	3.9035	4.0835	23.1972	20.5784	4.47101	3.75787	0.247597	0.60704			0.145065	0.523539	0.499226	0.378474	0.590978	0.369099	0.584228	0.467663	0.446288	3.75787	6.03665	4.31663	6.07228	0.320536	0.406225	2.38722	2.31347	2.4041	2.32035
0.150065	0.26666	0.402412	1.10555	0.830356	0.237347	0.40485	22.3097	15.4899	4.65851	3.8885	4.07287	4.25975	24.4848	21.991	4.65851	3.8885	0.26666	0.646541			0.150065	0.529164	0.513539	0.402412	0.630228	0.394287	0.628728	0.490664	0.459038	3.8885	6.38978	4.52413	6.42104	0.331661	0.416162	2.4491	2.34347	2.4516	2.35535
0.155065	0.286723	0.430975	1.17711	0.881795	0.256098	0.43385	23.6035	16.6424	4.86351	4.06163	4.246	4.45476	25.7348	23.3972	4.86351	4.06163	0.286723	0.695104			0.155065	0.545852	0.530164	0.430975	0.675416	0.421475	0.670854	0.512039	0.481726	4.06163	6.74854	4.73101	6.79167	0.349599	0.429538	2.5016	2.37535	2.5041	2.37847
0.160065	0.307348	0.458351	1.25386	0.934046	0.275535	0.463351	24.966	17.8909	5.06789	4.24475	4.41163	4.66038	26.9598	24.791	5.06789	4.24475	0.307348	0.745293			0.160065	0.571603	0.547915	0.458351	0.726355	0.450976	0.721105	0.528039	0.507102	4.24475	7.14167	4.96664	7.17105	0.353224	0.447101	2.5541	2.41222	2.55035	2.41097
0.165065	0.330036	0.491851	1.33574	0.993734	0.297848	0.494226	26.2598	19.1222	5.27289	4.43038	4.59663	4.86851	28.0535	26.191	5.27289	4.43038	0.330036	0.799543			0.165065	0.589103	0.565227	0.491851	0.778856	0.484539	0.774293	0.560915	0.532039	4.43038	7.53293	5.21164	7.58605	0.368662	0.464788	2.61348	2.44848	2.61285	2.4566
0.170065	0.356912	0.524477	1.41918	1.04905	0.320036	0.530227	27.5473	20.3472	5.4829	4.62101	4.77788	5.11101	29.1286	27.6411	5.4829	4.62101	0.356912	0.857169			0.170065	0.61079	0.591478	0.524477	0.829856	0.516164	0.829356	0.571165	0.536852	4.62101	7.97231	5.46977	8.00544	0.38035	0.483039	2.68723	2.49848	2.67723	2.49285
0.175065	0.382725	0.56054	1.51087	1.1138	0.346411	0.567665	28.7973	21.6097	5.7004	4.81664	4.97539	5.34977	30.1348	29.0161	5.7004	4.81664	0.382725	0.919858			0.175065	0.634666	0.617478	0.56054	0.892857	0.552727	0.888857	0.614728	0.575727	4.81664	8.40857	5.74228	8.48107	0.395787	0.503664	2.76411	2.54848	2.75035	2.5441
0.180065	0.4126	0.600103	1.60549	1.17774	0.372849	0.605665	29.9661	22.8347	5.9279	5.04539	5.16352	5.59977	31.0598	30.3161	5.9279	5.04539	0.4126	0.986796			0.180065	0.656104	0.629916	0.600103	0.956358	0.59229	0.954421	0.628291	0.606603	5.04539	8.88107	6.00978	8.95357	0.410537	0.517477	2.85286	2.6091	2.83535	2.59473
0.185065	0.443788	0.640416	1.70596	1.24861	0.4021	0.648854	31.1036	24.0847	6.15603	5.26914	5.32477	5.87603	31.7849	31.5911	6.15603	5.26914	0.443788	1.05467			0.185065	0.692542	0.665104	0.640416	1.02542	0.632228	1.02098	0.658604	0.631728	5.26914	9.36733	6.32603	9.46233	0.4201	0.538039	2.93723	2.67598	2.92286	2.66035
0.190065	0.477976	0.688417	1.81034	1.31605	0.433288	0.694354	32.1599	25.2535	6.37541	5.50165	5.5679	6.15666	32.4849	32.8411	6.37541	5.50165	0.477976	1.13367			0.190065	0.724292	0.690917	0.688417	1.0978	0.675542	1.09749	0.700292	0.659416	5.50165	9.87921	6.62604	9.98796	0.442288	0.559477	3.03536	2.75161	3.02161	2.72785
0.195065	0.513664	0.735855	1.91847	1.39299	0.467976	0.743605	33.0786	26.4848	6.62354	5.75727	5.78665	6.45229	33.0224	33.9536	6.62354	5.75727	0.513664	1.21324			0.195065	0.750355	0.722667	0.735855	1.1778	0.724105	1.17467	0.732543	0.690354	5.75727	10.4248	6.95604	10.5155	0.461288	0.576165	3.13973	2.82036	3.11974	2.80411
0.200066	0.554227	0.788043	2.03534	1.46987	0.503976	0.797418	33.9474	27.6098	6.84354	6.03415	5.99165	6.76229	33.4411	35.0037	6.84354	6.03415	0.554227	1.30036			0.200066	0.782606	0.752168	0.788043	1.26355	0.776293	1.25618	0.757418	0.711105	6.03415	10.9736	7.30105	11.0955	0.482414	0.599916	3.24974	2.91661	3.22474	2.89411
0.205066	0.59629	0.841919	2.15347	1.55012	0.545352	0.856669	34.7037	28.7348	7.08042	6.29353	6.21728	7.07542	33.6911	35.9724	7.08042	6.29353	0.59629	1.3923			0.205066	0.808419	0.784168	0.841919	1.35149	0.830106	1.34543	0.794168	0.761855	6.29353	11.5624	7.65856	11.6824	0.500539	0.632353	3.36974	3.00473	3.32974	2.97723
0.210066	0.642478	0.900795	2.28785	1.63193	0.587353	0.911608	35.3724	29.8286	7.3073	6.59041	6.43229	7.4173	33.7974	36.8162	7.3073	6.59041	0.642478	1.48649			0.210066	0.852669	0.815356	0.900795	1.4473	0.887045	1.44024	0.828606	0.787731	6.59041	12.1624	8.04106	12.2899	0.515539	0.653854	3.47974	3.11224	3.45724	3.07286
0.215066	0.690417	0.964046	2.41972	1.72096	0.633916	0.975734	35.8349	30.7661	7.5323	6.88729	6.66104	7.76981	33.7662	37.5537	7.5323	6.88729	0.690417	1.58924			0.215066	0.884795	0.849607	0.964046	1.54455	0.948608	1.53987	0.873795	0.820794	6.88729	12.7968	8.42357	12.9236	0.542227	0.688542	3.60599	3.22099	3.58099	3.18286
0.220066	0.741105	1.03042	2.55348	1.81221	0.680667	1.04186	36.2537	31.6786	7.76043	7.19355	6.88854	8.13794	33.5911	38.0912	7.76043	7.19355	0.741105	1.70221			0.220066	0.922983	0.884857	1.03042	1.65096	1.01323	1.64331	0.916045	0.857357	7.19355	13.4274	8.83107	13.5736	0.56029	0.721355	3.74037	3.32411	3.70787	3.28661
0.225066	0.795168	1.10036	2.69973	1.90847	0.733605	1.11336	36.4787	32.5599	7.97606	7.51543	7.1323	8.49982	33.2286	38.6287	7.97606	7.51543	0.795168	1.81097			0.225066	0.960171	0.923608	1.10036	1.76096	1.0858	1.75846	0.945108	0.898295	7.51543	14.073	9.2367	14.2618	0.582415	0.75023	3.87037	3.44412	3.84287	3.40286
0.230066	0.853794	1.17724	2.85036	1.99972	0.787731	1.18817	36.5724	33.2974	8.18919	7.83418	7.31355	8.88857	32.8224	38.9662	8.18919	7.83418	0.853794	1.93534			0.230066	1.0033	0.965421	1.17724	1.88159	1.15774	1.87284	0.980421	0.92917	7.83418	14.7549	9.66358	14.9299	0.600728	0.775356	4.00412	3.56537	3.97412	3.52037
0.235066	0.91442	1.25518	3.01098	2.10097	0.846107	1.26999	36.5099	33.9349	8.41294	8.16731	7.5873	9.27171	32.2724	39.1162	8.41294	8.16731	0.91442	2.05784			0.235066	1.04155	1.0023	1.25518	2.00534	1.23174	1.99284	1.0318	0.968421	8.16731	15.4287	10.1048	15.6143	0.630353	0.801356	4.151	3.69599	4.12475	3.65349
0.240066	0.978671	1.33761	3.17411	2.20785	0.90717	1.35393	36.2849	34.4599	8.63045	8.50169	7.82356	9.67983	31.5474	39.2162	8.63045	8.50169	0.978671	2.19347			0.240066	1.08999	1.04486	1.33761	2.13097	1.3158	2.12409	1.07267	1.01261	8.50169	16.1381	10.543	16.3721	0.653729	0.835044	4.29913	3.88225	4.26663	3.78599
0.245066	1.04567	1.42437	3.34349	2.31097	0.972609	1.44105	35.9724	34.8912	8.82732	8.85795	8.06919	10.0923	30.8599	39.1537	8.82732	8.85795	1.04567	2.33785			0.245066	1.13286	1.07924	1.42437	2.27597	1.4018	2.26285	1.1168	1.0458	8.85795	16.8471	11.0036	17.0721	0.673917	0.870232	4.4485	3.99162	4.40663	3.921
0.250066	1.11624	1.51999	3.51287	2.42285	1.03942	1.53268	35.5287	35.1349	9.02295	9.19545	8.28419	10.493	29.9786	38.9787	9.02295	9.19545	1.11624	2.4741			0.250066	1.17717	1.12449	1.51999	2.41472	1.49237	2.40098	1.17217	1.10055	9.19545	17.5659	11.4561	17.7596	0.698104	0.896358	4.59288	4.12975	4.56101	4.056
0.255066	1.1888	1.61331	3.69037	2.53723	1.11117	1.62906	35.0224	35.3287	9.2167	9.54233	8.52169	10.8949	29.1598	38.6225	9.2167	9.54233	1.1888	2.62535			0.255066	1.22924	1.18667	1.61331	2.56285	1.58724	2.54785	1.21355	1.1383	9.54233	18.2847	11.9117	18.4784	0.722292	0.93342	4.74164	4.26788	4.71038	4.1985
0.260067	1.26355	1.71346	3.881	2.65785	1.18417	1.72721	34.3786	35.4599	9.39608	9.88296	8.73357	11.2992	28.1973	38.2475	9.39608	9.88296	1.26355	2.78723			0.260067	1.28343	1.22186	1.71346	2.71285	1.68596	2.70098	1.26143	1.17605	9.88296	19.0097	12.363	19.2472	0.750168	0.960109	4.90101	4.41101	4.86164	4.336
0.265067	1.34274	1.81721	4.06787	2.77848	1.26011	1.83846	33.5786	35.4099	9.57858	10.243	8.94857	11.7161	27.3098	37.6474	9.57858	10.243	1.34274	2.94661			0.265067	1.32668	1.26624	1.81721	2.88036	1.78846	2.85848	1.30968	1.22405	10.243	19.6847	12.8136	19.8909	0.779668	1.00005	5.05414	4.54601	5.01226	4.48726
0.270067	1.42305	1.92972	4.25225	2.89848	1.33911	1.94659	32.7661	35.2537	9.73796	10.5711	9.1617	12.1192	26.3785	37.0162	9.73796	10.5711	1.42305	3.12286			0.270067	1.37324	1.32786	1.92972	3.04536	1.89409	3.01973	1.3593	1.27655	10.5711	20.3784	13.2555	20.5722	0.801981	1.03823	5.20102	4.69476	5.16539	4.62163
0.275067	1.50443	2.04097	4.44913	3.02473	1.42155	2.06097	31.9286	34.9287	9.89359	10.9367	9.34233	12.5111	25.391	36.2912	9.89359	10.9367	1.50443	3.29911			0.275067	1.4323	1.36586	2.04097	3.21786	2.00534	3.19661	1.3943	1.31855	10.9367	21.0909	13.6974	21.316	0.830044	1.07605	5.36039	4.83226	5.31852	4.76976
0.280067	1.58993	2.16347	4.64413	3.14536	1.50262	2.18097	30.9536	34.6162	10.0467	11.2636	9.54171	12.9093	24.5285	35.5037	10.0467	11.2636	1.58993	3.47412			0.280067	1.49099	1.4168	2.16347	3.39286	2.12597	3.37036	1.44887	1.36055	11.2636	21.7659	14.1324	21.9535	0.852794	1.0998	5.5104	4.97976	5.46602	4.91351
0.285067	1.67284	2.28472	4.84101	3.27286	1.58737	2.30285	30.0536	34.1537	10.1692	11.5967	9.72109	13.278	23.6347	34.6974	10.1692	11.5967	1.67284	3.66412			0.285067	1.54205	1.4618	2.28472	3.58224	2.24285	3.55349	1.51287	1.40399	11.5967	22.3535	14.5493	22.6097	0.880232	1.13186	5.65477	5.11414	5.62102	5.05164
0.290067	1.75972	2.40722	5.03101	3.40536	1.67346	2.42535	29.0848	33.5661	10.2917	11.908	9.88984	13.6486	22.7347	33.7474	10.2917	11.908	1.75972	3.85537			0.290067	1.59543	1.5133	2.40722	3.76412	2.3666	3.74224	1.5443	1.45643	11.908	23.0285	14.9493	23.2472	0.904483	1.16949	5.81603	5.26039	5.76915	5.18477
0.295067	1.84784	2.53473	5.22539	3.53349	1.75972	2.55535	28.0535	32.9286	10.3998	12.2236	10.0936	13.9999	21.9535	32.7974	10.3998	12.2236	1.84784	4.051			0.295067	1.64534	1.55168	2.53473	3.95725	2.48723	3.93287	1.59824	1.49655	12.2236	23.5972	15.3549	23.8722	0.929233	1.20299	5.96165	5.39665	5.91603	5.32852
0.300067	1.93659	2.66848	5.41914	3.66162	1.84721	2.6841	27.0785	32.2286	10.5042	12.5186	10.2086	14.3343	21.1722	31.8724	10.5042	12.5186	1.93659	4.25225			0.300067	1.69034	1.61596	2.66848	4.15663	2.6141	4.12663	1.65471	1.5358	12.5186	24.2472	15.7256	24.441	0.948046	1.24249	6.10541	5.53415	6.05916	5.46102
0.305067	2.02159	2.80286	5.61477	3.79162	1.93409	2.8266	26.116	31.4723	10.5886	12.8218	10.3267	14.6643	20.4222	30.8536	10.5886	12.8218	2.02159	4.46351			0.305067	1.74784	1.65159	2.80286	4.35913	2.74723	4.3285	1.69534	1.57999	12.8218	24.7348	16.1284	24.991	0.980109	1.26311	6.25978	5.6654	6.20041	5.58477
0.310067	2.10722	2.94098	5.80478	3.91037	2.01409	2.96348	25.1723	30.6723	10.6592	13.0693	10.4342	14.9587	19.6972	29.8723	10.6592	13.0693	2.10722	4.67038			0.310067	1.80284	1.69534	2.94098	4.56351	2.88786	4.52976	1.73534	1.61659	13.0693	25.2973	16.4221	25.5035	1.00117	1.29218	6.38978	5.81915	6.35291	5.70853
0.315067	2.18534	3.08786	5.99103	4.0435	2.09909	3.09723	24.266	29.8223	10.7111	13.3336	10.5367	15.2399	19.0472	28.9348	10.7111	13.3336	2.18534	4.88101			0.315067	1.85159	1.74471	3.08786	4.77288	3.02473	4.73913	1.79471	1.65971	13.3336	25.7473	16.7221	25.941	1.02567	1.32893	6.52479	5.9329	6.47729	5.83165
0.320067	2.27035	3.22911	6.17478	4.16225	2.1866	3.23849	23.4035	28.9723	10.7636	13.573	10.6261	15.4987	18.4222	27.9223	10.7636	13.573	2.27035	5.09289			0.320067	1.90347	1.78534	3.22911	4.99039	3.16349	4.94789	1.83034	1.70096	13.573	26.2223	17.0409	26.4223	1.05061	1.34555	6.66104	6.0404	6.60354	5.9454
0.325068	2.35097	3.37474	6.34853	4.286	2.26472	3.38537	22.5722	28.0723	10.803	13.798	10.6974	15.7424	17.8034	27.041	10.803	13.798	2.35097	5.30664			0.325068	1.95847	1.83222	3.37474	5.20289	3.30349	5.15914	1.87284	1.74784	13.798	26.641	17.3096	26.7973	1.07311	1.38374	6.78979	6.15353	6.71854	6.06416
0.330068	2.43035	3.51412	6.51979	4.41163	2.34285	3.53224	21.741	27.1848	10.8236	13.9974	10.7549	16.0096	17.2659	26.1098	10.8236	13.9974	2.43035	5.52352			0.330068	2.00722	1.87847	3.51412	5.4129	3.44224	5.36664	1.92534	1.77784	13.9974	27.0035	17.5409	27.191	1.09211	1.40743	6.90042	6.26228	6.83542	6.16666
0.335068	2.50222	3.65912	6.68792	4.52913	2.42035	3.67224	20.9472	26.3223	10.833	14.1924	10.7967	16.1596	16.7659	25.191	10.833	14.1924	2.50222	5.7404			0.335068	2.05472	1.92597	3.65912	5.62977	3.58599	5.57852	1.95409	1.80597	14.1924	27.3473	17.7534	27.5161	1.11299	1.42905	7.01792	6.36229	6.94979	6.26166
0.340068	2.57598	3.80725	6.85417	4.64288	2.49098	3.82162	20.2597	25.466	10.828	14.3462	10.8311	16.3721	16.2846	24.391	10.828	14.3462	2.57598	5.96353			0.340068	2.10847	1.95347	3.80725	5.84665	3.72912	5.79165	1.99597	1.83972	14.3462	27.6723	17.9221	27.8035	1.13649	1.46037	7.12355	6.45916	7.04854	6.35978
0.345068	2.64285	3.951	7.00229	4.75163	2.5591	3.96975	19.5284	24.5535	10.8205	14.4868	10.8405	16.4596	15.8346	23.566	10.8205	14.4868	2.64285	6.17416			0.345068	2.14535	2.00159	3.951	6.05728	3.86412	6.00353	2.04034	1.86909	14.4868	27.9285	18.0909	28.0411	1.15192	1.4808	7.22605	6.54541	7.15292	6.44416
0.350068	2.7066	4.10038	7.1498	4.85789	2.61973	4.11412	18.9222	23.7535	10.7967	14.6187	10.8399	16.6159	15.4783	22.766	10.7967	14.6187	2.7066	6.39729			0.350068	2.18722	2.03784	4.10038	6.27416	4.00662	6.21416	2.07034	1.90597	14.6187	28.1035	18.2159	28.2285	1.17555	1.50405	7.31792	6.62604	7.24667	6.52416
0.355068	2.76598	4.23663	7.29292	4.96914	2.68348	4.2535	18.2722	22.8972	10.7667	14.7074	10.8242	16.7159	15.0471	22.016	10.7667	14.7074	2.76598	6.61041			0.355068	2.23472	2.07347	4.23663	6.48604	4.15163	6.41479	2.09347	1.93472	14.7074	28.3036	18.2659	28.3473	1.1893	1.52224	7.40168	6.70917	7.32792	6.58979
0.360068	2.8266	4.38663	7.42918	5.06977	2.74223	4.39538	17.7159	22.116	10.718	14.8062	10.7949	16.7784	14.7033	21.3284	10.718	14.8062	2.8266	6.81979			0.360068	2.2741	2.09785	4.38663	6.69604	4.286	6.62229	2.12347	1.95284	14.8062	28.4223	18.3909	28.4473	1.20767	1.53943	7.49043	6.79979	7.40918	6.65854
0.365068	2.87911	4.52351	7.5523	5.16477	2.79723	4.53538	17.1471	21.3597	10.6561	14.8674	10.763	16.8409	14.3658	20.6034	10.6561	14.8674	2.87911	7.02605			0.365068	2.3141	2.12347	4.52351	6.89417	4.4235	6.82292	2.14972	1.97159	14.8674	28.5223	18.3909	28.5473	1.21611	1.55856	7.55355	6.85354	7.46918	6.72104
0.370068	2.93098	4.65538	7.66855	5.25664	2.84348	4.67163	16.6784	20.6159	10.5967	14.9012	10.7099	16.8284	14.0221	20.0034	10.5967	14.9012	2.93098	7.22667			0.370068	2.35535	2.15909	4.65538	7.09855	4.55726	7.02729	2.17535	1.98659	14.9012	28.5598	18.4284	28.5723	1.23299	1.56781	7.61105	6.90292	7.54105	6.76792
0.375068	2.97098	4.78789	7.78356	5.35414	2.89223	4.80414	16.1284	19.8597	10.5242	14.9318	10.6567	16.8346	13.6721	19.4034	10.5242	14.9318	2.97098	7.42793			0.375068	2.3841	2.1841	4.78789	7.29667	4.68663	7.22355	2.19472	2.00097	14.9318	28.5473	18.4346	28.5723	1.24505	1.59212	7.67855	6.95604	7.59355	6.82354
0.380068	3.01411	4.92289	7.88481	5.43852	2.93161	4.93539	15.7346	19.2159	10.4455	14.9293	10.593	16.8596	13.4283	18.8159	10.4455	14.9293	3.01411	7.62668			0.380068	2.4141	2.19972	4.92289	7.4923	4.81476	7.41418	2.21347	2.02097	14.9293	28.5661	18.4284	28.4848	1.26249	1.60159	7.72105	6.99354	7.64168	6.85979
0.385068	3.05598	5.04914	7.98668	5.52477	2.96911	5.06101	15.2971	18.5909	10.4036	14.9162	10.513	16.8159	13.1346	18.2472	10.4036	14.9162	3.05598	7.81356			0.385068	2.45535	2.22847	5.04914	7.6773	4.93351	7.59793	2.22972	2.03284	14.9162	28.5098	18.3909	28.3973	1.27705	1.61784	7.76418	7.03167	7.6873	6.89479
0.390069	3.08599	5.16227	8.07106	5.60102	3.00098	5.17352	14.8909	17.9971	10.2742	14.9024	10.4323	16.7471	12.8221	17.7471	10.2742	14.9024	3.08599	8.00293			0.390069	2.47972	2.2391	5.16227	7.85731	5.05164	7.77543	2.23597	2.04472	14.9024	28.4036	18.2534	28.2848	1.28586	1.62346	7.79418	7.05917	7.72418	6.91979
0.395069	3.12223	5.27539	8.14794	5.67352	3.03411	5.29164	14.5033	17.4346	10.1811	14.8555	10.3448	16.6596	12.5908	17.2534	10.1811	14.8555	3.12223	8.17919			0.395069	2.50222	2.25347	5.27539	8.03419	5.16227	7.94418	2.25785	2.04659	14.8555	28.2723	18.1659	28.1286	1.29093	1.62471	7.83231	7.08042	7.75356	6.94354
0.400069	3.14661	5.39039	8.23356	5.74353	3.06161	5.40727	14.1721	16.8409	10.0661	14.798	10.2448	16.5596	12.2908	16.8346	10.0661	14.798	3.14661	8.34857			0.400069	2.53223	2.27847	5.39039	8.20169	5.27352	8.11544	2.26222	2.04909	14.798	28.0786	18.0909	27.9473	1.30518	1.63471	7.85918	7.1023	7.77293	6.95854
0.405069	3.17286	5.49852	8.29419	5.81415	3.09036	5.51915	13.8533	16.3409	9.96171	14.7362	10.1467	16.4659	12.0721	16.3846	9.96171	14.7362	3.17286	8.51732			0.405069	2.54723	2.29972	5.49852	8.36607	5.37977	8.27919	2.2691	2.04722	14.7362	27.8536	17.9596	27.716	1.31455	1.64596	7.87106	7.11417	7.78356	6.97292
0.410069	3.19724	5.59727	8.35232	5.87353	3.11036	5.61665	13.4908	15.9034	9.84796	14.6393	10.0542	16.3284	11.847	15.9596	9.84796	14.6393	3.19724	8.66669			0.410069	2.57223	2.30472	5.59727	8.51732	5.47727	8.42357	2.27035	2.05972	14.6393	27.616	17.8034	27.4098	1.31905	1.65471	7.88606	7.12292	7.79856	6.97417
0.415069	3.21411	5.69352	8.41044	5.92665	3.12911	5.71165	13.2346	15.4534	9.74859	14.5549	9.95672	16.2346	11.6158	15.5159	9.74859	14.5549	3.21411	8.82232			0.415069	2.59535	2.31675	5.69352	8.66169	5.57227	8.57232	2.26847	2.05472	14.5549	27.3598	17.6534	27.1223	1.32993	1.65159	7.89981	7.1223	7.80981	6.97542
0.420069	3.23036	5.77728	8.45232	5.98415	3.13973	5.80728	12.9158	15.0346	9.62921	14.4405	9.84359	16.0346	11.3783	15.1909	9.62921	14.4405	3.23036	8.96795			0.420069	2.6091	2.33285	5.77728	8.7992	5.65852	8.71294	2.2691	2.04159	14.4405	27.0723	17.4284	26.8598	1.3318	1.66284	7.89481	7.1223	7.81043	6.97542
0.425069	3.24536	5.86915	8.49919	6.03291	3.15223	5.8979	12.6471	14.6283	9.51733	14.3274	9.73796	15.8596	11.1845	14.8033	9.51733	14.3274	3.24536	9.10295			0.425069	2.62848	2.32972	5.86915	8.92857	5.74665	8.84107	2.2691	2.03597	14.3274	26.791	17.2846	26.5223	1.34155	1.66784	7.89481	7.11792	7.80793	6.97667
0.430069	3.25849	5.94165	8.52607	6.07916	3.16349	5.9754	12.4408	14.2033	9.40796	14.2149	9.63046	15.7221	10.9845	14.4346	9.40796	14.2149	3.25849	9.22483			0.430069	2.64723	2.34535	5.94165	9.05982	5.82228	8.96107	2.26722	2.03284	14.2149	26.4035	17.0534	26.116	1.34793	1.65784	7.89356	7.11292	7.79606	6.96604
0.435069	3.26974	6.01478	8.55544	6.11916	3.17599	6.0529	12.1721	13.8658	9.2992	14.073	9.51608	15.5346	10.8033	14.1471	9.2992	14.073	3.26974	9.34608			0.435069	2.65348	2.3441	6.01478	9.17483	5.89478	9.0767	2.24597	2.02909	14.073	26.0848	16.8534	25.7535	1.3598	1.67159	7.87918	7.10605	7.79606	6.95792
0.440069	3.27661	6.0829	8.57982	6.15791	3.17849	6.12478	11.9658	13.5721	9.19108	13.9487	9.41421	15.3346	10.6158	13.8346	9.19108	13.9487	3.27661	9.46296			0.440069	2.67785	2.3616	6.0829	9.27608	5.96478	9.19045	2.24722	2.02534	13.9487	25.7098	16.5971	25.3473	1.3648	1.66596	7.87606	7.09167	7.79481	6.93542
0.445069	3.27911	6.14666	8.59794	6.19166	3.18161	6.19291	11.7658	13.2221	9.08358	13.7974	9.29796	15.1284	10.422	13.5408	9.08358	13.7974	3.27911	9.56296			0.445069	2.69348	2.36222	6.14666	9.37796	6.02165	9.29296	2.23847	2.00659	13.7974	25.341	16.3659	24.9848	1.36636	1.66346	7.85731	7.0848	7.76668	6.92167
0.450069	3.28224	6.19853	8.61044	6.22103	3.18411	6.24978	11.5908	12.9721	8.97545	13.648	9.19795	14.9346	10.2283	13.2471	8.97545	13.648	3.28224	9.66109			0.450069	2.70035	2.3666	6.19853	9.47358	6.07916	9.38046	2.23472	2.00284	13.648	24.9473	16.1221	24.541	1.37455	1.66346	7.84668	7.05729	7.74731	6.90604
0.45507	3.28286	6.25416	8.61044	6.25291	3.17974	6.29916	11.4095	12.6908	8.87857	13.4943	9.0892	14.7533	10.072	12.9971	8.87857	13.4943	3.28286	9.74609			0.45507	2.72035	2.38785	6.25416	9.55858	6.13228	9.46421	2.2216	1.98534	13.4943	24.5285	15.8659	24.0847	1.38499	1.66346	7.82418	7.03855	7.74043	6.89354
0.46007	3.27911	6.29916	8.61169	6.26666	3.18599	6.35478	11.2095	12.4471	8.78357	13.3411	9.0842	14.5534	9.87203	12.7158	8.78357	13.3411	3.27911	9.82421			0.46007	2.74786	2.38285	6.29916	9.63796	6.17978	9.54608	2.20472	1.96722	13.3411	24.0785	15.6534	23.6847	1.39149	1.65659	7.80418	7.07104	7.72168	6.87104
0.46507	3.27536	6.33729	8.60982	6.29353	3.17786	6.40353	11.0783	12.1783	8.68732	13.1868	8.92232	14.3034	9.71577	12.4721	8.68732	13.1868	3.27536	9.90671			0.46507	2.75098	2.4066	6.33729	9.70859	6.22478	9.61608	2.19784	1.96972	13.1868	23.6722	15.3846	23.241	1.39774	1.66846	7.78668	7.00792	7.69605	6.86854
0.47007	3.27786	6.37353	8.59919	6.30853	3.16974	6.44104	10.8845	11.9533	8.59857	13.043	8.79607	14.0783	9.64077	12.2908	8.59857	13.043	3.27786	9.97046			0.47007	2.79411	2.42097	6.37353	9.75921	6.26353	9.68234	2.1816	1.95847	13.043	23.216	15.1596	22.791	1.40643	1.65596	7.76293	6.95354	7.6773	6.85417
0.47507	3.26661	6.40353	8.58857	6.31853	3.16098	6.47979	10.8283	11.7533	8.52169	12.8824	8.69357	13.8908	9.48453	12.0596	8.52169	12.8824	3.26661	10.0298			0.47507	2.81223	2.4391	6.40353	9.82234	6.30041	9.73921	2.18035	1.94222	12.8824	22.7972	14.9096	22.3347	1.41918	1.66784	7.74668	6.93604	7.64855	6.83167
0.48007	3.26599	6.42853	8.56044	6.32603	3.15349	6.50979	10.6908	11.5971	8.44357	12.7449	8.61794	13.7283	9.36577	11.8596	8.44357	12.7449	3.26599	10.078			0.48007	2.83786	2.46598	6.42853	9.86484	6.33353	9.79234	2.1716	1.93784	12.7449	22.3222	14.6721	21.866	1.43837	1.66471	7.72168	6.91479	7.6223	6.81917
0.48507	3.25224	6.44979	8.53669	6.33416	3.14474	6.54291	10.6033	11.4095	8.34981	12.593	8.52919	13.5346	9.24702	11.6971	8.34981	12.593	3.25224	10.1273			0.48507	2.86661	2.48847	6.44979	9.90984	6.35854	9.83609	2.16347	1.93222	12.593	21.8972	14.4408	21.4035	1.44687	1.67471	7.70793	6.88979	7.5973	6.79167
0.49007	3.24911	6.46416	8.51232	6.33291	3.13286	6.56604	10.472	11.2908	8.28294	12.4543	8.43544	13.3283	9.097	11.5158	8.28294	12.4543	3.24911	10.1655			0.49007	2.89661	2.51223	6.46416	9.93796	6.37728	9.87421	2.16347	1.92784	12.4543	21.441	14.2159	20.9472	1.45737	1.66846	7.67231	6.86229	7.5773	6.76666
0.49507	3.23974	6.47479	8.47669	6.33478	3.11474	6.58291	10.397	11.1845	8.18981	12.3224	8.35607	13.1721	9.00326	11.372	8.18981	12.3224	3.23974	10.2023			0.49507	2.94098	2.55035	6.47479	9.96047	6.39416	9.90421	2.14347	1.92347	12.3224	21.016	13.9471	20.5284	1.4788	1.66596	7.64606	6.84104	7.5573	6.81042
0.50007	3.22724	6.48854	8.44169	6.33353	3.10161	6.60291	10.2595	11.0345	8.11419	12.1874	8.26731	12.9596	8.8845	11.2283	8.11419	12.1874	3.22724	10.2286			0.50007	2.99036	2.59223	6.48854	9.97921	6.41104	9.92046	2.1541	1.92972	12.1874	20.5847	13.7596	20.0784	1.4983	1.68471	7.62543	6.80729	7.5273	6.68229
0.50507	3.05723	5.99415	8.40919	6.32791	2.93598	6.11665	9.46577	10.1845	7.43668	10.8255	7.5973	11.5283	8.20324	10.3595	7.43668	10.8255	3.05723	9.47608			0.50507	2.66348	2.30535	5.99415	9.22858	5.93478	9.18983	1.89097	1.68846	10.8255	18.4721	12.3033	18.0346	1.33211	1.49909	7.02292	6.27666	6.92667	6.15041
0.51007	2.92161	5.59477	8.36169	6.31416	2.80473	5.71228	8.8845	9.53453	6.97979	9.81234	7.13855	10.4595	7.68449	9.65953	6.97979	9.81234	2.92161	8.8467			0.51007	2.41285	2.09785	5.59477	8.60794	5.53415	8.56857	1.70346	1.51909	9.81234	16.8284	11.2033	16.4971	1.20699	1.35658	6.54229	5.86728	6.46666	5.74665
0.51507	2.80035	5.24977	8.31981	6.31103	2.6916	5.36602	8.44076	8.99701	6.62479	8.97545	6.76354	9.59702	7.26573	9.09076	6.62479	8.97545	2.80035	8.30169			0.51507	2.19535	1.91222	5.24977	8.06293	5.20227	8.03856	1.54221	1.38721	8.97545	15.4909	10.2658	15.1408	1.10267	1.25783	6.14916	5.51477	6.07103	5.40352
0.520071	2.6941	4.93976	8.27482	6.28791	2.59098	5.06227	7.95949	8.46574	6.29916	8.27356	6.44354	8.84075	6.89697	8.60951	6.29916	8.27356	2.6941	7.81418			0.520071	1.99972	1.75159	4.93976	7.58918	4.89414	7.57293	1.42033	1.26096	8.27356	14.2533	9.41577	13.9721	1.01005	1.15345	5.79978	5.21727	5.72727	5.10726
0.525071	2.59598	4.66413	8.22294	6.27916	2.49848	4.78039	7.64074	8.09076	6.03915	7.63668	6.15728	8.15949	6.58448	8.16574	6.03915	7.63668	2.59598	7.3748			0.525071	1.85034	1.60096	4.66413	7.15542	4.62788	7.14417	1.29033	1.16846	7.63668	13.2408	8.7595	12.9158	0.934983	1.07595	5.48665	4.94414	5.41852	4.83976
0.530071	2.5066	4.40788	8.16481	6.25603	2.40098	4.52101	7.27198	7.69699	5.79602	7.1073	5.91165	7.65324	6.26571	7.77824	5.79602	7.1073	2.5066	6.97855			0.530071	1.69159	1.46409	4.40788	6.75854	4.376	6.74854	1.20346	1.06345	7.1073	12.2971	8.09076	12.0283	0.869982	0.994077	5.20414	4.70289	5.13914	4.60351
0.53507	2.41972	4.17475	8.11731	6.23916	2.32222	4.291	6.99699	7.39698	5.56727	6.62916	5.68228	7.09698	6.04072	7.4595	5.56727	6.62916	2.41972	6.60541			0.53507	1.56221	1.36721	4.17475	6.39291	4.151	6.39103	1.1147	0.992827	6.62916	11.4846	7.60949	11.2345	0.802418	0.931578	4.95226	4.4785	4.88914	4.3785
0.540071	2.33472	3.961	8.06231	6.21291	2.2416	4.0735	6.72197	7.07824	5.37477	6.19103	5.46664	6.65321	5.77197	7.07824	5.37477	6.19103	2.33472	6.26916			0.540071	1.45221	1.26533	3.961	6.05728	3.93975	6.06853	1.03345	0.91845	6.19103	10.672	7.09074	10.4658	0.754168	0.866575	4.71976	4.26413	4.64976	4.16913
0.545071	2.2566	3.761	8.00481	6.19478	2.16409	3.87037	6.45323	6.77197	5.17727	5.7879	5.28227	6.21572	5.57196	6.85322	5.17727	5.7879	2.2566	5.9554			0.545071	1.34846	1.17471	3.761	5.75227	3.74475	5.7604	0.955327	0.857201	5.7879	10.0533	6.65321	9.85951	0.697917	0.8147	4.50476	4.07662	4.44038	3.98225
0.550071	2.18097	3.57599	7.94856	6.16166	2.09159	3.68162	6.20322	6.55322	5.01164	5.45602	5.10852	5.85947	5.30946	6.57198	5.01164	5.45602	2.18097	5.6629			0.550071	1.25533	1.08346	3.57599	5.45789	3.56162	5.47477	0.88845	0.79845	5.45602	9.41577	6.25322	9.24702	0.660041	0.759699	4.30288	3.89912	4.24225	3.81162
0.555071	2.10409	3.40099	7.88793	6.14291	2.01659	3.50537	6.02822	6.30946	4.84164	5.13227	4.92976	5.49071	5.10945	6.29072	4.84164	5.13227	2.10409	5.38539			0.555071	1.16471	1.00783	3.40099	5.19102	3.38974	5.19852	0.8272	0.7547	5.13227	8.86576	5.82821	8.65326	0.60954	0.708449	4.10537	3.73162	4.05288	3.64099
0.560071	2.03409	3.23411	7.83043	6.10853	1.94784	3.33474	5.77822	6.07822	4.69038	4.82789	4.76226	5.21569	4.9907	6.06573	4.69038	4.82789	2.03409	5.12039			0.560071	1.07095	0.942202	3.23411	4.93351	3.22661	4.95664	0.777199	0.689697	4.82789	8.35326	5.48446	8.20324	0.56954	0.677197	3.93725	3.57974	3.88162	3.48724
0.565071	1.97034	3.07848	7.77106	6.08103	1.88347	3.17599	5.59695	5.86572	4.53413	4.55851	4.60663	4.8532	4.82819	5.86572	4.53413	4.55851	1.97034	4.88226			0.565071	1.00408	0.8922	3.07848	4.69851	3.07161	4.71164	0.731573	0.647821	4.55851	7.87823	5.22821	7.69699	0.535852	0.637197	3.76287	3.42474	3.71537	3.35224
0.570071	1.89847	2.92786	7.71106	6.05228	1.81409	3.03286	5.44696	5.65946	4.39038	4.3085	4.45851	4.58443	4.65319	5.64072	4.39038	4.3085	1.89847	4.64601			0.570071	0.939701	0.8097	2.92786	4.47101	2.92473	4.48851	0.685322	0.618446	4.3085	7.40323	4.89695	7.30324	0.510914	0.599072	3.60287	3.28349	3.56537	3.21786
0.575071	1.83909	2.79098	7.65543	6.02853	1.75721	2.88973	5.26571	5.45945	4.246	4.071	4.316	4.34694	4.50945	5.43447	4.246	4.071	1.83909	4.42788			0.575071	0.869701	0.759075	2.79098	4.24975	2.79098	4.27163	0.642822	0.577197	4.071	7.04699	4.6407	6.89073	0.468601	0.567195	3.45474	3.15223	3.40849	3.08411
0.580071	1.77471	2.6591	7.5998	5.9979	1.69346	2.75598	5.0657	5.26571	4.12163	3.85537	4.1785	4.13444	4.31663	5.2532	4.12163	3.85537	1.77471	4.22038			0.580071	0.81845	0.719073	2.6591	4.04912	2.65535	4.07287	0.595322	0.535321	3.85537	6.67198	4.44069	6.52823	0.449976	0.521569	3.31161	3.01911	3.26786	2.95348
0.585072	1.71346	2.53223	7.54668	5.96915	1.63284	2.62723	4.9407	5.14696	3.98287	3.64974	4.03912	3.87194	4.19038	5.08444	3.98287	3.64974	1.71346	4.01537			0.585072	0.751574	0.665321	2.53223	3.856	2.5316	3.87787	0.560322	0.50782	3.64974	6.32198	4.14069	6.17821	0.419788	0.501571	3.17411	2.90223	3.13411	2.84036
0.590072	1.65221	2.41347	7.4923	5.93853	1.57346	2.5016	4.83444	4.98445	3.86787	3.46287	3.90725	3.67349	4.0535	4.9032	3.86787	3.46287	1.65221	3.82662			0.590072	0.699072	0.620947	2.41347	3.67037	2.41535	3.69287	0.527196	0.469069	3.46287	5.9782	3.97193	5.87821	0.39685	0.474069	3.04286	2.78098	3.00348	2.72098
0.595072	1.59284	2.29597	7.4323	5.9129	1.51596	2.38535	4.64694	4.84695	3.74037	3.28786	3.78474	3.48349	3.93162	4.79069	3.74037	3.28786	1.59284	3.64974			0.595072	0.665948	0.587196	2.29597	3.49474	2.3016	3.51599	0.505321	0.438445	3.28786	5.66571	3.70912	5.57821	0.3736	0.452819	2.92598	2.67848	2.87848	2.61785
0.600071	1.53534	2.18597	7.38355	5.88228	1.46158	2.27597	4.52194	4.62821	3.62474	3.10786	3.66474	3.30286	3.81725	4.63445	3.62474	3.10786	1.53534	3.47537			0.600071	0.617821	0.537195	2.18597	3.32724	2.18972	3.34661	0.472195	0.420318	3.10786	5.33445	3.52537	5.25944	0.347849	0.427818	2.80035	2.56535	2.76473	2.5091
0.605072	1.47721	2.08222	7.3398	5.86103	1.40221	2.1691	4.36225	4.52819	3.50412	2.95598	3.53974	3.14036	3.69974	4.45945	3.50412	2.95598	1.47721	3.30536			0.605072	0.580947	0.508444	2.08222	3.16098	2.08972	3.18474	0.442195	0.383444	2.95598	5.0657	3.34599	5.00319	0.326474	0.413444	2.68785	2.4591	2.65223	2.41222
0.610072	1.42596	1.98472	7.29417	5.82853	1.35221	2.06347	4.24663	4.42195	3.38599	2.79973	3.42536	2.97161	3.58849	4.29725	3.38599	2.79973	1.42596	3.14849			0.610072	0.538445	0.467196	1.98472	3.00848	1.98784	3.03911	0.414069	0.375943	2.79973	4.85945	3.16661	4.78444	0.312474	0.376568	2.5791	2.36972	2.54598	2.3166
0.615072	1.37096	1.88784	7.24792	5.80728	1.29971	1.96097	4.12225	4.221	3.27036	2.6491	3.30661	2.81348	3.48599	4.17225	3.27036	2.6491	1.37096	2.99786			0.615072	0.497196	0.427194	1.88784	2.86286	1.89097	2.89098	0.401568	0.348849	2.6491	4.6032	3.01661	4.54068	0.291411	0.356567	2.47473	2.27535	2.43347	2.22035
0.620072	1.31658	1.79034	7.21542	5.78353	1.24158	1.86909	4.011	4.09038	3.16411	2.5191	3.20036	2.67035	3.37286	4.03975	3.16411	2.5191	1.31658	2.85223			0.620072	0.468445	0.40782	1.79034	2.72223	1.79909	2.74848	0.371568	0.335724	2.5191	4.39694	2.85848	4.26569	0.274598	0.334474	2.36972	2.17722	2.34597	2.12847
0.625072	1.26471	1.70721	7.1773	5.77228	1.19471	1.77971	3.90162	3.97225	3.05848	2.39097	3.08536	2.5391	3.27349	3.90975	3.05848	2.39097	1.26471	2.7116			0.625072	0.437193	0.391569	1.70721	2.58223	1.71409	2.61098	0.349693	0.308661	2.39097	4.09694	2.70348	4.09069	0.264598	0.323786	2.2741	2.08472	2.24535	2.04722
0.630072	1.21096	1.61971	7.14105	5.74603	1.1447	1.69096	3.78725	3.84912	2.95536	2.27222	2.97411	2.40597	3.17348	3.77912	2.95536	2.27222	1.21096	2.57598			0.630072	0.406568	0.364692	1.61971	2.4591	1.62909	2.48785	0.325349	0.289348	2.27222	3.8935	2.5766	3.83037	0.24466	0.312661	2.17847	2.00034	2.14972	1.95784
0.635072	1.15845	1.53846	7.11167	5.73915	1.09158	1.60346	3.68412	3.72912	2.84973	2.15285	2.86723	2.28722	3.08473	3.65974	2.84973	2.15285	1.15845	2.45097			0.635072	0.384693	0.338224	1.53846	2.33597	1.54596	2.36035	0.314723	0.276723	2.15285	3.70724	2.44535	3.64474	0.22866	0.285411	2.08722	1.92222	2.05784	1.87409
0.640072	1.11158	1.46346	7.09167	5.72352	1.04845	1.52971	3.57099	3.61474	2.73973	2.03534	2.76348	2.15847	2.99473	3.54537	2.73973	2.03534	1.11158	2.3341			0.640072	0.355099	0.304973	1.46346	2.21222	1.47096	2.24097	0.293723	0.259848	2.03534	3.51974	2.31472	3.45099	0.214097	0.263785	2.00034	1.84034	1.97659	1.79722
0.645072	1.0622	1.38533	7.06042	5.71728	0.997827	1.44471	3.47599	3.50286	2.6466	1.91284	2.65535	2.04659	2.90723	3.42536	2.6466	1.91284	1.0622	2.21035			0.645072	0.325974	0.299286	1.38533	2.10347	1.39408	2.13097	0.275098	0.234722	1.91284	3.32661	2.19972	3.26724	0.201222	0.25566	1.91847	1.76221	1.89097	1.72596
0.650073	1.01595	1.31033	7.04667	5.71165	0.955327	1.37283	3.36661	3.39161	2.5416	1.82659	2.54973	1.93597	2.81723	3.31849	2.5416	1.82659	1.01595	2.09847			0.650073	0.305786	0.27666	1.31033	1.99534	1.32283	2.02097	0.24716	0.22941	1.82659	3.15411	2.08284	3.12036	0.187659	0.24291	1.82909	1.68034	1.80909	1.65409
0.655073	0.964077	1.24533	7.03604	5.7079	0.910952	1.30658	3.28099	3.27974	2.44097	1.71971	2.45035	1.83347	2.72473	3.21161	2.44097	1.71971	0.964077	1.99409			0.655073	0.281911	0.244848	1.24533	1.89284	1.25596	1.91597	0.230035	0.214659	1.71971	2.99973	1.96222	2.95098	0.172159	0.230722	1.75409	1.61346	1.73221	1.57846
0.660072	0.91845	1.17721	7.02354	5.7104	0.861576	1.23158	3.18036	3.18786	2.34597	1.62721	2.34972	1.74222	2.6516	3.09474	2.34597	1.62721	0.91845	1.88597			0.660072	0.274598	0.229097	1.17721	1.78846	1.18721	1.81284	0.22441	0.198597	1.62721	2.83286	1.86222	2.79785	0.163159	0.209597	1.67971	1.53908	1.65534	1.51096
0.665072	0.877826	1.11158	7.01355	5.71852	0.824699	1.16533	3.09161	3.08036	2.2466	1.53284	2.25347	1.63721	2.56473	2.99348	2.2466	1.53284	0.877826	1.79347			0.665072	0.241848	0.214222	1.11158	1.69784	1.12283	1.71846	0.201347	0.186409	1.53284	2.6841	1.74971	2.64098	0.155034	0.201847	1.59971	1.47033	1.57846	1.44846
0.670073	0.830951	1.05845	7.0048	5.7229	0.782199	1.10345	2.98536	2.98286	2.15909	1.45159	2.1541	1.54783	2.48285	2.89661	2.15909	1.45159	0.830951	1.69096			0.670073	0.216472	0.197159	1.05845	1.59971	1.06033	1.63096	0.195659	0.177096	1.45159	2.54473	1.65159	2.50597	0.145534	0.194909	1.52658	1.40283	1.50908	1.38158
0.675073	0.7897	0.994701	6.99792	5.73665	0.739074	1.0472	2.90911	2.86973	2.03347	1.35408	2.06597	1.44408	2.4191	2.7916	2.03347	1.35408	0.7897	1.60284			0.675073	0.207034	0.181597	0.994701	1.51721	1.00845	1.53659	0.173971	0.161846	1.35408	2.39972	1.56784	2.37097	0.136721	0.177659	1.46096	1.34471	1.44221	1.32471
0.680073	0.750325	0.939076	7.00167	5.75227	0.704074	0.986578	2.81286	2.77348	1.96722	1.27596	1.96534	1.37096	2.33097	2.68848	1.96722	1.27596	0.750325	1.51534			0.680073	0.189159	0.168346	0.939076	1.43283	0.947201	1.45471	0.164846	0.131846	1.27596	2.27535	1.47346	2.22035	0.127658	0.159409	1.39096	1.28346	1.37721	1.26158
0.685073	0.710323	0.883451	6.99917	5.7679	0.665948	0.935326	2.7216	2.67848	1.87222	1.20846	1.86722	1.28033	2.2566	2.59598	1.87222	1.20846	0.710323	1.42908			0.685073	0.172284	0.155721	0.883451	1.35158	0.894701	1.37596	0.143658	0.133158	1.20846	2.14159	1.38658	2.11597	0.112908	0.156784	1.32783	1.22346	1.30596	1.19971
0.690073	0.672197	0.832825	6.99854	5.78603	0.628448	0.882201	2.6366	2.58285	1.78534	1.12408	1.77722	1.20158	2.1741	2.50348	1.78534	1.12408	0.672197	1.34971			0.690073	0.159409	0.146909	0.832825	1.27096	0.844076	1.29908	0.132908	0.119096	1.12408	2.01534	1.29783	1.98909	0.104845	0.149784	1.26158	1.16096	1.23471	1.13846
0.695073	0.633447	0.785949	7.00542	5.8104	0.593445	0.8322	2.55723	2.48723	1.70096	1.0522	1.59221	1.12783	2.10597	2.40785	1.70096	1.0522	0.633447	1.27658			0.695073	0.144721	0.133658	0.785949	1.20533	0.795324	1.22346	0.114408	0.120596	1.0522	1.90347	1.22721	1.86409	0.0990953	0.132908	1.20658	1.10533	1.18658	1.0872
0.700073	0.59782	0.739698	7.00917	5.82603	0.557196	0.77595	2.47785	2.4041	1.61471	0.984077	1.55659	1.04595	2.03034	2.31847	1.61471	0.984077	0.59782	1.20221			0.700073	0.134783	0.107283	0.739698	1.12845	0.748448	1.15158	0.113971	0.103908	0.984077	1.77596	1.13471	1.76471	0.090595	0.129721	1.14595	1.05158	1.1272	1.03283
0.695073	0.564697	0.694697	6.45104	5.41164	0.52532	0.736573	2.3866	2.29785	1.53159	0.908451	1.49658	0.979702	1.95097	2.22285	1.53159	0.908451	0.564697	1.12783			0.695073	0.113908	0.0989702	0.694697	1.06033	0.709074	1.08595	0.10197	0.08447	0.908451	1.67346	1.0672	1.65846	0.076345	0.108845	1.0847	1.00283	1.07345	0.979702
0.690073	0.532196	0.658448	6.01665	5.07102	0.487819	0.689697	2.30535	2.2216	1.44596	0.8447	1.42159	0.914702	1.88659	2.14222	1.44596	0.8447	0.532196	1.06095			0.690073	0.100783	0.0891576	0.658448	0.999703	0.663447	1.0222	0.102033	0.0750325	0.8447	1.58034	0.989077	1.55596	0.0709698	0.0994701	1.02783	0.944703	1.0172	0.927827
0.685073	0.49907	0.615947	5.64727	4.79601	0.457819	0.649073	2.21722	2.12472	1.36471	0.781574	1.34471	0.843451	1.82096	2.05847	1.36471	0.781574	0.49907	0.995953			0.685073	0.0937202	0.0806575	0.615947	0.938451	0.618446	0.959702	0.0804074	0.0781574	0.781574	1.46721	0.925951	1.45346	0.0654697	0.101345	0.979702	0.895326	0.967202	0.883451
0.680073	0.464694	0.574696	5.32477	4.54413	0.428443	0.610948	2.13909	2.03972	1.28033	0.720325	1.26783	0.782824	1.74784	1.96222	1.28033	0.720325	0.464694	0.934076			0.680073	0.0824075	0.0720949	0.574696	0.879076	0.582197	0.897827	0.0882826	0.0675323	0.720325	1.37033	0.850325	1.34596	0.0577197	0.0911577	0.929701	0.848451	0.910952	0.83595
0.675073	0.438445	0.535946	5.04789	4.32663	0.402818	0.572195	2.05409	1.95284	1.19971	0.655322	1.18221	0.704074	1.68284	1.89659	1.19971	0.655322	0.438445	0.881577			0.675073	0.0777824	0.0689697	0.535946	0.830326	0.548446	0.8447	0.0572822	0.050782	0.655322	1.27596	0.795324	1.26471	0.0475945	0.0767825	0.877202	0.807199	0.865951	0.792825
0.670073	0.405943	0.505946	4.80726	4.13913	0.377817	0.53782	1.98097	1.86409	1.12221	0.596571	1.11595	0.657823	1.60659	1.79471	1.12221	0.596571	0.405943	0.824075			0.670073	0.0604072	0.0531571	0.505946	0.770948	0.514696	0.790949	0.0514696	0.0531571	0.596571	1.18221	0.720949	1.17783	0.0455945	0.0679073	0.830951	0.760324	0.814075	0.749073
0.665072	0.383444	0.469069	4.58101	3.96537	0.351474	0.501571	1.89909	1.77971	1.03095	0.538445	1.0372	0.596571	1.54096	1.71346	1.03095	0.538445	0.383444	0.774074			0.665072	0.0482819	0.0455945	0.469069	0.723448	0.477195	0.742824	0.0380943	0.0359693	0.538445	1.09533	0.647197	1.0797	0.0330942	0.0673447	0.782824	0.717199	0.776575	0.707824
0.660072	0.355474	0.440943	4.37475	3.80912	0.325599	0.464694	1.82534	1.70034	0.974703	0.491569	0.963452	0.52907	1.47784	1.64721	0.974703	0.491569	0.355474	0.721574			0.660072	0.0367818	0.0406568	0.440943	0.677822	0.449069	0.695324	0.0325317	0.0271566	0.491569	1.00783	0.594072	0.999079	0.0290318	0.0590322	0.7372	0.675323	0.726573	0.665948
0.655073	0.331036	0.407193	4.19975	3.66724	0.304786	0.435319	1.74096	1.61846	0.891576	0.429695	0.880952	0.474069	1.41533	1.55721	0.891576	0.429695	0.331036	0.670948			0.655073	0.0465319	0.0345943	0.407193	0.636573	0.417194	0.645323	0.0330317	0.0304067	0.429695	0.919702	0.54157	0.911577	0.0201566	0.0582821	0.692198	0.632198	0.675948	0.628448
0.650073	0.308661	0.382192	4.026	3.52724	0.281348	0.401568	1.67096	1.53784	0.832825	0.365944	0.814075	0.434694	1.34721	1.48096	0.832825	0.365944	0.308661	0.626571			0.650073	0.0200315	0.0325317	0.382192	0.585947	0.387819	0.602822	0.0200942	0.0155315	0.365944	0.832825	0.46782	0.822825	0.020469	0.0452819	0.657198	0.602198	0.647821	0.588446
0.645072	0.285473	0.352817	3.8785	3.40474	0.260723	0.373442	1.58846	1.45783	0.762825	0.320318	0.740948	0.367818	1.28408	1.40971	0.762825	0.320318	0.285473	0.583446			0.645072	0.0152814	0.0185316	0.352817	0.54657	0.363443	0.561571	0.0156565	0.00421882	0.320318	0.7672	0.422819	0.76345	0.00965643	0.0380943	0.617197	0.558445	0.605946	0.555947
0.640072	0.264848	0.327661	3.73662	3.29724	0.242035	0.348724	1.50659	1.38471	0.700948	0.272818	0.676572	0.312817	1.22346	1.32721	0.700948	0.272818	0.264848	0.545945			0.640072	0.0135939	0.00871897	0.327661	0.509696	0.333474	0.524695	0.00534391	-0.00259376	0.272818	0.680947	0.363443	0.681572	0.0125315	0.0310316	0.582197	0.526571	0.565321	0.518446
0.635072	0.24441	0.301973	3.60599	3.19099	0.223785	0.324661	1.43783	1.29721	0.621572	0.211597	0.614071	0.254691	1.16408	1.25783	0.621572	0.211597	0.24441	0.504069			0.635072	0.00965643	0.00153136	0.301973	0.473444	0.311723	0.484071	-0.0003438	-0.00196886	0.211597	0.622821	0.305316	0.619073	0.00634384	0.0305941	0.544696	0.49407	0.53407	0.490944
0.630072	0.226097	0.279411	3.48287	3.08723	0.205534	0.296723	1.36533	1.22658	0.556571	0.165659	0.549071	0.201659	1.10033	1.18783	0.556571	0.165659	0.226097	0.469069			0.630072	-0.00503135	-0.000281334	0.279411	0.43782	0.284661	0.444069	-0.00346875	-0.0144689	0.165659	0.539696	0.257816	0.55032	-0.000468731	0.0202816	0.503445	0.453444	0.492194	0.454695
0.625072	0.208159	0.259473	3.36411	3.00223	0.189222	0.276848	1.29721	1.14595	0.495319	0.102158	0.48532	0.149658	1.0447	1.11908	0.495319	0.102158	0.208159	0.434694			0.625072	-0.00759387	-0.00696898	0.259473	0.400944	0.264285	0.414069	-0.0215316	-0.022094	0.102158	0.473444	0.19969	0.474069	-0.00721884	0.0140314	0.47657	0.430319	0.462193	0.427818
0.620072	0.192034	0.237847	3.26161	2.91598	0.173971	0.254098	1.21658	1.08408	0.432193	0.0587196	0.419693	0.104345	0.984702	1.0472	0.432193	0.0587196	0.192034	0.400319			0.620072	-0.0154066	-0.0102189	0.237847	0.372193	0.24441	0.383444	-0.0251567	-0.0155315	0.0587196	0.405943	0.148534	0.395319	-0.0085938	-0.00203133	0.443444	0.394692	0.435319	0.392194
0.615072	0.175534	0.219097	3.15536	2.83036	0.160971	0.234722	1.13783	1.01845	0.369067	0.00871897	0.353444	0.0535321	0.919077	0.970953	0.369067	0.00871897	0.175534	0.372193			0.615072	-0.0225942	-0.0197816	0.219097	0.343442	0.224785	0.352474	-0.0254066	-0.0291567	0.00871897	0.334692	0.0974703	0.349693	-0.0166566	0.00628138	0.410318	0.370944	0.404694	0.364692
0.610072	0.160721	0.201909	3.06411	2.75161	0.146096	0.212972	1.08408	0.940328	0.300941	-0.0395944	0.297191	0.016844	0.8672	0.915952	0.300941	-0.0395944	0.160721	0.342817			0.610072	-0.0277817	-0.0256567	0.201909	0.317536	0.205347	0.324661	-0.0395319	-0.0373445	-0.0395944	0.263441	0.0442195	0.292816	-0.019094	-0.00471878	0.379069	0.342287	0.368443	0.341349
0.605072	0.147346	0.184847	2.97973	2.68535	0.134158	0.198784	1.0097	0.864701	0.243442	-0.07897	0.230315	-0.0397818	0.810325	0.850949	0.243442	-0.07897	0.147346	0.315099			0.605072	-0.0326568	-0.0214067	0.184847	0.290348	0.188659	0.297348	-0.0427194	-0.0351567	-0.07897	0.199065	0.00865626	0.21594	-0.0297818	-0.00740647	0.345943	0.314224	0.337193	0.311161
0.600071	0.135596	0.166346	2.89098	2.60973	0.122408	0.178159	0.947201	0.802824	0.170721	-0.123471	0.169784	-0.0822825	0.757823	0.7897	0.170721	-0.123471	0.135596	0.287973			0.600071	-0.0409069	-0.0385318	0.166346	0.265098	0.168846	0.27341	-0.0529071	-0.0485945	-0.123471	0.155315	-0.0347817	0.153346	-0.0269067	-0.011219	0.321567	0.283598	0.313911	0.284786
0.595072	0.122158	0.151596	2.80848	2.5491	0.11147	0.162971	0.874701	0.734699	0.120783	-0.177971	0.115345	-0.131283	0.705948	0.7372	0.120783	-0.177971	0.122158	0.262973			0.595072	-0.0393443	-0.0407195	0.151596	0.243222	0.153346	0.250973	-0.0483445	-0.0590947	-0.177971	0.088845	-0.0973452	0.106783	-0.0322192	-0.022094	0.295286	0.260848	0.290536	0.260535
0.590072	0.11197	0.138533	2.73036	2.48223	0.10122	0.147033	0.807824	0.682197	0.0595322	-0.21541	0.0578446	-0.164909	0.648446	0.667822	0.0595322	-0.21541	0.11197	0.242347			0.590072	-0.0452819	-0.0482196	0.138533	0.22116	0.139908	0.22866	-0.0530946	-0.0649698	-0.21541	0.0296566	-0.131596	0.0350318	-0.0348444	-0.0263441	0.26666	0.237285	0.268098	0.235597
0.585072	0.100533	0.125471	2.66473	2.42285	0.0914075	0.132658	0.745323	0.628448	0.00159383	-0.256348	-0.00578141	-0.210784	0.609071	0.610321	0.00159383	-0.256348	0.100533	0.221597			0.585072	-0.0424695	-0.0483445	0.125471	0.201972	0.127783	0.207347	-0.0695323	-0.0654697	-0.256348	-0.0230942	-0.167534	-0.00984383	-0.0392194	-0.0292816	0.24266	0.216035	0.23616	0.218222
0.580071	0.0923452	0.11147	2.59285	2.36097	0.0827825	0.121346	0.682824	0.551572	-0.0581572	-0.303536	-0.0665323	-0.250535	0.552197	0.561571	-0.0581572	-0.303536	0.0923452	0.200722			0.580071	-0.0508446	-0.0545321	0.11147	0.183784	0.116283	0.189659	-0.0631572	-0.0714073	-0.303536	-0.082095	-0.223847	-0.0664698	-0.0460944	-0.0325161	0.218722	0.191972	0.208784	0.192347
0.575071	0.0824699	0.10097	2.5216	2.3091	0.0749698	0.107845	0.627823	0.500946	-0.118658	-0.342974	-0.137221	-0.294223	0.499694	0.502195	-0.118658	-0.342974	0.0824699	0.179409			0.575071	-0.0554696	-0.0603447	0.10097	0.164534	0.102908	0.170534	-0.0774699	-0.0709074	-0.342974	-0.133096	-0.25316	-0.117096	-0.0442195	-0.0370944	0.194097	0.172721	0.189347	0.179221
0.570071	0.0746574	0.0876577	2.45785	2.24847	0.0673447	0.0974078	0.568447	0.445945	-0.181784	-0.3756	-0.201222	-0.344662	0.457194	0.449069	-0.181784	-0.3756	0.0746574	0.161596			0.570071	-0.056954	-0.0621573	0.0876577	0.147533	0.0919077	0.154034	-0.0887201	-0.0859076	-0.3756	-0.185597	-0.298661	-0.156221	-0.049782	-0.0373445	0.173409	0.147158	0.168034	0.156659
0.565071	0.0661573	0.07972	2.39597	2.20097	0.0599697	0.0847826	0.510945	0.396569	-0.247598	-0.425225	-0.266285	-0.373412	0.412195	0.393443	-0.247598	-0.425225	0.0661573	0.145596			0.565071	-0.0609072	-0.0648447	0.07972	0.132596	0.080595	0.138908	-0.08047	-0.0959703	-0.425225	-0.233222	-0.339599	-0.203659	-0.0490946	-0.0397193	0.157284	0.132221	0.145783	0.136971
0.560071	0.0598447	0.0710948	2.33472	2.14659	0.0538445	0.0748448	0.45157	0.347817	-0.311536	-0.454413	-0.333974	-0.420413	0.362194	0.343442	-0.311536	-0.454413	0.0598447	0.131408			0.560071	-0.0605947	-0.0659698	0.0710948	0.117658	0.0700948	0.124221	-0.0881577	-0.0890951	-0.454413	-0.292473	-0.38235	-0.26791	-0.0531571	-0.0394068	0.133096	0.112221	0.130971	0.122221
0.555071	0.0519695	0.0587196	2.28035	2.10284	0.0475945	0.0655322	0.397818	0.299067	-0.381912	-0.497226	-0.40485	-0.452226	0.312192	0.299067	-0.381912	-0.497226	0.0519695	0.115596			0.555071	-0.0732824	-0.0755324	0.0587196	0.102283	0.0616572	0.10797	-0.0960327	-0.0912826	-0.497226	-0.338786	-0.426538	-0.310661	-0.0522195	-0.0480945	0.107283	0.0945327	0.110033	0.104783
0.550071	0.0460944	0.0519695	2.22285	2.05097	0.0417819	0.0570946	0.343442	0.237815	-0.455351	-0.526727	-0.486289	-0.486539	0.265848	0.242815	-0.455351	-0.526727	0.0460944	0.101345			0.550071	-0.0747199	-0.0755324	0.0519695	0.0899076	0.0532196	0.0934076	-0.10172	-0.0922827	-0.526727	-0.379162	-0.464788	-0.357349	-0.0620322	-0.0590947	0.0908451	0.0692198	0.0890951	0.0834074
0.545071	0.0392194	0.044282	2.16847	2.00347	0.0365317	0.0482819	0.288441	0.191534	-0.534789	-0.572478	-0.561852	-0.532164	0.222097	0.195597	-0.534789	-0.572478	0.0392194	0.08847			0.545071	-0.077845	-0.0780325	0.044282	0.0785325	0.0475318	0.0821574	-0.10297	-0.101033	-0.572478	-0.425538	-0.507789	-0.403662	-0.0630947	-0.0543447	0.07547	0.0615323	0.0717824	0.0629072
0.540071	0.0354693	0.0378444	2.1141	1.95347	0.0319693	0.0404069	0.24219	0.144221	-0.602353	-0.605165	-0.642291	-0.563727	0.176659	0.143471	-0.602353	-0.605165	0.0354693	0.0752823			0.540071	-0.0775324	-0.0874701	0.0378444	0.0666573	0.0339067	0.0697823	-0.108345	-0.117596	-0.605165	-0.485601	-0.54129	-0.453788	-0.0640948	-0.0660323	0.0498445	0.0448444	0.0493445	0.0510945
0.53507	0.0289693	0.0284691	2.06409	1.91659	0.0273442	0.0331566	0.179034	0.103658	-0.695479	-0.639791	-0.736793	-0.609916	0.127658	0.107595	-0.695479	-0.639791	0.0289693	0.0653448			0.53507	-0.0804075	-0.079845	0.0284691	0.0535321	0.0274692	0.0574696	-0.110533	-0.112283	-0.639791	-0.524227	-0.586415	-0.502039	-0.0649698	-0.0672199	0.0338442	0.0309067	0.0380943	0.0345318
0.530071	0.0252817	0.0226567	2.01159	1.86284	0.0227816	0.0253441	0.117158	0.0599697	-0.779356	-0.680104	-0.835919	-0.652166	0.0772824	0.0542195	-0.779356	-0.680104	0.0252817	0.0522196			0.530071	-0.0859701	-0.0922202	0.0226567	0.0436568	0.0209692	0.0468445	-0.121971	-0.109658	-0.680104	-0.574915	-0.621041	-0.549852	-0.0740949	-0.0589696	0.0169065	0.00959396	0.019969	0.0144064
0.525071	0.020344	0.0148439	1.96659	1.82722	0.019094	0.0179689	0.055907	0.0084064	-0.883545	-0.728542	-0.932108	-0.689417	0.0129063	-0.00646877	-0.883545	-0.728542	0.020344	0.0431569			0.525071	-0.0925952	-0.100283	0.0148439	0.0359693	0.0152814	0.0383444	-0.121533	-0.127533	-0.728542	-0.613853	-0.663854	-0.59629	-0.0737199	-0.0616572	0.0003438	-0.00734377	-0.00159383	-0.00490642
0.520071	0.0165939	0.00934386	1.90909	1.78097	0.0149689	0.011344	-0.00778151	-0.0483445	-0.983671	-0.763168	-1.05248	-0.736042	-0.0485945	-0.0595322	-0.983671	-0.763168	0.0165939	0.0314691			0.520071	-0.0933452	-0.0999078	0.00934386	0.0258441	0.00734377	0.0296566	-0.128596	-0.133033	-0.763168	-0.676854	-0.712667	-0.645666	-0.0762824	-0.0685948	-0.0218441	-0.0260317	-0.0200317	-0.0272818
0.51507	0.012219	0.000781298	1.86534	1.73909	0.0114689	0.00378132	-0.0790324	-0.10397	-1.09499	-0.808731	-1.16236	-0.773543	-0.11472	-0.131533	-1.09499	-0.808731	0.012219	0.0207191			0.51507	-0.0975952	-0.106345	0.000781298	0.0164065	0.00184369	0.0218441	-0.135721	-0.126783	-0.808731	-0.717417	-0.74723	-0.689542	-0.0792825	-0.0712198	-0.0454071	-0.050032	-0.0429695	-0.0466571
0.51007	0.00896883	-0.00328135	1.81721	1.69784	0.00734377	-0.00153136	-0.159159	-0.162284	-1.21017	-0.852669	-1.29536	-0.824356	-0.198847	-0.197472	-1.21017	-0.852669	0.00896883	0.0106564			0.51007	-0.0980953	-0.107158	-0.00328135	0.00821877	-0.00209379	0.00896883	-0.137096	-0.138908	-0.852669	-0.794481	-0.799294	-0.761543	-0.080345	-0.0827825	-0.0642197	-0.0720323	-0.0687199	-0.0696573
0.50507	0.00390625	-0.0130315	1.77659	1.65784	0.00346875	-0.00984383	-0.261785	-0.230472	-1.33786	-0.89917	-1.42462	-0.874045	-0.306598	-0.279598	-1.33786	-0.89917	0.00390625	0.00340629			0.50507	-0.10747	-0.11047	-0.0130315	-0.00134373	-0.0095315	-0.00328135	-0.136721	-0.143783	-0.89917	-0.834107	-0.852044	-0.812669	-0.0839076	-0.0764074	-0.0915952	-0.10147	-0.0988452	-0.100533
0.50007	3.12328e-05	-0.0145314	1.73034	1.61471	-3.12328e-05	-0.0165939	-0.367037	-0.294036	-1.48368	-0.962421	-1.57018	-0.933233	-0.40885	-0.374162	-1.48368	-0.962421	3.12328e-05	-0.0086565			0.50007	-0.10522	-0.111908	-0.0145314	-0.0135314	-0.0186565	-0.0110939	-0.145908	-0.136346	-0.962421	-0.917483	-0.91092	-0.89217	-0.0876576	-0.0872827	-0.125221	-0.133033	-0.126783	-0.133846
0.49507	-0.00478125	-0.0270317	1.68159	1.57721	-0.00409389	-0.0232191	-0.500351	-0.3881	-1.63212	-1.00561	-1.71681	-0.990859	-0.55304	-0.491101	-1.63212	-1.00561	-0.00478125	-0.015969			0.49507	-0.109658	-0.11047	-0.0270317	-0.0226567	-0.0247817	-0.0220315	-0.155221	-0.145784	-1.00561	-0.986296	-0.958108	-0.959608	-0.0892514	-0.0906577	-0.159284	-0.172346	-0.161096	-0.169846
0.49007	-0.00896883	-0.0361569	1.64284	1.53471	-0.00834394	-0.0311568	-0.647479	-0.488289	-1.79096	-1.06386	-1.87909	-1.04992	-0.701229	-0.625728	-1.79096	-1.06386	-0.00896883	-0.0316567			0.49007	-0.113096	-0.116221	-0.0361569	-0.0342817	-0.0347192	-0.0332193	-0.154596	-0.156534	-1.06386	-1.05611	-1.02861	-1.03692	-0.0934078	-0.0945327	-0.200784	-0.214222	-0.200409	-0.21491
0.48507	-0.0153439	-0.042532	1.59471	1.49721	-0.013344	-0.0419693	-0.831419	-0.609791	-1.95409	-1.13711	-2.04097	-1.11261	-0.90442	-0.783668	-1.95409	-1.13711	-0.0153439	-0.042907			0.48507	-0.112846	-0.10972	-0.042532	-0.0452194	-0.0402818	-0.045532	-0.159534	-0.165284	-1.13711	-1.14667	-1.11049	-1.12692	-0.0920327	-0.0919702	-0.245347	-0.263035	-0.252848	-0.269098
0.48007	-0.0206566	-0.052407	1.55721	1.46221	-0.019469	-0.0493445	-1.05036	-0.738668	-2.1366	-1.21167	-2.22347	-1.20655	-1.13692	-0.974296	-2.1366	-1.21167	-0.0206566	-0.0571572			0.48007	-0.128346	-0.126096	-0.052407	-0.0603447	-0.0507821	-0.0588447	-0.163534	-0.170346	-1.21167	-1.2393	-1.18311	-1.22592	-0.102158	-0.100658	-0.304036	-0.327036	-0.314411	-0.329661
0.47507	-0.0276568	-0.0618447	1.51596	1.42533	-0.0247817	-0.0584072	-1.30424	-0.90742	-2.34097	-1.2918	-2.39222	-1.2878	-1.41799	-1.18861	-2.34097	-1.2918	-0.0276568	-0.0718448			0.47507	-0.124971	-0.135846	-0.0618447	-0.0715948	-0.0598447	-0.0703448	-0.171159	-0.178675	-1.2918	-1.33911	-1.28574	-1.33536	-0.10797	-0.100595	-0.3736	-0.38885	-0.3766	-0.403475
0.47007	-0.0332193	-0.0715324	1.47784	1.38596	-0.0317817	-0.0700948	-1.61393	-1.09299	-2.53285	-1.39105	-2.5891	-1.38255	-1.75318	-1.45112	-2.53285	-1.39105	-0.0332193	-0.0885952			0.47007	-0.138908	-0.142596	-0.0715324	-0.0894077	-0.0732199	-0.0908451	-0.181784	-0.190409	-1.39105	-1.47012	-1.39037	-1.45162	-0.11122	-0.10297	-0.449476	-0.469351	-0.455538	-0.477289
0.46507	-0.0428445	-0.0826576	1.43283	1.34971	-0.0395319	-0.0826576	-1.96931	-1.30261	-2.74535	-1.49612	-2.79536	-1.50243	-2.13535	-1.75606	-2.74535	-1.49612	-0.0428445	-0.107033			0.46507	-0.139096	-0.140471	-0.0826576	-0.10422	-0.0839076	-0.108345	-0.183909	-0.188659	-1.49612	-1.61181	-1.49718	-1.59387	-0.112033	-0.11322	-0.541852	-0.559977	-0.546102	-0.56954
0.46007	-0.0512196	-0.0985328	1.39596	1.31221	-0.0473444	-0.0965327	-2.40285	-1.55781	-2.96598	-1.60781	-3.00973	-1.62037	-2.61598	-2.1191	-2.96598	-1.60781	-0.0512196	-0.129408			0.46007	-0.153409	-0.147658	-0.0985328	-0.128471	-0.100158	-0.129658	-0.192159	-0.194472	-1.60781	-1.78525	-1.62518	-1.76656	-0.112095	-0.117221	-0.638354	-0.657541	-0.653354	-0.673354
0.45507	-0.0618447	-0.115033	1.35221	1.27596	-0.0574071	-0.112221	-2.88223	-1.84368	-3.21161	-1.73987	-3.21349	-1.76531	-3.16911	-2.53973	-3.21161	-1.73987	-0.0618447	-0.148908			0.45507	-0.151846	-0.164034	-0.115033	-0.149784	-0.114533	-0.151971	-0.204659	-0.211535	-1.73987	-1.96034	-1.75987	-1.95159	-0.123408	-0.119408	-0.75248	-0.775418	-0.769918	-0.789981
0.450069	-0.0741574	-0.132346	1.31471	1.23846	-0.0699073	-0.127471	-3.44537	-2.1816	-3.45599	-1.89097	-3.45224	-1.91409	-3.8085	-3.00911	-3.45599	-1.89097	-0.0741574	-0.176284			0.450069	-0.162659	-0.173409	-0.132346	-0.173471	-0.131283	-0.177659	-0.22066	-0.221972	-1.89097	-2.16097	-1.92347	-2.15785	-0.122096	-0.134783	-0.878607	-0.904295	-0.896732	-0.918483
0.445069	-0.0891576	-0.153159	1.27408	1.20095	-0.083845	-0.148471	-4.10788	-2.55785	-3.71224	-2.04222	-3.69412	-2.08659	-4.55288	-3.56349	-3.71224	-2.04222	-0.0891576	-0.207097			0.445069	-0.170971	-0.175784	-0.153159	-0.205534	-0.151846	-0.210972	-0.22391	-0.230285	-2.04222	-2.39535	-2.10347	-2.3966	-0.132408	-0.138283	-1.02011	-1.04292	-1.04186	-1.05724
0.440069	-0.106095	-0.176971	1.23658	1.16971	-0.100845	-0.173471	-4.84164	-2.99911	-3.98912	-2.22347	-3.9585	-2.27597	-5.40789	-4.19975	-3.98912	-2.22347	-0.106095	-0.243035			0.440069	-0.171159	-0.185409	-0.176971	-0.241347	-0.175346	-0.246285	-0.247285	-0.240035	-2.22347	-2.66535	-2.3091	-2.66035	-0.139471	-0.137096	-1.17724	-1.18742	-1.19617	-1.2068
0.435069	-0.126346	-0.203159	1.19971	1.13408	-0.120158	-0.198597	-5.68415	-3.47787	-4.28788	-2.4441	-4.22975	-2.50535	-6.39541	-4.91101	-4.28788	-2.4441	-0.126346	-0.286536			0.435069	-0.191972	-0.186159	-0.203159	-0.277723	-0.199722	-0.282598	-0.256473	-0.25391	-2.4441	-2.95911	-2.53473	-2.96661	-0.148971	-0.152284	-1.34943	-1.34499	-1.37324	-1.36643
0.430069	-0.150159	-0.231722	1.16471	1.09595	-0.144033	-0.23016	-6.62791	-4.02537	-4.59413	-2.66785	-4.53038	-2.75285	-7.50605	-5.70853	-4.59413	-2.66785	-0.150159	-0.332849			0.430069	-0.206659	-0.205972	-0.231722	-0.324599	-0.229847	-0.331411	-0.270848	-0.268348	-2.66785	-3.29849	-2.78786	-3.30786	-0.154846	-0.157596	-1.52712	-1.51037	-1.55299	-1.52662
0.425069	-0.178221	-0.26491	1.12533	1.06408	-0.171721	-0.263973	-7.69168	-4.63851	-4.91976	-2.91848	-4.84164	-3.02223	-8.75607	-6.60979	-4.91976	-2.91848	-0.178221	-0.385975			0.425069	-0.209034	-0.220222	-0.26491	-0.377162	-0.266848	-0.386037	-0.286786	-0.288348	-2.91848	-3.67162	-3.07036	-3.69224	-0.164471	-0.174409	-1.72243	-1.68974	-1.74656	-1.69931
0.420069	-0.211347	-0.305473	1.0872	1.0272	-0.204222	-0.303786	-8.85732	-5.31914	-5.27039	-3.19286	-5.19352	-3.32224	-10.1536	-7.61918	-5.27039	-3.19286	-0.211347	-0.447288			0.420069	-0.234347	-0.239285	-0.305473	-0.440351	-0.304661	-0.451601	-0.298661	-0.288536	-3.19286	-4.106	-3.37474	-4.12038	-0.177409	-0.180097	-1.92909	-1.86534	-1.94972	-1.88222
0.415069	-0.249973	-0.352162	1.05345	0.994701	-0.243035	-0.348349	-10.1655	-6.05728	-5.65665	-3.49974	-5.56727	-3.66412	-11.6961	-8.72732	-5.65665	-3.49974	-0.249973	-0.520664			0.415069	-0.252285	-0.249848	-0.352162	-0.508352	-0.349849	-0.519727	-0.327474	-0.312411	-3.49974	-4.55601	-3.73224	-4.58663	-0.188222	-0.195097	-2.13535	-2.05034	-2.1641	-2.06034
0.410069	-0.296411	-0.4031	1.01908	0.955327	-0.289223	-0.3991	-11.5736	-6.89792	-6.08291	-3.82662	-5.98915	-4.01537	-13.3818	-9.96171	-6.08291	-3.82662	-0.296411	-0.604416			0.410069	-0.273285	-0.272473	-0.4031	-0.592103	-0.402537	-0.60429	-0.329661	-0.330161	-3.82662	-5.07477	-4.12038	-5.11664	-0.208097	-0.211535	-2.34785	-2.2441	-2.3841	-2.24785
0.405069	-0.349287	-0.459851	0.985951	0.925951	-0.343412	-0.456726	-13.1186	-7.81606	-6.50229	-4.1835	-6.41229	-4.426	-15.2049	-11.2999	-6.50229	-4.1835	-0.349287	-0.695479			0.405069	-0.290973	-0.300973	-0.459851	-0.683354	-0.461726	-0.698292	-0.358849	-0.353537	-4.1835	-5.63727	-4.53476	-5.68352	-0.216972	-0.226097	-2.57473	-2.43535	-2.61223	-2.43722
0.400069	-0.411788	-0.528102	0.950327	0.894077	-0.405662	-0.527164	-14.7987	-8.82357	-6.97792	-4.59726	-6.88479	-4.85289	-17.1706	-12.7611	-6.97792	-4.59726	-0.411788	-0.806669			0.400069	-0.322349	-0.326286	-0.528102	-0.790731	-0.531477	-0.808731	-0.375287	-0.374412	-4.59726	-6.25791	-4.98476	-6.31353	-0.23766	-0.245785	-2.82098	-2.63285	-2.84473	-2.62973
0.395069	-0.484601	-0.605416	0.914075	0.860951	-0.479164	-0.60304	-16.5981	-9.94921	-7.49793	-5.03164	-7.38168	-5.32102	-19.1972	-14.3449	-7.49793	-5.03164	-0.484601	-0.931858			0.395069	-0.343161	-0.347412	-0.605416	-0.913358	-0.609728	-0.931921	-0.400037	-0.393225	-5.03164	-6.93354	-5.4729	-7.00667	-0.25266	-0.26291	-3.05411	-2.84598	-3.08911	-2.86473
0.390069	-0.566915	-0.694542	0.881577	0.8272	-0.563352	-0.691042	-18.5034	-11.1511	-8.01606	-5.49352	-7.92981	-5.81978	-21.4222	-16.0424	-8.01606	-5.49352	-0.566915	-1.07055			0.390069	-0.380225	-0.385975	-0.694542	-1.05648	-0.697354	-1.07305	-0.417038	-0.420288	-5.49352	-7.66293	-5.99603	-7.74981	-0.276911	-0.279286	-3.31349	-3.05911	-3.34286	-3.06661
0.385068	-0.662979	-0.791043	0.847826	0.797825	-0.660916	-0.789918	-20.5034	-12.4455	-8.63045	-5.97103	-8.53044	-6.35541	-23.6597	-17.8437	-8.63045	-5.97103	-0.662979	-1.2283			0.385068	-0.415913	-0.418475	-0.791043	-1.20892	-0.798168	-1.23318	-0.43435	-0.445851	-5.97103	-8.45607	-6.56166	-8.54419	-0.296036	-0.306411	-3.57537	-3.27974	-3.60349	-3.26724
0.380068	-0.771481	-0.906045	0.807824	0.760949	-0.770168	-0.906733	-22.6347	-13.8574	-9.2217	-6.50604	-9.13483	-6.93354	-25.941	-19.7159	-9.2217	-6.50604	-0.771481	-1.40837			0.380068	-0.441725	-0.450413	-0.906045	-1.38561	-0.911983	-1.41293	-0.461851	-0.461163	-6.50604	-9.28795	-7.1773	-9.42233	-0.327224	-0.332474	-3.851	-3.51412	-3.87975	-3.49599
0.375068	-0.894795	-1.03142	0.776575	0.732198	-0.895295	-1.03098	-24.816	-15.3768	-9.87171	-7.07105	-9.77671	-7.56543	-28.3036	-21.7222	-9.87171	-7.07105	-0.894795	-1.61156			0.375068	-0.481164	-0.498976	-1.03142	-1.58243	-1.03623	-1.61149	-0.482539	-0.500476	-7.07105	-10.2192	-7.81293	-10.3542	-0.350724	-0.359224	-4.14663	-3.76287	-4.17288	-3.73099
0.370068	-1.03073	-1.1728	0.749698	0.702822	-1.0358	-1.17274	-27.0785	-16.9831	-10.5561	-7.67105	-10.4467	-8.22606	-30.6598	-23.8597	-10.5561	-7.67105	-1.03073	-1.83681			0.370068	-0.528539	-0.539914	-1.1728	-1.80212	-1.17986	-1.83906	-0.526039	-0.524352	-7.67105	-11.1974	-8.52232	-11.3555	-0.383412	-0.389162	-4.44351	-4.02912	-4.47788	-4.00725
0.365068	-1.18492	-1.33355	0.717199	0.674074	-1.19186	-1.32786	-29.3286	-18.6597	-11.2474	-8.31294	-11.1536	-8.92982	-32.9911	-25.9785	-11.2474	-8.31294	-1.18492	-2.08222			0.365068	-0.575915	-0.58429	-1.33355	-2.05222	-1.33743	-2.08972	-0.558915	-0.559852	-8.31294	-12.2536	-9.27483	-12.4336	-0.417913	-0.415225	-4.76539	-4.30663	-4.79351	-4.28663
0.360068	-1.3533	-1.50893	0.685947	0.644071	-1.36418	-1.50212	-31.6349	-20.4597	-11.9611	-9.00233	-11.8805	-9.68109	-35.2662	-28.2348	-11.9611	-9.00233	-1.3533	-2.3591			0.360068	-0.625416	-0.641854	-1.50893	-2.32222	-1.51405	-2.36285	-0.585728	-0.604728	-9.00233	-13.3774	-10.0498	-13.5643	-0.444976	-0.457913	-5.10539	-4.60601	-5.13039	-4.58538
0.355068	-1.53874	-1.69943	0.652196	0.616572	-1.5523	-1.69206	-33.9162	-22.3097	-12.693	-9.73609	-12.6193	-10.4873	-37.4225	-30.5161	-12.693	-9.73609	-1.53874	-2.65723			0.355068	-0.683854	-0.685792	-1.69943	-2.62098	-1.70874	-2.66285	-0.623728	-0.635978	-9.73609	-14.5837	-10.8899	-14.7893	-0.486289	-0.502164	-5.46165	-4.92164	-5.48352	-4.90101
0.350068	-1.73806	-1.90847	0.623448	0.587196	-1.75618	-1.90347	-36.1974	-24.266	-13.4349	-10.5073	-13.3693	-11.3274	-39.4912	-32.7411	-13.4349	-10.5073	-1.73806	-2.99161			0.350068	-0.749793	-0.751605	-1.90847	-2.94973	-1.91909	-2.99661	-0.673417	-0.675792	-10.5073	-15.8593	-11.7799	-16.0849	-0.524102	-0.548727	-5.8354	-5.26352	-5.85853	-5.23289
0.345068	-1.95284	-2.1366	0.593445	0.560322	-1.97222	-2.13035	-38.3475	-26.191	-14.1555	-11.303	-14.083	-12.218	-41.3475	-35.0037	-14.1555	-11.303	-1.95284	-3.34536			0.345068	-0.801106	-0.816981	-2.1366	-3.30599	-2.14535	-3.35724	-0.709855	-0.731043	-11.303	-17.2	-12.7105	-17.4337	-0.56729	-0.598228	-6.23291	-5.61477	-6.25291	-5.58665
0.340068	-2.17535	-2.38972	0.570321	0.529695	-2.2041	-2.37972	-40.3725	-28.2161	-14.8643	-12.1517	-14.8087	-13.1511	-43.0788	-37.2287	-14.8643	-12.1517	-2.17535	-3.73287			0.340068	-0.883107	-0.88792	-2.38972	-3.68662	-2.3991	-3.74475	-0.768481	-0.781168	-12.1517	-18.6034	-13.6949	-18.8347	-0.624291	-0.642854	-6.63291	-5.96853	-6.66104	-5.95353
0.335068	-2.4141	-2.65348	0.53782	0.505321	-2.44285	-2.63785	-42.3038	-30.2161	-15.5568	-13.0455	-15.4824	-14.118	-44.5226	-39.435	-15.5568	-13.0455	-2.4141	-4.14475			0.335068	-0.946733	-0.961983	-2.65348	-4.10287	-2.66285	-4.15975	-0.816356	-0.829857	-13.0455	-20.0159	-14.7174	-20.3597	-0.668041	-0.694667	-7.06292	-6.35604	-7.08105	-6.33729
0.330068	-2.66098	-2.93973	0.512819	0.474069	-2.68973	-2.92161	-44.085	-32.2599	-16.2081	-13.9593	-16.1374	-15.1093	-45.7413	-41.5538	-16.2081	-13.9593	-2.66098	-4.59038			0.330068	-1.03373	-1.03705	-2.93973	-4.53913	-2.94911	-4.60851	-0.88367	-0.897982	-13.9593	-21.566	-15.7693	-21.8972	-0.726417	-0.758293	-7.50355	-6.75292	-7.51793	-6.72604
0.325068	-2.91286	-3.24036	0.489695	0.45532	-2.94661	-3.22286	-45.6476	-34.2536	-16.8231	-14.8899	-16.7331	-16.1399	-46.7226	-43.5663	-16.8231	-14.8899	-2.91286	-5.05539			0.325068	-1.10674	-1.1328	-3.24036	-5.00351	-3.24974	-5.07789	-0.937733	-0.955421	-14.8899	-23.1722	-16.8481	-23.4785	-0.783606	-0.826731	-7.94293	-7.15792	-7.95981	-7.13105
0.320067	-3.16599	-3.55787	0.459695	0.427818	-3.20099	-3.53599	-46.9851	-36.1662	-17.2971	-15.8299	-17.2346	-17.1781	-47.4101	-45.4351	-17.2971	-15.8299	-3.16599	-5.5454			0.320067	-1.20524	-1.2138	-3.55787	-5.49227	-3.56912	-5.56977	-1.00236	-1.01911	-15.8299	-24.791	-17.9159	-25.1535	-0.843107	-0.891607	-8.39482	-7.56855	-8.40794	-7.54105
0.315067	-3.42286	-3.89537	0.432193	0.405943	-3.45974	-3.86537	-48.1476	-38.0225	-17.8159	-16.7918	-17.8034	-18.2409	-47.7914	-47.1789	-17.8159	-16.7918	-3.42286	-6.06166			0.315067	-1.2843	-1.30836	-3.89537	-6.00853	-3.90412	-6.08916	-1.06867	-1.10061	-16.7918	-26.416	-19.0347	-26.7785	-0.906795	-0.946421	-8.84732	-7.97856	-8.8592	-7.95293
0.310067	-3.67287	-4.23538	0.409069	0.379069	-3.71599	-4.206	-48.9726	-39.8162	-18.2347	-17.6909	-18.2097	-19.2472	-47.9101	-48.7226	-18.2347	-17.6909	-3.67287	-6.59229			0.310067	-1.39455	-1.40368	-4.23538	-6.54104	-4.2485	-6.62104	-1.14736	-1.16355	-17.6909	-28.0286	-20.1284	-28.4536	-0.974171	-1.02286	-9.30233	-8.38919	-9.31108	-8.37107
0.305067	-3.91975	-4.58913	0.388443	0.357224	-3.96037	-4.55913	-49.5664	-41.4663	-18.5909	-18.6534	-18.5222	-20.3034	-47.7226	-50.0914	-18.5909	-18.6534	-3.91975	-7.13667			0.305067	-1.48443	-1.50124	-4.58913	-7.08542	-4.59976	-7.17417	-1.21917	-1.24505	-18.6534	-29.7036	-21.2347	-30.1411	-1.03986	-1.10699	-9.74109	-8.79857	-9.75421	-8.7842
0.300067	-4.15788	-4.95164	0.360287	0.333911	-4.19975	-4.91851	-49.9101	-42.9788	-18.8534	-19.5597	-18.8097	-21.2847	-47.2601	-51.2289	-18.8534	-19.5597	-4.15788	-7.69606			0.300067	-1.60493	-1.61224	-4.95164	-7.65543	-4.96414	-7.74106	-1.30349	-1.33049	-19.5597	-31.3286	-22.316	-31.7849	-1.11036	-1.1758	-10.1817	-9.2092	-10.1911	-9.18233
0.295067	-4.38663	-5.31789	0.340724	0.312223	-4.42851	-5.27852	-49.8976	-44.3413	-19.0847	-20.4597	-19.0034	-22.2972	-46.5976	-52.1477	-19.0847	-20.4597	-4.38663	-8.26419			0.295067	-1.71187	-1.72068	-5.31789	-8.22419	-5.32914	-8.31544	-1.39493	-1.41362	-20.4597	-32.9411	-23.341	-33.3974	-1.18199	-1.26536	-10.5955	-9.59858	-10.6105	-9.57358
0.290067	-4.60163	-5.69165	0.316098	0.289536	-4.64851	-5.6454	-49.6664	-45.4726	-19.1972	-21.341	-19.1409	-23.2535	-45.6726	-52.8352	-19.1972	-21.341	-4.60163	-8.84107			0.290067	-1.81284	-1.83284	-5.69165	-8.8017	-5.70165	-8.89607	-1.47743	-1.51455	-21.341	-34.4474	-24.341	-34.9224	-1.24999	-1.34518	-11.0036	-9.98359	-11.018	-9.95296
0.285067	-4.80351	-6.06228	0.293036	0.270473	-4.85226	-6.00728	-49.1851	-46.4413	-19.2347	-22.116	-19.1722	-24.1035	-44.5726	-53.2664	-19.2347	-22.116	-4.80351	-9.40983			0.285067	-1.93347	-1.94347	-6.06228	-9.37921	-6.06978	-9.47296	-1.56756	-1.60074	-22.116	-35.9349	-25.3035	-36.4037	-1.32768	-1.42437	-11.3805	-10.3398	-11.3967	-10.3061
0.280067	-4.98914	-6.42854	0.271973	0.248223	-5.04039	-6.37104	-48.4164	-47.1913	-19.2034	-22.8785	-19.1909	-24.9223	-43.3663	-53.4664	-19.2034	-22.8785	-4.98914	-9.98296			0.280067	-2.03034	-2.05409	-6.42854	-9.95546	-6.43729	-10.0498	-1.67181	-1.70081	-22.8785	-37.2787	-26.141	-37.7912	-1.39955	-1.49643	-11.733	-10.6892	-11.758	-10.653
0.275067	-5.16227	-6.79479	0.252973	0.230722	-5.21602	-6.73042	-47.4539	-47.7351	-19.1659	-23.5535	-19.1034	-25.6848	-42.085	-53.4164	-19.1659	-23.5535	-5.16227	-10.5473			0.275067	-2.15097	-2.17097	-6.79479	-10.528	-6.80167	-10.618	-1.77596	-1.79972	-23.5535	-38.5787	-26.9723	-39.0662	-1.47443	-1.59549	-12.0724	-11.0011	-12.0911	-10.9667
0.270067	-5.31789	-7.14667	0.232847	0.209847	-5.3704	-7.07792	-46.3601	-48.0351	-19.0597	-24.1347	-19.0034	-26.3598	-40.685	-53.1164	-19.0597	-24.1347	-5.31789	-11.0911			0.270067	-2.26597	-2.2791	-7.14667	-11.0836	-7.15042	-11.178	-1.86472	-1.90034	-24.1347	-39.685	-27.6911	-40.2412	-1.53462	-1.66943	-12.3686	-11.3674	-12.3911	-11.2611
0.265067	-5.45227	-7.4923	0.210722	0.194347	-5.5104	-7.40855	-45.0413	-48.1226	-18.8909	-24.6848	-18.8284	-26.9535	-39.3162	-52.5414	-18.8909	-24.6848	-5.45227	-11.6317			0.265067	-2.3741	-2.38972	-7.4923	-11.6286	-7.49605	-11.7186	-1.95784	-2.00159	-24.6848	-40.6975	-28.2786	-41.2538	-1.60418	-1.73846	-12.6411	-11.603	-12.6624	-11.5217
0.260067	-5.5729	-7.82043	0.192097	0.173471	-5.63227	-7.73731	-43.6725	-47.9226	-18.6472	-25.1035	-18.6722	-27.441	-37.91	-51.7664	-18.6472	-25.1035	-5.5729	-12.1436			0.260067	-2.4741	-2.49598	-7.82043	-12.1567	-7.81981	-12.2399	-2.07097	-2.10034	-25.1035	-41.5663	-28.8348	-42.1663	-1.67074	-1.81221	-12.873	-11.7849	-12.9061	-11.7724
0.255066	-5.67102	-8.14106	0.176409	0.157659	-5.73853	-8.04169	-42.1788	-47.5226	-18.4722	-25.4348	-18.3972	-27.8473	-36.5349	-50.8289	-18.4722	-25.4348	-5.67102	-12.6343			0.255066	-2.5866	-2.6041	-8.14106	-12.6586	-8.13419	-12.7405	-2.16847	-2.2141	-25.4348	-42.31	-29.2411	-42.8725	-1.73284	-1.87909	-13.0761	-11.9817	-13.1149	-11.9786
0.250066	-5.75415	-8.43607	0.157659	0.140783	-5.8304	-8.33419	-40.6788	-46.9226	-18.1472	-25.7285	-18.1722	-28.1036	-35.2349	-49.6851	-18.1472	-25.7285	-5.75415	-13.1049			0.250066	-2.67973	-2.69973	-8.43607	-13.1355	-8.43044	-13.2143	-2.2616	-2.30597	-25.7285	-42.8163	-29.5473	-43.4038	-1.78846	-1.94909	-13.2399	-12.1674	-13.3024	-12.1524
0.245066	-5.82478	-8.71607	0.139783	0.127158	-5.89978	-8.60169	-39.1225	-46.1226	-17.8784	-25.8848	-17.9034	-28.3161	-33.9286	-48.3539	-17.8784	-25.8848	-5.82478	-13.5361			0.245066	-2.77161	-2.79411	-8.71607	-13.5836	-8.70357	-13.6555	-2.36222	-2.40785	-25.8848	-43.2288	-29.7598	-43.785	-1.83472	-2.00222	-13.3774	-12.3199	-13.4118	-12.3843
0.240066	-5.87103	-8.96982	0.126096	0.108158	-5.95603	-8.8517	-37.6099	-45.1226	-17.5909	-25.9535	-17.5972	-28.3723	-32.7474	-46.9163	-17.5909	-25.9535	-5.87103	-13.9349			0.240066	-2.85598	-2.88348	-8.96982	-13.998	-8.95857	-14.068	-2.4491	-2.50973	-25.9535	-43.4288	-29.8848	-44.0101	-1.88597	-2.05909	-13.4755	-12.438	-13.5224	-12.4255
0.235066	-5.90478	-9.20983	0.109221	0.0952828	-5.99478	-9.07733	-36.0849	-44.0038	-17.2409	-25.9223	-17.2596	-28.3848	-31.5599	-45.4288	-17.2409	-25.9223	-5.90478	-14.3112			0.235066	-2.93786	-2.96911	-9.20983	-14.3818	-9.19045	-14.4443	-2.5416	-2.5941	-25.9223	-43.4663	-29.8536	-44.0475	-1.92222	-2.11285	-13.5536	-12.5255	-13.5974	-12.5186
0.230066	-5.92478	-9.41796	0.0917201	0.0794699	-6.01978	-9.28108	-34.6662	-42.7163	-16.9534	-25.8285	-17.0159	-28.2473	-30.4973	-43.8226	-16.9534	-25.8285	-5.92478	-14.6443			0.230066	-3.01661	-3.04911	-9.41796	-14.7305	-9.39671	-14.7905	-2.63035	-2.6766	-25.8285	-43.3475	-29.7661	-43.9538	-1.95659	-2.15722	-13.5986	-12.5918	-13.6511	-12.5861
0.225066	-5.9304	-9.61171	0.0786574	0.0664697	-6.03103	-9.46108	-33.2536	-41.3413	-16.6534	-25.6535	-16.6721	-28.0598	-29.4848	-42.2038	-16.6534	-25.6535	-5.9304	-14.9405			0.225066	-3.07786	-3.10661	-9.61171	-15.0387	-9.57983	-15.0874	-2.71285	-2.74973	-25.6535	-43.0975	-29.5348	-43.635	-1.98909	-2.19097	-13.6143	-12.6286	-13.6618	-12.6286
0.220066	-5.92415	-9.78109	0.0644698	0.0539072	-6.03228	-9.61983	-31.9536	-39.9162	-16.3284	-25.4223	-16.4159	-27.791	-28.5036	-40.6163	-16.3284	-25.4223	-5.92415	-15.2055			0.220066	-3.12724	-3.15411	-9.78109	-15.3187	-9.74296	-15.3637	-2.7791	-2.81536	-25.4223	-42.685	-29.2348	-43.235	-2.01534	-2.2191	-13.6043	-12.6468	-13.6555	-12.6474
0.215066	-5.90728	-9.92234	0.0489695	0.0410943	-6.02228	-9.75484	-30.6598	-38.435	-15.9909	-25.1098	-16.0846	-27.441	-27.6286	-38.9787	-15.9909	-25.1098	-5.90728	-15.4337			0.215066	-3.18661	-3.20911	-9.92234	-15.5624	-9.88234	-15.5999	-2.83536	-2.88473	-25.1098	-42.16	-28.8661	-42.6663	-2.03722	-2.2341	-13.5749	-12.6411	-13.6286	-12.6443
0.210066	-5.88478	-10.0455	0.0370319	0.0279067	-6.00103	-9.86859	-29.4911	-36.9162	-15.6971	-24.6973	-15.8096	-26.991	-26.8035	-37.4037	-15.6971	-24.6973	-5.88478	-15.6262			0.210066	-3.21536	-3.24724	-10.0455	-15.7699	-10.0073	-15.7974	-2.87973	-2.93598	-24.6973	-41.46	-28.4223	-41.985	-2.04909	-2.25847	-13.5224	-12.6199	-13.5799	-12.6286
0.205066	-5.85478	-10.1511	0.0258441	0.0180316	-5.97353	-9.96109	-28.3911	-35.4349	-15.4409	-24.2597	-15.5471	-26.516	-25.9973	-35.9162	-15.4409	-24.2597	-5.85478	-15.7893			0.205066	-3.25661	-3.26599	-10.1511	-15.9431	-10.1011	-15.9656	-2.93848	-2.97786	-24.2597	-40.7225	-27.8848	-41.2225	-2.05534	-2.26722	-13.4543	-12.5818	-13.5168	-12.5924
0.200066	-5.81103	-10.2323	0.0135939	0.00578141	-5.94228	-10.033	-27.3223	-33.9599	-15.1409	-23.8035	-15.2534	-25.9473	-25.2348	-34.4162	-15.1409	-23.8035	-5.81103	-15.9181			0.200066	-3.26599	-3.29349	-10.2323	-16.0862	-10.1792	-16.1018	-2.96848	-3.02036	-23.8035	-39.8725	-27.3223	-40.3037	-2.06034	-2.26972	-13.3755	-12.5299	-13.4374	-12.5618
0.195065	-5.76978	-10.2967	0.00490642	-0.00428128	-5.90415	-10.0917	-26.3848	-32.5411	-14.8846	-23.316	-15.0096	-25.3973	-24.5535	-33.0161	-14.8846	-23.316	-5.76978	-16.0212			0.195065	-3.28724	-3.30724	-10.2967	-16.2024	-10.2392	-16.2118	-3.00723	-3.04411	-23.316	-38.9037	-26.7098	-39.3225	-2.06159	-2.27066	-13.2786	-12.4674	-13.348	-12.4868
0.190065	-5.72165	-10.3486	-0.00921893	-0.0157189	-5.86165	-10.1323	-25.4598	-31.1661	-14.6284	-22.7472	-14.7534	-24.816	-23.8847	-31.7099	-14.6284	-22.7472	-5.72165	-16.0931			0.190065	-3.29036	-3.32286	-10.3486	-16.2887	-10.2855	-16.2881	-3.01661	-3.06911	-22.7472	-37.9287	-26.041	-38.285	-2.06347	-2.2766	-13.1749	-12.3986	-13.2499	-12.4086
0.185065	-5.67602	-10.3767	-0.021594	-0.0237191	-5.81665	-10.1555	-24.6348	-29.8473	-14.3783	-22.1722	-14.5033	-24.116	-23.2535	-30.4786	-14.3783	-22.1722	-5.67602	-16.1431			0.185065	-3.29411	-3.32411	-10.3767	-16.3474	-10.3105	-16.3406	-3.02411	-3.06786	-22.1722	-36.8287	-25.3473	-37.2287	-2.05097	-2.2691	-13.0705	-12.3399	-13.1455	-12.3324
0.180065	-5.62227	-10.3911	-0.0299692	-0.0350943	-5.76603	-10.1655	-23.816	-28.6473	-14.1721	-21.591	-14.3034	-23.4722	-22.6847	-29.2661	-14.1721	-21.591	-5.62227	-16.1687			0.180065	-3.27349	-3.31724	-10.3911	-16.3843	-10.3205	-16.3687	-3.02848	-3.07974	-21.591	-35.7474	-24.6723	-36.1162	-2.04284	-2.25597	-12.9549	-12.2449	-13.0318	-12.2461
0.175065	-5.5679	-10.398	-0.0375943	-0.0427818	-5.71915	-10.1648	-23.0972	-27.466	-13.9783	-21.0534	-14.0721	-22.8347	-22.0847	-28.2161	-13.9783	-21.0534	-5.5679	-16.1724			0.175065	-3.26161	-3.29349	-10.398	-16.3949	-10.3242	-16.3768	-3.02348	-3.08349	-21.0534	-34.6224	-23.9535	-34.9599	-2.02222	-2.2491	-12.8218	-12.1467	-12.9086	-12.1474
0.170065	-5.51665	-10.3898	-0.050032	-0.0507821	-5.6654	-10.1473	-22.416	-26.3535	-13.7533	-20.4472	-13.8971	-22.1285	-21.566	-27.1785	-13.7533	-20.4472	-5.51665	-16.1574			0.170065	-3.24974	-3.28536	-10.3898	-16.3912	-10.3136	-16.3662	-3.01661	-3.06973	-20.4472	-33.5036	-23.1972	-33.8224	-2.01597	-2.23035	-12.7043	-12.0442	-12.7843	-12.0542
0.165065	-5.47165	-10.368	-0.0605322	-0.0589696	-5.61352	-10.1236	-21.7597	-25.3598	-13.5533	-19.8597	-13.6971	-21.4972	-21.0534	-26.2348	-13.5533	-19.8597	-5.47165	-16.1193			0.165065	-3.22536	-3.25474	-10.368	-16.3643	-10.2861	-16.3343	-2.99223	-3.04661	-19.8597	-32.3849	-22.4472	-32.6161	-1.99847	-2.1866	-12.5718	-11.9399	-12.6568	-11.9449
0.160065	-5.4129	-10.3348	-0.0670948	-0.0692198	-5.56352	-10.0873	-21.166	-24.3847	-13.4096	-19.2409	-13.5596	-20.8034	-20.6034	-25.3348	-13.4096	-19.2409	-5.4129	-16.0662			0.160065	-3.18599	-3.21536	-10.3348	-16.3212	-10.253	-16.2837	-2.97786	-3.01473	-19.2409	-31.2224	-21.766	-31.4849	-1.98409	-2.1691	-12.4424	-11.8355	-12.5261	-11.8511
0.155065	-5.36352	-10.3011	-0.0749074	-0.0730948	-5.5104	-10.0467	-20.6222	-23.516	-13.2283	-18.6847	-13.3846	-20.1722	-20.1284	-24.4722	-13.2283	-18.6847	-5.36352	-16.0018			0.155065	-3.15724	-3.18286	-10.3011	-16.2612	-10.2155	-16.2181	-2.95411	-2.99161	-18.6847	-30.1536	-21.0597	-30.3223	-1.97097	-2.16035	-12.3086	-11.7274	-12.4011	-11.7474
0.150065	-5.30539	-10.2542	-0.0844076	-0.08347	-5.46165	-9.99297	-20.1409	-22.6847	-13.1158	-18.1784	-13.2158	-19.4972	-19.7284	-23.7222	-13.1158	-18.1784	-5.30539	-15.9243			0.150065	-3.11411	-3.14349	-10.2542	-16.1906	-10.1642	-16.1406	-2.92286	-2.95848	-18.1784	-29.0348	-20.3409	-29.2411	-1.96347	-2.12785	-12.1849	-11.6192	-12.2649	-11.6374
0.145065	-5.25602	-10.2017	-0.0922827	-0.0889076	-5.40915	-9.93734	-19.6097	-21.966	-13.0908	-17.5972	-13.1283	-18.8659	-19.2784	-23.0035	-13.0908	-17.5972	-5.25602	-15.8337			0.145065	-3.06911	-3.09849	-10.2017	-16.1037	-10.1067	-16.0474	-2.89036	-2.91598	-17.5972	-27.9786	-19.6909	-28.1536	-1.92972	-2.10909	-12.0549	-11.508	-12.1399	-11.5292
0.140065	-5.20227	-10.1411	-0.10147	-0.0985328	-5.35727	-9.87609	-19.1972	-21.2347	-12.8346	-17.1034	-13.0346	-18.2847	-18.9097	-22.3785	-12.8346	-17.1034	-5.20227	-15.7324			0.140065	-3.04223	-3.06411	-10.1411	-16.0143	-10.0455	-15.9499	-2.85598	-2.90036	-17.1034	-26.966	-19.0222	-27.091	-1.91847	-2.07972	-11.9361	-11.4205	-12.0099	-11.428
0.135065	-5.15164	-10.0786	-0.107345	-0.10297	-5.30914	-9.80734	-18.7597	-20.6222	-12.7283	-16.6346	-12.9096	-17.6847	-18.5597	-21.741	-12.7283	-16.6346	-5.15164	-15.6256			0.135065	-2.99723	-3.01911	-10.0786	-15.9068	-9.97797	-15.8424	-2.82973	-2.86098	-16.6346	-25.9848	-18.3972	-26.0848	-1.89784	-2.06909	-11.8061	-11.303	-11.8905	-11.3274
0.130064	-5.10352	-10.0073	-0.117783	-0.112033	-5.26477	-9.73359	-18.3472	-20.0222	-12.6408	-16.1221	-12.7971	-17.1721	-18.2034	-21.1409	-12.6408	-16.1221	-5.10352	-15.5049			0.130064	-2.95973	-2.98161	-10.0073	-15.7937	-9.90796	-15.7237	-2.78848	-2.83348	-16.1221	-25.041	-17.8221	-25.0973	-1.89284	-2.03659	-11.6892	-11.2005	-11.7649	-11.228
0.125064	-5.05352	-9.93546	-0.126721	-0.117533	-5.21914	-9.65734	-17.9784	-19.4409	-12.5783	-15.7096	-12.7283	-16.6721	-17.8534	-20.6284	-12.5783	-15.7096	-5.05352	-15.3837			0.125064	-2.91723	-2.93911	-9.93546	-15.6756	-9.83109	-15.6012	-2.76286	-2.79348	-15.7096	-24.116	-17.2409	-24.2097	-1.87347	-2.02284	-11.5717	-11.0974	-11.6542	-11.1299
0.120064	-5.00914	-9.85859	-0.133096	-0.128158	-5.17039	-9.57983	-17.6221	-18.9284	-12.5346	-15.2784	-12.6408	-16.1909	-17.5534	-20.1159	-12.5346	-15.2784	-5.00914	-15.2499			0.120064	-2.88286	-2.90161	-9.85859	-15.5499	-9.75234	-15.4699	-2.72973	-2.76973	-15.2784	-23.2847	-16.7471	-23.3347	-1.86909	-2.00159	-11.4492	-11.0086	-11.538	-11.0342
0.115064	-4.96414	-9.78109	-0.144221	-0.133158	-5.12664	-9.50233	-17.3346	-18.4722	-12.4158	-14.8846	-12.6283	-15.7096	-17.2534	-19.6784	-12.4158	-14.8846	-4.96414	-15.1193			0.115064	-2.84411	-2.85661	-9.78109	-15.4212	-9.67421	-15.3355	-2.70723	-2.7391	-14.8846	-22.4785	-16.2409	-22.4847	-1.86034	-1.98722	-11.3486	-10.9105	-11.4267	-10.9399
0.110064	-4.91664	-9.70046	-0.153096	-0.142971	-5.08476	-9.41858	-17.0034	-18.0472	-12.3846	-14.5033	-12.5533	-15.2534	-16.9846	-19.2222	-12.3846	-14.5033	-4.91664	-14.9774			0.110064	-2.80973	-2.83036	-9.70046	-15.288	-9.59046	-15.2012	-2.68223	-2.71785	-14.5033	-21.6847	-15.7721	-21.6722	-1.85222	-1.96722	-11.243	-10.8205	-11.3217	-10.853
0.105064	-4.87351	-9.61421	-0.165096	-0.150284	-5.03976	-9.33295	-16.7409	-17.6409	-12.4096	-14.1596	-12.5408	-14.8596	-16.7159	-18.7909	-12.4096	-14.1596	-4.87351	-14.8387			0.105064	-2.7766	-2.79411	-9.61421	-15.1518	-9.50296	-15.058	-2.66285	-2.6866	-14.1596	-20.9409	-15.2971	-20.9909	-1.84284	-1.97159	-11.1405	-10.7299	-11.2199	-10.7686
0.100064	-0.145721	-0.187409	-0.176471	-0.160909	-0.160909	-0.187409
0.0950637	-0.155659	-0.200284	-0.191222	-0.170721	-0.170721	-0.200284
0.090064	-0.169971	-0.216035	-0.203409	-0.186597	-0.186597	-0.216035
0.0850639	-0.181784	-0.23216	-0.221535	-0.197909	-0.197909	-0.23216
0.0800638	-0.197222	-0.253098	-0.24291	-0.214785	-0.214785	-0.253098
0.0750637	-0.214535	-0.277473	-0.263785	-0.231285	-0.231285	-0.277473
0.0700636	-0.231785	-0.306848	-0.289098	-0.253348	-0.253348	-0.306848
0.0650635	-0.253848	-0.334036	-0.318911	-0.275473	-0.275473	-0.334036
0.0600634	-0.278473	-0.371974	-0.355287	-0.302848	-0.302848	-0.371974
0.0550632	-0.307161	-0.414413	-0.393787	-0.332536	-0.332536	-0.414413
0.0500631	-0.338661	-0.462601	-0.440976	-0.369724	-0.369724	-0.462601
0.045063	-0.374912	-0.514477	-0.492539	-0.407663	-0.407663	-0.514477
0.0400629	-0.4186	-0.579478	-0.55454	-0.456913	-0.456913	-0.579478
0.0350628	-0.467913	-0.652791	-0.627728	-0.508414	-0.508414	-0.652791
0.0300632	-0.523539	-0.73673	-0.708417	-0.569852	-0.569852	-0.73673
0.025063	-0.587103	-0.836857	-0.802419	-0.637166	-0.637166	-0.836857
0.0200629	-0.659916	-0.948358	-0.909233	-0.715667	-0.715667	-0.948358
0.0150628	-0.74123	-1.07311	-1.0318	-0.803169	-0.803169	-1.07311
0.0100627	-0.833294	-1.22117	-1.17374	-0.90442	-0.90442	-1.22117
0.00506258	-0.935546	-1.38086	-1.3308	-1.01367	-1.01367	-1.38086
6.24657e-05	-1.05023	-1.56499	-1.50612	-1.13792	-1.13792	-1.56499
-0.00493765	-1.17767	-1.76775	-1.70399	-1.27311	-1.27311	-1.76775
-0.00993776	-1.31524	-1.99534	-1.92034	-1.42474	-1.42474	-1.99534
-0.0149379	-1.46843	-2.2341	-2.1591	-1.58324	-1.58324	-2.2341
-0.019938	-1.63543	-2.50848	-2.42597	-1.76193	-1.76193	-2.50848
-0.0249381	-1.81412	-2.80035	-2.71348	-1.95159	-1.95159	-2.80035
-0.0299382	-2.01097	-3.11974	-3.02286	-2.15597	-2.15597	-3.11974
-0.0349379	-2.21972	-3.46662	-3.35849	-2.37347	-2.37347	-3.46662
-0.039938	-2.4416	-3.83475	-3.71849	-2.60723	-2.60723	-3.83475
-0.0449381	-2.68223	-4.23225	-4.10287	-2.85473	-2.85473	-4.23225
-0.0499382	-2.92911	-4.64101	-4.51226	-3.11974	-3.11974	-4.64101
-0.0549383	-3.19161	-5.07601	-4.93976	-3.38661	-3.38661	-5.07601
-0.0599384	-3.46912	-5.53227	-5.38727	-3.67599	-3.67599	-5.53227
-0.0649385	-3.75725	-5.9979	-5.8479	-3.96912	-3.96912	-5.9979
-0.0699387	-4.05787	-6.48666	-6.32478	-4.27975	-4.27975	-6.48666
-0.0749388	-4.361	-6.97729	-6.81104	-4.59413	-4.59413	-6.97729
-0.0799389	-4.67851	-7.4798	-7.2973	-4.91789	-4.91789	-7.4798
-0.084939	-4.99789	-7.97668	-7.79481	-5.24352	-5.24352	-7.97668
-0.0899391	-5.32602	-8.47607	-8.28856	-5.57727	-5.57727	-8.47607
-0.0949388	-5.65352	-8.96732	-8.77107	-5.91353	-5.91353	-8.96732
-0.0999391	-5.98853	-9.45546	-9.25358	-6.25541	-6.25541	-9.45546
-0.104939	-6.32041	-9.92859	-9.72109	-6.59479	-6.59479	-9.92859
-0.109939	-6.65166	-10.3842	-10.1742	-6.93667	-6.93667	-10.3842
-0.114939	-6.98479	-10.8317	-10.6055	-7.2748	-7.2748	-10.8317
-0.119939	-7.31167	-11.258	-11.0299	-7.6073	-7.6073	-11.258
-0.124939	-7.64043	-11.6711	-11.4311	-7.93606	-7.93606	-11.6711
-0.12994	-7.95918	-12.0592	-11.8111	-8.26419	-8.26419	-12.0592
-0.13494	-8.27231	-12.4199	-12.168	-8.57794	-8.57794	-12.4199
-0.13994	-8.57732	-12.7611	-12.5036	-8.89232	-8.89232	-12.7611
-0.14494	-8.87482	-13.0743	-12.8099	-9.19483	-9.19483	-13.0743
-0.14994	-9.16045	-13.3693	-13.093	-9.48858	-9.48858	-13.3693
-0.15494	-9.43421	-13.6249	-13.3474	-9.76609	-9.76609	-13.6249
-0.15994	-9.69609	-13.8605	-13.5724	-10.0355	-10.0355	-13.8605
-0.16494	-9.94484	-14.0662	-13.773	-10.2873	-10.2873	-14.0662
-0.16994	-10.1773	-14.243	-13.9399	-10.5292	-10.5292	-14.243
-0.17494	-10.3923	-14.3918	-14.0799	-10.7474	-10.7474	-14.3918
-0.17994	-10.5886	-14.5118	-14.1949	-10.9517	-10.9517	-14.5118
-0.18494	-10.7655	-14.6018	-14.2812	-11.1355	-11.1355	-14.6018
-0.18994	-10.9267	-14.6718	-14.3455	-11.303	-11.303	-14.6718
-0.194941	-11.068	-14.7149	-14.3837	-11.4505	-11.4505	-14.7149
-0.199941	-11.188	-14.7418	-14.4037	-11.5774	-11.5774	-14.7418
-0.204941	-11.2917	-14.743	-14.4005	-11.6867	-11.6867	-14.743
-0.209941	-11.3742	-14.7324	-14.3805	-11.7761	-11.7761	-14.7324
-0.214941	-11.4392	-14.6949	-14.3443	-11.843	-11.843	-14.6949
-0.219941	-11.4924	-14.6499	-14.2974	-11.9011	-11.9011	-14.6499
-0.224941	-11.523	-14.588	-14.2318	-11.9349	-11.9349	-14.588
-0.229941	-11.5424	-14.5168	-14.1605	-11.9561	-11.9561	-14.5168
-0.234941	-11.5449	-14.4324	-14.0749	-11.9624	-11.9624	-14.4324
-0.239941	-11.5386	-14.3387	-13.978	-11.9567	-11.9567	-14.3387
-0.244941	-11.5149	-14.2368	-13.8799	-11.9386	-11.9386	-14.2368
-0.249941	-11.483	-14.1312	-13.7693	-11.9061	-11.9061	-14.1312
-0.254941	-11.4411	-14.0143	-13.6586	-11.8649	-11.8649	-14.0143
-0.259942	-11.3911	-13.898	-13.5418	-11.8167	-11.8167	-13.898
-0.264942	-11.333	-13.7736	-13.4186	-11.758	-11.758	-13.7736
-0.269942	-11.2724	-13.6543	-13.2961	-11.6961	-11.6961	-13.6543
-0.274942	-11.198	-13.5236	-13.1693	-11.623	-11.623	-13.5236
-0.279942	-11.1249	-13.3936	-13.0436	-11.5511	-11.5511	-13.3936
-0.284942	-11.0467	-13.2643	-12.918	-11.4686	-11.4686	-13.2643
-0.289942	-10.9674	-13.1355	-12.7855	-11.388	-11.388	-13.1355
-0.294942	-10.8811	-13.0011	-12.6543	-11.303	-11.303	-13.0011
