# Supplementary material for: Ultrafast one-minute electronic detection of SARS-CoV-2 infection by 3CLpro enzymatic activity in untreated saliva samples
Source: Nat Commun. 2022 Oct 26;13:6375. doi: 10.1038/s41467-022-34074-2 (PMC9605950; doi:10.1038/s41467-022-34074-2)
Supplement: Supplementary file 4 — Source Data [file 41467_2022_34074_MOESM4_ESM.zip › Source data Fig 5.xlsx]

## Sheet: a
Subject Number	Peak Shift
	mV
1	-7
2	0			Peak shifts are calculated by:
3	4.997			* Finding the maximal current value of the sample measurement and getting its row number by using the Excel formula "=MATCH(MAX(Current),array,0)".
4	0			*Matching the potential of the maximal current by using the Excel formula "=INDEX(Potential,MaxRowNo)".
5	7			*Repeating for the measurement of the added substrate.
6	0			*Subtracting the two potential values.
7	0
8	0
9	7
10	0
11	0
12	6.996
13	0
14	0
15	7.001
16	7
17	7.001
18	0
19	0
20	7
21	0
22	0
23	0
24	0
25	20.987
26	10
27	13.991
28	21.001
29	27.983
30	27.983
31	13.991
32	20.987
33	13.992
34	20.987
35	27.983
36	27.983
37	27.983
38	20
39	27.983
40	21
41	13.992
42	27.983
43	13.992
44	14
45	27.983
46	20.988
47	25.001
48	20.001
49	20.987
50	20
	Subject1				Subject2				Subject3				Subject4				Subject5				Subject6				Subject7				Subject8				Subject9				Subject10				Subject11				Subject12				Subject13
Meas	row of max	V of max	shift oxidation	Meas	row of max	V of max	shift oxidation	Meas	row of max	V of max	shift oxidation	Meas	row of max	V of max	shift oxidation	Meas	row of max	V of max	shift oxidation	Meas	row of max	V of max	shift oxidation	Meas	row of max	V of max	shift oxidation	Meas	row of max	V of max	shift oxidation	Meas	row of max	V of max	shift oxidation	Meas	row of max	V of max	shift oxidation	Meas	row of max	V of max	shift oxidation	Meas	row of max	V of max	shift oxidation	Meas	row of max
prot	62	0.120064	-7	prot	40	-0.0269379	0	prot	91	0.149759	4.997	prot	92	0.154756	0	prot	60	0.113064	7	prot	161	0.50007	0	prot	143	0.410069	0	prot	161	0.50007	0	prot	59	0.106064	7	prot	92	0.154756	0	prot	92	0.154756	0	prot	89	0.315657	6.996	prot	65
subs	61	0.113064		subs	40	-0.0269379		subs	92	0.154756		subs	92	0.154756		subs	61	0.120064		subs	161	0.50007		subs	143	0.410069		subs	161	0.50007		subs	60	0.113064		subs	92	0.154756		subs	92	0.154756		subs	90	0.322653		subs	65
	Subject1				Subject2				Subject3				Subject4				Subject5				Subject6				Subject7				Subject8				Subject9				Subject10				Subject11				Subject12				Subject13
V	µA	µA		V	µA	µA		V	µA	µA		V	µA	µA		V	µA	µA		V	µA	µA		V	µA	µA		V	µA	µA		V	µA	µA		V	µA	µA		V	µA	µA		V	µA	µA		V	µA
-0.299942	-140.346	-209.347		-0.299942	-146.221	-356.537		-0.299967	-1.60381	-1.70221		-0.299967	-0.666916	-1.31349		-0.299942	-139.346	-235.91		-0.299942	-0.920327	-2.75223		-0.299942	-0.914701	-2.63473		-0.299942	-1.80972	-0.720949		-0.299942	-145.471	-212.972		-0.299967	-0.434538	-0.379912		-0.299967	-0.871982	-1.24455		-0.299967	-2.06847	-1.93784		-0.193032	-0.460726
-0.292942	-125.033	-185.159		-0.292942	-129.721	-313.099		-0.29497	-1.02011	-1.36471		-0.29497	-0.553165	-1.14299		-0.292942	-124.221	-208.659		-0.294942	-0.833451	-2.40035		-0.294942	-0.815951	-2.3266		-0.294942	-1.57971	-0.645323		-0.292942	-128.846	-188.097		-0.29497	-0.310098	-0.237535		-0.29497	-0.695292	-1.05967		-0.292971	-1.69846	-1.61284		-0.186037	-0.382162
-0.285942	-112.845	-165.909		-0.285942	-117.033	-278.661		-0.289973	-0.838794	-1.20158		-0.289973	-0.484726	-1.03217		-0.285942	-112.47	-186.909		-0.289942	-0.7572	-2.1441		-0.289942	-0.761575	-2.08659		-0.289942	-1.41721	-0.587822		-0.285942	-115.971	-168.221		-0.289973	-0.250035	-0.181034		-0.289973	-0.595978	-0.942733		-0.285976	-1.45283	-1.38533		-0.179041	-0.326786
-0.278942	-102.158	-150.221		-0.278942	-106.72	-249.598		-0.284976	-0.71598	-1.06408		-0.284976	-0.438163	-0.938796		-0.278942	-102.158	-168.846		-0.284942	-0.707198	-1.92659		-0.284942	-0.706574	-1.89472		-0.284942	-1.28846	-0.559071		-0.278942	-105.283	-151.409		-0.284976	-0.211535	-0.148096		-0.284976	-0.534289	-0.852919		-0.27898	-1.26096	-1.21283		-0.172045	-0.276598
-0.271942	-93.6577	-136.533		-0.271942	-97.4703	-225.285		-0.279979	-0.612791	-0.955327		-0.279979	-0.389537	-0.859169		-0.271942	-93.8452	-153.284		-0.279942	-0.659698	-1.75659		-0.279942	-0.647823	-1.73284		-0.279942	-1.17971	-0.515946		-0.271942	-96.4077	-137.221		-0.279979	-0.174971	-0.116283		-0.279979	-0.468476	-0.769106		-0.271984	-1.10345	-1.07345		-0.165049	-0.234972
-0.264942	-85.9701	-124.846		-0.264942	-90.7202	-204.409		-0.274982	-0.531352	-0.858451		-0.274982	-0.353412	-0.789418		-0.264942	-86.3451	-140.221		-0.274942	-0.613447	-1.60659		-0.274942	-0.616572	-1.58784		-0.274942	-1.09408	-0.48407		-0.264942	-88.6576	-125.221		-0.274982	-0.151096	-0.0964702		-0.274982	-0.424225	-0.706355		-0.264988	-0.974703	-0.955327		-0.158054	-0.197534
-0.257941	-79.7825	-114.721		-0.257941	-83.7201	-186.472		-0.269985	-0.451726	-0.77595		-0.269985	-0.314599	-0.724105		-0.257941	-80.4075	-128.533		-0.269942	-0.573447	-1.47471		-0.269942	-0.570947	-1.46221		-0.269942	-1.00783	-0.45157		-0.257941	-81.47	-114.721		-0.269985	-0.123783	-0.0730949		-0.269985	-0.375037	-0.641104		-0.257993	-0.860326	-0.849701		-0.151058	-0.175096
-0.250941	-73.3449	-105.283		-0.250941	-77.47	-170.284		-0.264988	-0.389225	-0.700323		-0.264988	-0.287223	-0.667791		-0.250941	-73.9699	-117.596		-0.264942	-0.535946	-1.36346		-0.264942	-0.530946	-1.35783		-0.264942	-0.940952	-0.417194		-0.250941	-75.1574	-105.033		-0.264988	-0.10922	-0.0592822		-0.264988	-0.341412	-0.590478		-0.250997	-0.764699	-0.764699		-0.144062	-0.143096
-0.243941	-68.2198	-96.9077		-0.243941	-72.7824	-156.096		-0.259991	-0.326786	-0.632822		-0.259991	-0.256348	-0.613791		-0.243941	-68.9698	-108.095		-0.259942	-0.508446	-1.24596		-0.259942	-0.48907	-1.24658		-0.259942	-0.869076	-0.397193		-0.243941	-69.4698	-96.6577		-0.259991	-0.0854076	-0.0419069		-0.259991	-0.299911	-0.534602		-0.244001	-0.685323	-0.687823		-0.137066	-0.122221
-0.236941	-62.9072	-89.4076		-0.236941	-67.2823	-142.971		-0.254994	-0.276536	-0.571571		-0.254994	-0.233535	-0.563102		-0.236941	-64.0947	-99.3453		-0.254941	-0.46407	-1.16408		-0.254941	-0.462196	-1.15471		-0.254941	-0.807825	-0.379412		-0.236941	-64.7198	-88.9076		-0.254994	-0.0725324	-0.0256567		-0.254994	-0.271223	-0.491164		-0.237005	-0.615322	-0.630322		-0.130071	-0.0959077
-0.229941	-58.5322	-82.4075		-0.229941	-62.9697	-130.971		-0.249998	-0.22266	-0.515946		-0.249998	-0.206972	-0.517664		-0.229941	-59.0322	-91.2827		-0.249941	-0.43407	-1.0772		-0.249941	-0.425944	-1.0647		-0.249941	-0.755324	-0.346849		-0.229941	-59.6572	-81.595		-0.249998	-0.0519696	-0.014469		-0.249998	-0.237097	-0.444788		-0.23001	-0.551571	-0.566571		-0.123075	-0.080595
-0.222941	-53.8446	-76.3449		-0.222941	-58.7822	-120.096		-0.245001	-0.184597	-0.45907		-0.245001	-0.191284	-0.474914		-0.222941	-55.2821	-83.7825		-0.244941	-0.409694	-0.987203		-0.244941	-0.40782	-0.987203		-0.244941	-0.707823	-0.324661		-0.222941	-55.1571	-75.4074		-0.245001	-0.0435944	-0.00278131		-0.245001	-0.212347	-0.404662		-0.223014	-0.49782	-0.519071		-0.116079	-0.0612197
-0.215941	-49.7195	-69.9698		-0.215941	-54.4071	-109.97		-0.240004	-0.138096	-0.415944		-0.240004	-0.163721	-0.434413		-0.215941	-51.032	-76.7824		-0.239941	-0.387194	-0.925326		-0.239941	-0.372193	-0.915952		-0.239941	-0.664073	-0.302786		-0.215941	-50.9695	-68.9698		-0.240004	-0.0282817	0.00978138		-0.240004	-0.179097	-0.362037		-0.216018	-0.44657	-0.47282		-0.109083	-0.0444069
-0.208941	-45.907	-63.9697		-0.208941	-50.7195	-100.283		-0.235007	-0.104345	-0.364068		-0.235007	-0.152034	-0.398912		-0.208941	-46.907	-70.2198		-0.234941	-0.356287	-0.860951		-0.234941	-0.352724	-0.857201		-0.234941	-0.627823	-0.290036		-0.208941	-46.9695	-63.0322		-0.235007	-0.0197816	0.0164065		-0.235007	-0.162971	-0.332036		-0.209023	-0.405944	-0.435944		-0.102088	-0.0342818
-0.201941	-41.6569	-58.3447		-0.201941	-46.907	-90.9077		-0.23001	-0.0698448	-0.328443		-0.23001	-0.129033	-0.363599		-0.201941	-43.5319	-64.0947		-0.229941	-0.330536	-0.79345		-0.229941	-0.322286	-0.79345		-0.229941	-0.580946	-0.276785		-0.201941	-43.2194	-57.4071		-0.23001	-0.00440633	0.0277848		-0.23001	-0.133533	-0.295098		-0.202027	-0.366568	-0.397819		-0.095092	-0.0207191
-0.194941	-38.1569	-52.9696		-0.194941	-43.2194	-81.97		-0.225013	-0.0407194	-0.283442		-0.225013	-0.118908	-0.331661		-0.194941	-39.5944	-57.6571		-0.224941	-0.303411	-0.735949		-0.224941	-0.298098	-0.737824		-0.224941	-0.548446	-0.25166		-0.194941	-39.4069	-52.3446		-0.225013	0.00296878	0.0363099		-0.225013	-0.119783	-0.269035		-0.195031	-0.332818	-0.366568		-0.0880963	-0.0085314
-0.18794	-34.5943	-47.657		-0.18794	-39.4694	-73.7824		-0.220016	-0.00509385	-0.25216		-0.220016	-0.0972828	-0.297848		-0.18794	-36.0318	-52.0321		-0.219941	-0.283036	-0.690948		-0.219941	-0.269723	-0.684073		-0.219941	-0.51282	-0.240097		-0.18794	-35.8443	-47.0945		-0.220016	0.0156565	0.0464538		-0.220016	-0.0914077	-0.237035		-0.188035	-0.299161	-0.334661		-0.0811005	0.000906246
-0.18094	-31.0661	-42.6569		-0.18094	-35.9068	-65.2198		-0.215019	0.018344	-0.217035		-0.215019	-0.0865326	-0.272973		-0.18094	-32.7411	-46.407		-0.214941	-0.265348	-0.644697		-0.214941	-0.25291	-0.630947		-0.214941	-0.49157	-0.22141		-0.18094	-31.9068	-42.7819		-0.215019	0.0200909	0.0491476		-0.215019	-0.079095	-0.209534		-0.18104	-0.269098	-0.306911		-0.0741048	0.0139064
-0.17394	-27.641	-37.7193		-0.17394	-32.0943	-56.9071		-0.210022	0.0515945	-0.185784		-0.210022	-0.0707199	-0.23916		-0.17394	-29.4098	-41.0944		-0.209941	-0.247348	-0.580946		-0.209941	-0.221285	-0.579697		-0.209941	-0.45032	-0.201847		-0.17394	-28.6536	-37.3443		-0.210022	0.0316411	0.0572915		-0.210022	-0.0594072	-0.181659		-0.174044	-0.238535	-0.277411		-0.0671091	0.0187815
-0.16694	-24.316	-32.8443		-0.16694	-28.4473	-48.657		-0.205025	0.0662197	-0.156534		-0.205025	-0.0597822	-0.217285		-0.16694	-26.1098	-35.7818		-0.204941	-0.22291	-0.550321		-0.204941	-0.205847	-0.538446		-0.204941	-0.41657	-0.188847		-0.16694	-25.266	-32.9068		-0.205025	0.0372537	0.0616041		-0.205025	-0.0425944	-0.157909		-0.167048	-0.215597	-0.254473		-0.0601134	0.0269691
-0.15994	-21.0097	-28.4692		-0.15994	-24.741	-39.8444		-0.200028	0.0940952	-0.133346		-0.200028	-0.0465945	-0.190722		-0.15994	-22.9097	-30.9067		-0.199941	-0.189347	-0.50532		-0.199941	-0.180784	-0.49157		-0.199941	-0.386569	-0.170596		-0.15994	-21.8847	-28.5942		-0.200028	0.0476851	0.0686667		-0.200028	-0.0243441	-0.130971		-0.160052	-0.188534	-0.22916		-0.0531176	0.0287817
-0.15294	-17.7159	-23.541		-0.15294	-20.8847	-31.0317		-0.195031	0.111533	-0.101408		-0.195031	-0.0350943	-0.169471		-0.15294	-19.6659	-26.0942		-0.194941	-0.179972	-0.470946		-0.194941	-0.175909	-0.443444		-0.194941	-0.364692	-0.153346		-0.15294	-18.6097	-23.9097		-0.195031	0.0491289	0.076273		-0.195031	-0.013469	-0.110845		-0.153057	-0.167909	-0.202597		-0.0461219	0.0408444
-0.14594	-14.4846	-18.8222		-0.14594	-16.8971	-22.2191		-0.190034	0.132158	-0.0806575		-0.190034	-0.0250317	-0.145596		-0.14594	-16.4846	-20.6597		-0.18994	-0.167784	-0.425944		-0.18994	-0.151846	-0.417194		-0.18994	-0.343442	-0.140158		-0.14594	-15.2971	-19.4222		-0.190034	0.0606478	0.0822169		-0.190034	0.00378129	-0.0907827		-0.146061	-0.144533	-0.182222		-0.0391262	0.0432194
-0.13894	-11.1783	-14.0971		-0.13894	-12.7533	-13.2815		-0.185037	0.149721	-0.0527821		-0.185037	-0.0199691	-0.125721		-0.13894	-13.2533	-15.6534		-0.18494	-0.134658	-0.389693		-0.18494	-0.136096	-0.380318		-0.18494	-0.314724	-0.127408		-0.13894	-11.9158	-14.8846		-0.185037	0.0624041	0.0851982		-0.185037	0.0121564	-0.0751574		-0.139065	-0.125596	-0.162534		-0.0321304	0.0494695
-0.13194	-7.8345	-9.27827		-0.13194	-8.27825	-3.49693		-0.18004	0.170284	-0.0344693		-0.18004	-0.00765638	-0.106658		-0.13194	-10.0408	-10.5283		-0.17994	-0.125221	-0.359068		-0.17994	-0.102345	-0.343442		-0.17994	-0.284786	-0.104158		-0.13194	-8.55326	-10.372		-0.18004	0.0713855	0.0918108		-0.18004	0.0283442	-0.0547821		-0.132069	-0.105408	-0.138033		-0.0251347	0.0512195
-0.124939	-4.40944	-4.37194		-0.124939	-3.55943	6.49697		-0.175043	0.181847	-0.012219		-0.175043	0.00130314	-0.0916577		-0.124939	-6.64698	-5.24071		-0.17494	-0.0999703	-0.325317		-0.17494	-0.0956577	-0.312817		-0.17494	-0.263285	-0.0959703		-0.124939	-5.09695	-5.72821		-0.175043	0.0726792	0.0929483		-0.175043	0.0347412	-0.0394694		-0.125074	-0.0837825	-0.123471		-0.018139	0.0595321
-0.117939	-0.85314	0.709384		-0.117939	1.51565	17.0284		-0.170046	0.199534	0.0047188		-0.170046	0.00797825	-0.0737824		-0.117939	-3.24068	0.128125		-0.16994	-0.0774699	-0.282223		-0.16994	-0.0774699	-0.283786		-0.16994	-0.239222	-0.0744699		-0.117939	-1.50315	-0.915641		-0.170046	0.0819294	0.0997734		-0.170046	0.0491789	-0.0185316		-0.118078	-0.0642823	-0.102783		-0.0111432	0.0556571
-0.110939	2.79067	6.05322		-0.110939	6.85323	28.0473		-0.165049	0.212284	0.0260316		-0.165049	0.0179659	-0.0617822		-0.110939	0.371879	5.75321		-0.16494	-0.0609697	-0.26016		-0.16494	-0.0620322	-0.252598		-0.16494	-0.215785	-0.0627197		-0.110939	2.14066	3.99068		-0.165049	0.0822231	0.100917		-0.165049	0.0550352	-0.00940641		-0.111082	-0.0483445	-0.082845		-0.0041475	0.0651572
-0.103939	6.60322	11.522		-0.103939	12.5283	39.4225		-0.160052	0.225285	0.0369693		-0.160052	0.0227347	-0.0443444		-0.103939	4.07819	11.4845		-0.15994	-0.0406568	-0.225035		-0.15994	-0.0444694	-0.22316		-0.15994	-0.190409	-0.0499696		-0.103939	5.96571	9.05326		-0.160052	0.0876607	0.107555		-0.160052	0.0686667	0.00803136		-0.104087	-0.0278442	-0.0620322		0.00284823	0.0685323
-0.096939	10.4658	17.1096		-0.096939	18.4284	51.1039		-0.155055	0.235285	0.058354		-0.155055	0.027716	-0.0344068		-0.096939	7.96575	17.3721		-0.15494	-0.0262816	-0.191847		-0.15494	-0.0310943	-0.204722		-0.15494	-0.174784	-0.0337818		-0.096939	9.85327	14.2096		-0.155055	0.0901795	0.108224		-0.155055	0.0709792	0.014469		-0.0970908	-0.0131565	-0.0444694		0.00984397	0.0723448
-0.0899389	14.4533	22.8535		-0.0899389	24.4472	62.9166		-0.150058	0.24666	0.0735105		-0.150058	0.0351787	-0.0190316		-0.0899389	11.8846	23.3222		-0.14994	-0.0092814	-0.169846		-0.14994	-0.0154691	-0.165596		-0.14994	-0.152346	-0.0198441		-0.0899389	13.8721	19.4659		-0.150058	0.0959858	0.110949		-0.150058	0.0842732	0.0330786		-0.0900951	0.00684384	-0.0239691		0.0168397	0.0692198
-0.0829388	18.4097	28.5661		-0.0829388	30.4536	74.7668		-0.145062	0.255098	0.0883357		-0.145062	0.0416538	-0.0131565		-0.0829388	15.8221	29.2098		-0.14494	0.0105939	-0.134283		-0.14494	9.36985e-05	-0.147909		-0.14494	-0.131658	-0.00709391		-0.0829388	17.8534	24.7723		-0.145062	0.0954296	0.11398		-0.145062	0.0851732	0.0377787		-0.0830993	0.0223441	-0.00734388		0.0238354	0.0776574
-0.0759387	22.2972	34.2036		-0.0759387	36.4099	86.5732		-0.140065	0.268598	0.0972984		-0.140065	0.0456601	0.00315628		-0.0759387	19.8222	35.0474		-0.13994	0.024719	-0.106658		-0.13994	0.013344	-0.127596		-0.13994	-0.10822	0.0125315		-0.0759387	21.7785	30.0286		-0.140065	0.10083	0.117524		-0.140065	0.0939296	0.0514727		-0.0761036	0.0367193	0.00778135		0.0308312	0.0794074
-0.0689386	26.1285	39.7475		-0.0689386	42.1225	97.9734		-0.135068	0.274223	0.109699		-0.135068	0.0514914	0.00788449		-0.0689386	23.666	40.7537		-0.13494	0.0462193	-0.0889076		-0.13494	0.0323443	-0.0929077		-0.13494	-0.0841576	0.0175941		-0.0689386	25.666	35.2037		-0.135068	0.0994546	0.121217		-0.135068	0.0982484	0.0558915		-0.0691079	0.0498445	0.0232191		0.0378269	0.0878451
-0.0619385	29.7911	45.1538		-0.0619385	47.5789	109.061		-0.130071	0.282161	0.121636		-0.130071	0.0522227	0.0200909		-0.0619385	27.3473	46.2038		-0.12994	0.0629072	-0.0508446		-0.12994	0.0447195	-0.0826576		-0.12994	-0.0734074	0.0332818		-0.0619385	29.4223	40.2475		-0.130071	0.107855	0.121986		-0.130071	0.106273	0.0690729		-0.0621121	0.0684073	0.0369693		0.0448226	0.0887201
-0.0549384	33.3661	50.3164		-0.0549384	52.6977	119.667		-0.125074	0.284661	0.127199		-0.125074	0.0591228	0.024666		-0.0549384	30.8473	51.4914		-0.124939	0.0937827	-0.0314693		-0.124939	0.0504694	-0.0689074		-0.124939	-0.0461569	0.0405319		-0.0549384	33.0286	45.1726		-0.125074	0.10533	0.122699		-0.125074	0.109174	0.0709355		-0.0551164	0.07972	0.0578446		0.0518184	0.0930327
-0.0479383	36.7412	55.2727		-0.0479383	57.5353	129.755		-0.120077	0.298036	0.135455		-0.120077	0.0615791	0.0335411		-0.0479383	34.2536	56.4977		-0.119939	0.100783	0.00159383		-0.119939	0.0583446	-0.0409069		-0.119939	-0.0262191	0.0578446		-0.0479383	36.4912	49.8976		-0.120077	0.109899	0.126693		-0.120077	0.118061	0.0846232		-0.0481207	0.0965327	0.0715948		0.0588141	0.0982202
-0.0409382	39.9787	60.1103		-0.0409382	61.9978	139.224		-0.11508	0.298598	0.148112		-0.11508	0.0686229	0.039085		-0.0409382	37.4912	61.2978		-0.114939	0.111658	0.0103438		-0.114939	0.0704074	-0.0266566		-0.114939	-0.0124691	0.0669072		-0.0409382	39.7975	54.4102		-0.11508	0.111724	0.127105		-0.11508	0.114617	0.0864107		-0.0411249	0.10522	0.0832825		0.0658098	0.103033
-0.0339381	43.0913	64.8416		-0.0339381	66.1666	148.318		-0.110083	0.306911	0.151074		-0.110083	0.0670667	0.0484039		-0.0339381	40.5475	65.9229		-0.109939	0.132971	0.0369692		-0.109939	0.081095	-0.0175316		-0.109939	0.00746894	0.0867825		-0.0339381	42.985	58.8103		-0.110083	0.117249	0.130336		-0.110083	0.125643	0.0979921		-0.0341292	0.120033	0.102158		0.0728056	0.11422
-0.0269379	46.2163	69.4167		-0.0269379	70.0542	156.831		-0.105086	0.307786	0.165356		-0.105086	0.0722792	0.0529852		-0.0269379	43.4913	70.4667		-0.104939	0.151783	0.0555947		-0.104939	0.0917826	0.00709391		-0.104939	0.020344	0.0949702		-0.0269379	46.1101	63.0291		-0.105086	0.116092	0.130924		-0.105086	0.125443	0.0990234		-0.0271335	0.131096	0.11472		0.0798013	0.117408
-0.0199378	49.2476	73.8355		-0.0199378	73.698	165.284		-0.100089	0.313661	0.165481		-0.100089	0.072423	0.0604791		-0.0199378	46.3351	74.7543		-0.0999391	0.167971	0.0816574		-0.0999391	0.10797	0.0277817		-0.0999391	0.0427194	0.11547		-0.0199378	49.1601	67.1041		-0.100089	0.119742	0.135299		-0.100089	0.135949	0.106967		-0.0201377	0.145096	0.125346		0.086797	0.123721
-0.0129377	52.2227	78.2481		-0.0129377	77.073	172.659		-0.095092	0.317474	0.170034		-0.095092	0.0765668	0.0626853		-0.0129377	49.0476	78.9918		-0.0949388	0.194284	0.106845		-0.0949388	0.117221	0.0435944		-0.0949388	0.0566571	0.131533		-0.0129377	52.1102	71.1355		-0.095092	0.118449	0.134211		-0.095092	0.134636	0.110936		-0.013142	0.159596	0.137221		0.0937928	0.131283
-0.00593763	55.1852	82.6294		-0.00593763	80.2731	179.534		-0.0900951	0.322974	0.170721		-0.0900951	0.0754168	0.0707167		-0.00593763	51.7539	83.2169		-0.0899391	0.200847	0.122283		-0.0899391	0.117595	0.0548446		-0.0899391	0.0801575	0.143971		-0.00593763	54.9915	75.0293		-0.0900951	0.122511	0.138774		-0.0900951	0.14203	0.118892		-0.00614628	0.168909	0.150159		0.100788	0.139846
0.00106248	58.104	86.8732		0.00106248	83.2544	186.784		-0.0850981	0.324286	0.181347		-0.0850981	0.0834232	0.0702917		0.00106248	54.3977	87.342		-0.084939	0.219597	0.149534		-0.084939	0.125971	0.0679698		-0.084939	0.0865326	0.144408		0.00106248	57.8103	78.8731		-0.0850981	0.122893	0.137768		-0.0850981	0.142549	0.117936		0.000849453	0.180034	0.162846		0.107784	0.152784
0.00806259	61.0228	91.0795		0.00806259	86.0544	192.909		-0.0801012	0.330036	0.184722		-0.0801012	0.0863169	0.0799856		0.00806259	56.9915	91.3795		-0.0799389	0.23566	0.163596		-0.0799389	0.140096	0.0694697		-0.0799389	0.103908	0.153784		0.00806259	60.5666	82.5731		-0.0801012	0.127636	0.142674		-0.0801012	0.149393	0.132499		0.00784519	0.192597	0.174159		0.11478	0.160346
0.0150627	63.8479	95.1921		0.0150627	88.542	198.534		-0.0751042	0.332349	0.188409		-0.0751042	0.0892357	0.0813544		0.0150627	59.4415	95.2671		-0.0749388	0.253223	0.187472		-0.0749388	0.145971	0.0905325		-0.0749388	0.113908	0.184222		0.0150627	63.2103	86.1169		-0.0751042	0.129424	0.14158		-0.0751042	0.146655	0.129711		0.0148409	0.197534	0.185284		0.121776	0.169159
0.0220628	66.5979	99.1984		0.0220628	90.8733	203.534		-0.0701073	0.335349	0.190534		-0.0701073	0.0908983	0.0874107		0.0220628	61.8666	99.0921		-0.0699387	0.269223	0.197409		-0.0699387	0.155909	0.100095		-0.0699387	0.133471	0.179034		0.0220628	65.7104	89.542		-0.0701073	0.130674	0.145874		-0.0701073	0.157862	0.137724		0.0218366	0.212472	0.197659		0.128771	0.182159
0.0290629	69.2854	103.023		0.0290629	92.8545	208.034		-0.0651103	0.337224	0.202409		-0.0651103	0.091667	0.0895295		0.0290629	64.1479	102.78		-0.0649385	0.278785	0.218347		-0.0649385	0.162721	0.10472		-0.0649385	0.146596	0.193034		0.0290629	68.0229	92.867		-0.0651103	0.132393	0.14793		-0.0651103	0.155743	0.136155		0.0288324	0.221597	0.213284		0.135767	0.198659
0.036063	71.8167	106.655		0.036063	94.7046	211.909		-0.0601134	0.343161	0.203784		-0.0601134	0.0955921	0.0975984		0.036063	66.2979	106.199		-0.0599384	0.295223	0.240098		-0.0599384	0.169284	0.119908		-0.0599384	0.156409	0.207034		0.036063	70.2292	96.0483		-0.0601134	0.137043	0.150737		-0.0601134	0.163187	0.149005		0.0358281	0.234285	0.225347		0.142763	0.21391
0.0430631	74.2355	110.092		0.0430631	96.1796	215.097		-0.0551164	0.342599	0.208847		-0.0551164	0.100342	0.0968859		0.0430631	68.4042	109.574		-0.0549383	0.308723	0.24541		-0.0549383	0.181159	0.126533		-0.0549383	0.166284	0.213347		0.0430631	72.2105	98.9484		-0.0551164	0.135774	0.148818		-0.0551164	0.164784	0.145905		0.0428238	0.240597	0.237597		0.149759	0.22516
0.0500632	76.5168	113.349		0.0500632	97.4109	218.16		-0.0501195	0.350849	0.205284		-0.0501195	0.100923	0.104886		0.0500632	70.3104	112.674		-0.0499382	0.319974	0.256973		-0.0499382	0.184284	0.133908		-0.0499382	0.181721	0.210784		0.0500632	73.973	101.717		-0.0501195	0.146162	0.153355		-0.0501195	0.175846	0.154437		0.0498196	0.255723	0.249348		0.156754	0.241847
0.0570633	78.6168	116.286		0.0570633	98.3734	220.035		-0.0451225	0.348849	0.216785		-0.0451225	0.112586	0.108905		0.0570633	72.0667	115.611		-0.0449381	0.335099	0.276098		-0.0449381	0.186534	0.146346		-0.0449381	0.196847	0.22216		0.0570633	75.5918	104.186		-0.0451225	0.144537	0.152605		-0.0451225	0.173409	0.157381		0.0568153	0.267473	0.266723		0.16375	0.258035
0.0640634	80.5606	119.049		0.0640634	98.9921	221.972		-0.0401255	0.359537	0.221222		-0.0401255	0.109605	0.11483		0.0640634	73.6355	118.224		-0.039938	0.343411	0.281035		-0.039938	0.204847	0.152221		-0.039938	0.193534	0.23216		0.0640634	76.8981	106.492		-0.0401255	0.149812	0.160249		-0.0401255	0.182972	0.162524		0.063811	0.285536	0.281536		0.170746	0.281786
0.0710635	82.3169	121.417		0.0710635	99.3796	223.035		-0.0351286	0.361912	0.220035		-0.0351286	0.119192	0.116767		0.0710635	75.0168	120.642		-0.0349379	0.352349	0.293098		-0.0349379	0.199159	0.160409		-0.0349379	0.203222	0.24141		0.0710635	78.0293	108.455		-0.0351286	0.151749	0.160324		-0.0351286	0.182472	0.163596		0.0708068	0.294223	0.302036		0.177742	0.299536
0.0780637	83.8107	123.474		0.0780637	99.4296	223.035		-0.0301316	0.372099	0.22641		-0.0301316	0.120905	0.123018		0.0780637	76.273	122.711		-0.0299382	0.359412	0.307911		-0.0299382	0.207347	0.155909		-0.0299382	0.214597	0.242097		0.0780637	78.9981	110.149		-0.0301316	0.159831	0.164768		-0.0301316	0.194347	0.172846		0.0778025	0.313974	0.323224		0.184737	0.316974
0.0850638	85.1044	125.18		0.0850638	99.1859	222.472		-0.0251347	0.372662	0.235722		-0.0251347	0.128418	0.12868		0.0850638	77.3293	124.549		-0.0249381	0.376537	0.309349		-0.0249381	0.219847	0.166284		-0.0249381	0.217722	0.243035		0.0850638	79.6543	111.649		-0.0251347	0.157937	0.165899		-0.0251347	0.194659	0.174596		0.0847982	0.334349	0.339286		0.191733	0.335724
0.0920639	86.1794	126.493		0.0920639	98.7171	221.41		-0.0201377	0.381287	0.237222		-0.0201377	0.13243	0.134911		0.0920639	78.1293	125.98		-0.019938	0.3761	0.323536		-0.019938	0.205222	0.170221		-0.019938	0.22766	0.258723		0.0920639	80.1543	112.774		-0.0201377	0.168868	0.168846		-0.0201377	0.203909	0.182222		0.091794	0.358537	0.363912		0.198729	0.361224
0.099064	86.917	127.505		0.099064	97.9421	220.222		-0.0151408	0.3861	0.242847		-0.0151408	0.138636	0.138136		0.099064	78.7731	127.13		-0.0149379	0.388662	0.336224		-0.0149379	0.215285	0.181097		-0.0149379	0.23341	0.264348		0.099064	80.3731	113.617		-0.0151408	0.165159	0.168721		-0.0151408	0.206097	0.183597		0.0987897	0.382537	0.393287		0.205724	0.382412
0.106064	87.542	128.105		0.106064	96.8859	217.785		-0.0101438	0.39535	0.251473		-0.0101438	0.142649	0.146943		0.106064	79.2043	127.918		-0.00993776	0.403912	0.338786		-0.00993776	0.221535	0.191347		-0.00993776	0.23716	0.264473		0.106064	80.3794	114.155		-0.0101438	0.178909	0.177846		-0.0101438	0.214097	0.196409		0.105785	0.411038	0.419163		0.21272	0.41285
0.113064	87.8295	128.261		0.113064	95.6546	214.722		-0.00514689	0.400975	0.256473		-0.00514689	0.152855	0.149868		0.113064	79.4543	128.368		-0.00493765	0.3826	0.347286		-0.00493765	0.22091	0.183534		-0.00493765	0.245097	0.272098		0.113064	80.1669	114.317		-0.00514689	0.177846	0.179346		-0.00514689	0.219222	0.192972		0.112781	0.439663	0.452976		0.219716	0.436038
0.120064	87.867	128.149		0.120064	94.1733	211.722		-0.000149937	0.410913	0.261598		-0.000149937	0.15508	0.157012		0.120064	79.4293	128.468		6.24657e-05	0.405725	0.357537		6.24657e-05	0.236972	0.192284		6.24657e-05	0.245535	0.271348		0.120064	79.8106	114.292		-0.000149937	0.183909	0.183597		-0.000149937	0.225847	0.205284		0.119777	0.475101	0.483601		0.226712	0.467976
0.127064	87.742	127.586		0.127064	92.467	207.847		0.00484701	0.418663	0.271285		0.00484701	0.163362	0.157909		0.127064	79.2606	128.205		0.00506258	0.4111	0.361724		0.00506258	0.239847	0.207097		0.00506258	0.248801	0.277286		0.127064	79.2106	113.911		0.00484701	0.187034	0.188909		0.00484701	0.232285	0.203222		0.126773	0.508601	0.525852		0.233707	0.492851
0.134065	87.267	126.718		0.134065	90.5795	203.284		0.00984397	0.429663	0.277035		0.00984397	0.169721	0.165784		0.134065	78.8481	127.605		0.0100627	0.419725	0.362224		0.0100627	0.248348	0.216535		0.0100627	0.252285	0.27316		0.134065	78.3981	113.267		0.00984397	0.197284	0.195409		0.00984397	0.243535	0.215222		0.133768	0.549477	0.567915		0.240703	0.528164
0.141065	86.6669	125.524		0.141065	88.5107	198.284		0.0148409	0.440038	0.285911		0.0148409	0.179846	0.170409		0.141065	78.3106	126.674		0.0150628	0.411163	0.365724		0.0150628	0.251973	0.225035		0.0150628	0.252285	0.278598		0.141065	77.4856	112.361		0.0148409	0.200847	0.198284		0.0148409	0.24616	0.216285		0.140764	0.590665	0.617291		0.247699	0.56104
0.148065	85.7357	124.093		0.148065	86.3419	193.159		0.0198379	0.453101	0.292286		0.0198379	0.182159	0.177971		0.148065	77.4793	125.461		0.0200629	0.419788	0.363912		0.0200629	0.253723	0.226097		0.0200629	0.258598	0.285786		0.148065	76.3168	111.249		0.0198379	0.210159	0.202847		0.0198379	0.259223	0.228097		0.14776	0.636978	0.663729		0.254695	0.598165
0.155065	84.7044	122.267		0.155065	84.0982	188.097		0.0248348	0.462413	0.300473		0.0248348	0.192597	0.181409		0.155065	76.5918	123.905		0.025063	0.415975	0.365912		0.025063	0.25966	0.23891		0.025063	0.25416	0.284161		0.155065	75.1043	109.842		0.0248348	0.212659	0.205659		0.0248348	0.265223	0.230972		0.154756	0.680042	0.715167		0.247699	0.489289
0.162065	83.4481	120.305		0.162065	81.7294	182.472		0.0298318	0.478539	0.312974		0.0298318	0.198347	0.193534		0.162065	75.523	122.03		0.0300632	0.4161	0.366349		0.0300632	0.264785	0.23741		0.0300632	0.258348	0.288036		0.162065	73.7168	108.28		0.0298318	0.221785	0.21391		0.0298318	0.27691	0.241785		0.161751	0.734542	0.777168		0.240703	0.421725
0.169065	82.0231	118.217		0.169065	79.3293	176.659		0.0348287	0.491664	0.326474		0.0348287	0.211159	0.194472		0.169065	74.2793	120.036		0.0350628	0.412366	0.370162		0.0350628	0.27541	0.245035		0.0350628	0.259223	0.286973		0.169065	72.173	106.592		0.0348287	0.228347	0.218597		0.0348287	0.281973	0.242785		0.168747	0.789293	0.836044		0.233707	0.362537
0.176065	80.4044	115.924		0.176065	76.8668	170.909		0.0398257	0.505789	0.334036		0.0398257	0.21741	0.205347		0.176065	72.9542	117.767		0.0400629	0.4101	0.364162		0.0400629	0.276223	0.25191		0.0400629	0.256316	0.281911		0.176065	70.5917	104.742		0.0398257	0.239597	0.226222		0.0398257	0.298223	0.254723		0.175743	0.848044	0.900982		0.226712	0.316849
0.183065	78.7356	113.599		0.183065	74.3855	164.909		0.0448226	0.524914	0.350537		0.0448226	0.234597	0.209159		0.183065	71.473	115.355		0.045063	0.407287	0.378225		0.045063	0.281848	0.257535		0.045063	0.253223	0.287473		0.183065	68.9104	102.861		0.0448226	0.245535	0.230972		0.0448226	0.304286	0.25866		0.182738	0.911045	0.970296		0.219716	0.272285
0.190065	76.923	111.192		0.190065	71.8917	159.159		0.0498196	0.542727	0.361287		0.0498196	0.241597	0.22316		0.190065	69.9479	112.83		0.0500631	0.411163	0.368099		0.0500631	0.295911	0.27541		0.0500631	0.254473	0.284036		0.190065	67.1791	100.886		0.0498196	0.260785	0.236722		0.0498196	0.318224	0.27366		0.189734	0.982296	1.0403		0.21272	0.23566
0.197065	75.123	108.899		0.197065	69.4542	153.346		0.0548165	0.558665	0.38135		0.0548165	0.255473	0.227972		0.197065	68.4104	110.342		0.0550632	0.409538	0.366537		0.0550632	0.303786	0.281035		0.0550632	0.257129	0.293348		0.197065	65.3666	98.9359		0.0548165	0.268348	0.246035		0.0548165	0.326724	0.275098		0.19673	1.0493	1.12386		0.205724	0.204909
0.204066	73.2042	106.573		0.204066	67.0416	147.846		0.0598135	0.581728	0.391475		0.0598135	0.264348	0.238785		0.204066	66.7604	107.749		0.0600634	0.407225	0.368412		0.0600634	0.299723	0.284286		0.0600634	0.259598	0.294348		0.204066	63.5978	97.0984		0.0598135	0.285661	0.255973		0.0598135	0.340286	0.287786		0.203726	1.12905	1.20686		0.198729	0.176971
0.211066	71.2917	104.361		0.211066	64.6791	142.908		0.0648104	0.599728	0.409537		0.0648104	0.278848	0.247723		0.211066	65.0916	105.23		0.0650635	0.402975	0.378912		0.0650635	0.308177	0.298286		0.0650635	0.261223	0.296536		0.211066	61.7603	95.1983		0.0648104	0.290598	0.26191		0.0648104	0.349099	0.293473		0.210721	1.20761	1.29649		0.191733	0.146846
0.218066	69.3542	102.348		0.218066	62.4666	137.783		0.0698074	0.619853	0.427038		0.0698074	0.286786	0.261223		0.218066	63.4478	102.761		0.0700636	0.4036	0.361537		0.0700636	0.314974	0.299036		0.0700636	0.265223	0.299255		0.218066	59.9415	93.5421		0.0698074	0.306286	0.270285		0.0698074	0.369099	0.307661		0.217717	1.2923	1.39155		0.184737	0.124908
0.225066	67.4542	100.505		0.225066	60.2915	133.033		0.0748043	0.644041	0.447163		0.0748043	0.305411	0.267785		0.225066	61.8228	100.392		0.0750637	0.405537	0.376849		0.0750637	0.314224	0.309849		0.0750637	0.260848	0.301973		0.225066	58.129	91.9233		0.0748043	0.312974	0.280161		0.0748043	0.377162	0.314849		0.224713	1.37799	1.49299		0.177742	0.10447
0.232066	65.5666	98.7921		0.232066	58.229	129.158		0.0798013	0.667791	0.466601		0.0798013	0.318599	0.283536		0.232066	60.179	98.1984		0.0800638	0.412163	0.379162		0.0800638	0.315661	0.301098		0.0800638	0.266598	0.304161		0.232066	56.3915	90.4483		0.0798013	0.326974	0.290911		0.0798013	0.395412	0.327474		0.231709	1.46812	1.58824		0.170746	0.0868451
0.239066	63.7791	97.2421		0.239066	56.2602	125.471		0.0847982	0.688542	0.490289		0.0847982	0.336474	0.290036		0.239066	58.5915	96.1671		0.0850639	0.416975	0.382162		0.0850639	0.317161	0.312723		0.0850639	0.265535	0.309786		0.239066	54.6415	89.042		0.0847982	0.338599	0.299348		0.0847982	0.4026	0.336224		0.238704	1.55562	1.69221		0.16375	0.0684698
0.246066	62.0166	95.9483		0.246066	54.3602	121.971		0.0897952	0.71448	0.509289		0.0897952	0.347662	0.307348		0.246066	57.1352	94.3171		0.090064	0.418788	0.3881		0.090064	0.327286	0.314849		0.090064	0.268785	0.310286		0.246066	52.9914	87.8732		0.0897952	0.352974	0.308973		0.0897952	0.422538	0.351974		0.2457	1.64034	1.79346		0.156754	0.052407
0.253066	60.3478	94.7483		0.253066	52.6414	118.721		0.0947921	0.740793	0.532977		0.0947921	0.369912	0.316099		0.253066	55.704	92.6295		0.0950637	0.4241	0.394037		0.0950637	0.342974	0.317474		0.0950637	0.268535	0.321161		0.253066	51.3852	86.7482		0.0947921	0.367099	0.321911		0.0947921	0.43235	0.359349		0.252696	1.72659	1.89722		0.149759	0.0379068
0.260066	58.7478	93.8046		0.260066	51.0227	115.971		0.0997891	0.768856	0.557477		0.0997891	0.384662	0.332849		0.260066	54.3477	91.192		0.100064	0.431413	0.395412		0.100064	0.340974	0.329474		0.100064	0.273285	0.327349		0.260066	49.8414	85.7044		0.0997891	0.38385	0.334724		0.0997891	0.452351	0.369474		0.259692	1.80721	1.99284		0.142763	0.0269066
0.267067	57.2165	92.9795		0.267067	49.5101	114.033		0.104786	0.796981	0.582853		0.104786	0.404225	0.341974		0.267067	53.0539	89.8982		0.105064	0.429225	0.4061		0.105064	0.353787	0.338661		0.105064	0.272848	0.333849		0.267067	48.3601	84.8294		0.104786	0.397412	0.347224		0.104786	0.466351	0.3831		0.266687	1.88472	2.09534		0.135767	0.0102189
0.274067	55.7852	92.2295		0.274067	48.0789	111.72		0.109783	0.828856	0.606791		0.109783	0.423538	0.363724		0.274067	51.8852	88.8295		0.110064	0.441038	0.408725		0.110064	0.363787	0.345724		0.110064	0.281473	0.337224		0.274067	46.9038	84.0107		0.109783	0.418163	0.360412		0.109783	0.483351	0.400975		0.273683	1.95409	2.18035		0.128771	0.00621883
0.281067	54.429	91.7108		0.281067	46.8101	109.845		0.11478	0.859607	0.636478		0.11478	0.446851	0.375849		0.281067	50.7601	87.8795		0.115064	0.43935	0.415225		0.115064	0.367599	0.354099		0.115064	0.282973	0.340286		0.281067	45.5913	83.1919		0.11478	0.432225	0.374224		0.11478	0.497351	0.407662		0.280679	2.01597	2.26535		0.121776	-0.00621886
0.288067	53.1539	91.2108		0.288067	45.5663	108.283		0.119777	0.89392	0.665354		0.119777	0.464163	0.396037		0.288067	49.7601	87.0857		0.120064	0.44785	0.429163		0.120064	0.385287	0.371412		0.120064	0.288973	0.350787		0.288067	44.3538	82.3856		0.119777	0.453038	0.389912		0.119777	0.516664	0.425475		0.287674	2.06597	2.3316		0.11478	-0.00678137
0.295067	51.9852	90.8233		0.295067	44.3913	107.47		0.124774	0.930295	0.697854		0.124774	0.488914	0.408162		0.295067	48.8101	86.4419		0.125064	0.469351	0.4371		0.125064	0.392662	0.381225		0.125064	0.294223	0.356037		0.295067	43.135	81.5731		0.124774	0.469101	0.405787		0.124774	0.531852	0.434038		0.29467	2.10534	2.39035		0.107784	-0.0236566
0.302067	50.8289	90.417		0.302067	43.3413	106.408		0.129771	0.968734	0.728417		0.129771	0.508476	0.4301		0.302067	47.8789	85.9794		0.130064	0.471539	0.444726		0.130064	0.4141	0.393537		0.130064	0.300848	0.377662		0.302067	41.9788	80.7919		0.129771	0.492789	0.423725		0.129771	0.556852	0.452726		0.301666	2.13409	2.43347		0.100788	-0.0244691
0.309067	49.7414	90.0858		0.309067	42.3663	105.345		0.134768	1.00536	0.761543		0.134768	0.541414	0.444913		0.309067	47.0788	85.6044		0.135065	0.495539	0.462663		0.135065	0.446163	0.4141		0.135065	0.307348	0.386537		0.309067	40.9537	79.9231		0.134768	0.511602	0.439288		0.134768	0.569727	0.462038		0.308662	2.15035	2.46348		0.0937928	-0.0365318
0.316067	48.7664	89.7107		0.316067	41.41	103.97		0.139765	1.04705	0.797231		0.139765	0.562102	0.469976		0.316067	46.3288	85.2357		0.140065	0.505039	0.472414		0.140065	0.448538	0.419913		0.140065	0.314599	0.380912		0.316067	39.9475	79.0106		0.139765	0.534414	0.458288		0.139765	0.592353	0.480226		0.315657	2.1516	2.47473		0.086797	-0.0410944
0.323067	47.8039	89.2795		0.323067	40.485	103.533		0.144762	1.09249	0.834732		0.144762	0.593165	0.486289		0.323067	45.6288	84.9419		0.145065	0.523539	0.499226		0.145065	0.467663	0.446288		0.145065	0.320536	0.406225		0.323067	38.9912	78.0418		0.144762	0.559852	0.478914		0.144762	0.612728	0.494414		0.322653	2.13972	2.47535		0.0798013	-0.0532196
0.330068	46.8726	88.7857		0.330068	39.5725	102.783		0.149759	1.13774	0.872545		0.149759	0.617041	0.510852		0.330068	44.9601	84.8044		0.150065	0.529164	0.513539		0.150065	0.490664	0.459038		0.150065	0.331661	0.416162		0.330068	38.085	76.998		0.149759	0.585165	0.499976		0.149759	0.632166	0.512227		0.329649	2.11472	2.4541		0.0728056	-0.0514071
0.337068	45.9913	88.2607		0.337068	38.7412	101.595		0.154756	0.895186	0.912983		0.154756	0.648916	0.533227		0.337068	44.2913	84.5794		0.155065	0.545852	0.530164		0.155065	0.512039	0.481726		0.155065	0.349599	0.429538		0.337068	37.2537	75.8605		0.154756	0.610103	0.520039		0.154756	0.649916	0.525914		0.336645	2.07847	2.42222		0.0658098	-0.0657823
0.344068	45.1163	87.5982		0.344068	37.885	100.845		0.149759	0.736042	0.689667		0.149759	0.535789	0.42785		0.344068	43.735	84.3607		0.160065	0.571603	0.547915		0.160065	0.528039	0.507102		0.160065	0.353224	0.447101		0.344068	36.4349	74.6105		0.149759	0.467913	0.362037		0.149759	0.491789	0.388037		0.34364	2.03159	2.36972		0.0588141	-0.0654073
0.351068	44.2976	86.8295		0.351068	37.0349	99.7203		0.144762	0.614478	0.589728		0.144762	0.476414	0.361974		0.351068	43.16	84.1732		0.165065	0.589103	0.565227		0.165065	0.560915	0.532039		0.165065	0.368662	0.464788		0.351068	35.6412	73.2417		0.144762	0.394537	0.295848		0.144762	0.410287	0.318474		0.350636	1.97159	2.31097		0.0518184	-0.0765949
0.358068	43.4975	85.9607		0.358068	36.1787	98.7202		0.139765	0.521477	0.508789		0.139765	0.416538	0.320286		0.358068	42.5788	83.9419		0.170065	0.61079	0.591478		0.170065	0.571165	0.536852		0.170065	0.38035	0.483039		0.358068	34.8662	71.7542		0.139765	0.343849	0.248223		0.139765	0.352912	0.26966		0.357632	1.90597	2.2366		0.0448226	-0.08247
0.365068	42.6788	84.9732		0.365068	35.3724	97.2202		0.134768	0.450913	0.442851		0.134768	0.375724	0.277285		0.365068	42.0475	83.5919		0.175065	0.634666	0.617478		0.175065	0.614728	0.575727		0.175065	0.395787	0.503664		0.365068	34.1474	70.1354		0.134768	0.295973	0.209097		0.134768	0.305911	0.225097		0.364628	1.83472	2.15785		0.0378269	-0.0893451
0.372068	41.8475	83.7607		0.372068	34.4974	95.9702		0.129771	0.38485	0.38885		0.129771	0.330974	0.248035		0.372068	41.4538	83.1794		0.180065	0.656104	0.629916		0.180065	0.628291	0.606603		0.180065	0.410537	0.517477		0.372068	33.4161	68.4792		0.129771	0.259785	0.176909		0.129771	0.27066	0.196159		0.371623	1.75971	2.06409		0.0308312	-0.0942827
0.379068	41.0663	82.4606		0.379068	33.6536	94.0952		0.124774	0.332349	0.334224		0.124774	0.300411	0.218472		0.379068	40.9287	82.7356		0.185065	0.692542	0.665104		0.185065	0.658604	0.631728		0.185065	0.4201	0.538039		0.379068	32.6911	66.6604		0.124774	0.22316	0.147221		0.124774	0.230597	0.159284		0.378619	1.68096	1.96972		0.0238354	-0.110095
0.386068	40.31	81.0106		0.386068	32.7724	92.7827		0.119777	0.280411	0.288723		0.119777	0.265285	0.190847		0.386068	40.3412	82.1544		0.190065	0.724292	0.690917		0.190065	0.700292	0.659416		0.190065	0.442288	0.559477		0.386068	31.9724	64.7729		0.119777	0.198409	0.120283		0.119777	0.202284	0.140471		0.385615	1.60034	1.87284		0.0168397	-0.108845
0.393068	39.4787	79.3981		0.393068	31.9349	90.8451		0.11478	0.231035	0.251723		0.11478	0.242097	0.167596		0.393068	39.7912	81.4356		0.195065	0.750355	0.722667		0.195065	0.732543	0.690354		0.195065	0.461288	0.576165		0.393068	31.2661	62.8666		0.11478	0.165534	0.0974077		0.11478	0.177846	0.115721		0.39261	1.52346	1.77409		0.00984397	-0.125658
0.400069	38.6975	77.6731		0.400069	31.0223	88.7826		0.109783	0.193222	0.211722		0.109783	0.211097	0.148159		0.400069	39.2412	80.6856		0.200066	0.782606	0.752168		0.200066	0.757418	0.711105		0.200066	0.482414	0.599916		0.400069	30.5223	60.8666		0.109783	0.144346	0.0765324		0.109783	0.151721	0.0979702		0.399606	1.44658	1.67346		0.00284823	-0.131408
0.407069	37.8412	75.8168		0.407069	30.1473	86.4701		0.104786	0.152221	0.176534		0.104786	0.192034	0.125346		0.407069	38.6475	79.7793		0.205066	0.808419	0.784168		0.205066	0.794168	0.761855		0.205066	0.500539	0.632353		0.407069	29.8411	58.879		0.104786	0.121096	0.0581571		0.104786	0.126658	0.0780324		0.406602	1.36846	1.58409		-0.0041475	-0.146909
0.414069	37.0349	73.8168		0.414069	29.2223	84.095		0.0997891	0.115846	0.147783		0.0997891	0.165034	0.112283		0.414069	38.01	78.7731		0.210066	0.852669	0.815356		0.210066	0.828606	0.787731		0.210066	0.515539	0.653854		0.414069	29.0973	56.8352		0.0997891	0.103158	0.0416569		0.0997891	0.109908	0.0617822		0.413598	1.30033	1.48971		-0.0111432	-0.157159
0.421069	36.1724	71.7855		0.421069	28.2786	81.5325		0.0947921	0.084845	0.122971		0.0947921	0.150159	0.0913451		0.421069	37.4037	77.6106		0.215066	0.884795	0.849607		0.215066	0.873795	0.820794		0.215066	0.542227	0.688542		0.421069	28.3661	54.7852		0.0947921	0.0830325	0.0272191		0.0947921	0.0906576	0.0469695		0.420593	1.23346	1.40408		-0.018139	-0.169221
0.428069	35.3474	69.6292		0.428069	27.3848	79.1574		0.0897952	0.0532195	0.100408		0.0897952	0.128221	0.0795325		0.428069	36.7724	76.3543		0.220066	0.922983	0.884857		0.220066	0.916045	0.857357		0.220066	0.56029	0.721355		0.428069	27.6348	52.7352		0.0897952	0.0679698	0.0141564		0.0897952	0.0747199	0.0301567		0.427589	1.17221	1.31971		-0.0251347	-0.181222
0.435069	34.4724	67.4104		0.435069	26.4598	76.3449		0.0847982	0.0297192	0.0690323		0.0847982	0.112533	0.0617822		0.435069	36.1099	74.998		0.225066	0.960171	0.923608		0.225066	0.945108	0.898295		0.225066	0.582415	0.75023		0.435069	26.9035	50.7477		0.0847982	0.049907	0.00121875		0.0847982	0.0545321	0.018219		0.434585	1.1197	1.25096		-0.0321304	-0.206097
0.442069	33.5849	65.1541		0.442069	25.5723	74.2824		0.0798013	0.000968747	0.0519695		0.0798013	0.0923451	0.0524695		0.442069	35.4474	73.5292		0.230066	1.0033	0.965421		0.230066	0.980421	0.92917		0.230066	0.600728	0.775356		0.442069	26.1848	48.7789		0.0798013	0.0392193	-0.0121565		0.0798013	0.0419069	0.00765635		0.441581	1.0697	1.17846		-0.0391262	-0.211097
0.449069	32.6474	62.8416		0.449069	24.716	71.4698		0.0748043	-0.0170315	0.0327192		0.0748043	0.0824075	0.0381568		0.449069	34.7537	71.9855		0.235066	1.04155	1.0023		0.235066	1.0318	0.968421		0.235066	0.630353	0.801356		0.449069	25.466	46.8288		0.0748043	0.0224066	-0.0232816		0.0748043	0.0243441	-0.00709388		0.448576	1.02533	1.11783		-0.0461219	-0.234535
0.456069	31.7911	60.5103		0.456069	23.841	68.8448		0.0698074	-0.0444069	0.014969		0.0698074	0.0650322	0.0321567		0.456069	34.0599	70.3167		0.240066	1.08999	1.04486		0.240066	1.07267	1.01261		0.240066	0.653729	0.835044		0.456069	24.7598	44.9351		0.0698074	0.0120939	-0.0321411		0.0698074	0.0149065	-0.0133721		0.455572	0.980952	1.05908		-0.0531176	-0.24816
0.46307	30.8848	58.2478		0.46307	23.0535	66.0947		0.0648104	-0.0648448	-0.00359382		0.0648104	0.0596571	0.0170315		0.46307	33.4161	68.8479		0.245066	1.13286	1.07924		0.245066	1.1168	1.0458		0.245066	0.673917	0.870232		0.46307	24.0785	43.1975		0.0648104	-0.00146879	-0.0455976		0.0648104	0.000156235	-0.026641		0.462568	0.951577	1.0147		-0.0601134	-0.272973
0.47007	29.9786	55.979		0.47007	22.2597	63.4697		0.0598135	-0.0841576	-0.0154065		0.0598135	0.0433444	0.014594		0.47007	32.6911	67.0729		0.250066	1.17717	1.12449		0.250066	1.17217	1.10055		0.250066	0.698104	0.896358		0.47007	23.4472	41.4725		0.0598135	-0.00940641	-0.0515039		0.0598135	-0.0100314	-0.0380162		0.469563	0.923451	0.964077		-0.0671091	-0.289848
0.47707	29.0786	53.7727		0.47707	21.5597	60.9697		0.0548165	-0.110874	-0.0341568		0.0548165	0.0360943	-0.00078128		0.47707	32.0036	65.2729		0.255066	1.22924	1.18667		0.255066	1.21355	1.1383		0.255066	0.722292	0.93342		0.47707	22.8597	39.835		0.0548165	-0.0239847	-0.0609603		0.0548165	-0.0234691	-0.0422538		0.476559	0.899701	0.936577		-0.0741048	-0.319536
0.48407	28.2598	51.6852		0.48407	20.9097	58.4696		0.0498196	-0.134349	-0.0521477		0.0498196	0.0205315	-0.00542196		0.48407	31.3161	63.4478		0.260067	1.28343	1.22186		0.260067	1.26143	1.17605		0.260067	0.750168	0.960109		0.48407	22.341	38.3162		0.0498196	-0.0291598	-0.0672917		0.0498196	-0.0324286	-0.0504476		0.483555	0.877201	0.897201		-0.0811005	-0.336224
0.49107	27.416	49.6476		0.49107	20.3159	55.7196		0.0448226	-0.145674	-0.071623		0.0448226	0.014844	-0.0192472		0.49107	30.7098	61.6103		0.265067	1.32668	1.26624		0.265067	1.30968	1.22405		0.265067	0.779668	1.00005		0.49107	21.9285	36.8974		0.0448226	-0.0411163	-0.0726292		0.0448226	-0.0411288	-0.058904		0.490551	0.86095	0.875326		-0.0880963	-0.367787
0.49807	26.6598	47.6476		0.49807	19.8222	53.9696		0.0398257	-0.164637	-0.075048		0.0398257	0.00390629	-0.0199784		0.49807	30.0598	59.7603		0.270067	1.37324	1.32786		0.270067	1.3593	1.27655		0.270067	0.801981	1.03823		0.49807	21.5347	35.6287		0.0398257	-0.0456538	-0.0788668		0.0398257	-0.0506352	-0.0666416		0.497546	0.8547	0.851575		-0.095092	-0.392225
0.50507	25.8973	45.8038		0.50507	19.3659	51.5945		0.0348287	-0.175362	-0.0936171		0.0348287	-0.00341568	-0.0300661		0.50507	29.3973	57.9228		0.275067	1.4323	1.36586		0.275067	1.3943	1.31855		0.275067	0.830044	1.07605		0.50507	21.2097	34.4162		0.0348287	-0.0531727	-0.087592		0.0348287	-0.0602541	-0.0757543		0.504542	0.84845	0.84345		-0.102088	-0.422788
0.49807	22.6285	40.1475		0.49807	16.8346	45.4069		0.0298318	-0.186368	-0.102092		0.0298318	-0.0150409	-0.0315349		0.49807	25.891	51.1227		0.280067	1.49099	1.4168		0.280067	1.44887	1.36055		0.280067	0.852794	1.0998		0.49807	18.3409	30.5036		0.0298318	-0.059704	-0.0912733		0.0298318	-0.0691542	-0.0821669		0.497546	0.660322	0.665947		-0.109083	-0.449038
0.49107	20.1597	35.8349		0.49107	14.9721	40.9694		0.0248348	-0.191656	-0.115055		0.0248348	-0.0169409	-0.0432413		0.49107	23.2222	45.8038		0.285067	1.54205	1.4618		0.285067	1.51287	1.40399		0.285067	0.880232	1.13186		0.49107	16.1971	27.5285		0.0248348	-0.0694729	-0.0946421		0.0248348	-0.0769606	-0.0863294		0.490551	0.552196	0.560946		-0.116079	-0.476101
0.48407	18.1722	32.2599		0.48407	13.5033	37.2818		0.0198379	-0.198362	-0.121486		0.0198379	-0.0279036	-0.0446976		0.48407	20.9659	41.4413		0.290067	1.59543	1.5133		0.290067	1.5443	1.45643		0.290067	0.904483	1.16949		0.48407	14.5033	25.141		0.0198379	-0.071198	-0.100686		0.0198379	-0.0825231	-0.0922858		0.483555	0.47282	0.482195		-0.123075	-0.499976
0.47707	16.4221	29.2661		0.47707	12.3158	34.2818		0.0148409	-0.205597	-0.136405		0.0148409	-0.0326474	-0.0552915		0.47707	19.1597	37.6912		0.295067	1.64534	1.55168		0.295067	1.59824	1.49655		0.295067	0.929233	1.20299		0.47707	13.1158	23.0597		0.0148409	-0.0798356	-0.106524		0.0148409	-0.0912295	-0.0988546		0.476559	0.411569	0.427194		-0.130071	-0.528539
0.47007	14.9596	26.7348		0.47007	11.2658	31.0942		0.00984397	-0.222785	-0.141268		0.00984397	-0.0420538	-0.055504		0.47007	17.5534	34.4537		0.300067	1.69034	1.61596		0.300067	1.65471	1.5358		0.300067	0.948046	1.24249		0.47007	11.9721	21.2784		0.00984397	-0.0826106	-0.111849		0.00984397	-0.0957483	-0.106586		0.469563	0.359693	0.373443		-0.137066	-0.543415
0.46307	13.7408	24.516		0.46307	10.4158	28.9473		0.00484701	-0.226535	-0.155181		0.00484701	-0.0477226	-0.0665291		0.46307	16.1471	31.6661		0.305067	1.74784	1.65159		0.305067	1.69534	1.57999		0.305067	0.980109	1.26311		0.46307	11.0158	19.7722		0.00484701	-0.091142	-0.116086		0.00484701	-0.10403	-0.108611		0.462568	0.321567	0.332192		-0.144062	-0.568102
0.456069	12.6283	22.5972		0.456069	9.71577	26.8785		-0.000149937	-0.244223	-0.161031		-0.000149937	-0.0507789	-0.0711605		0.456069	14.9221	29.1786		0.310067	1.80284	1.69534		0.310067	1.73534	1.61659		0.310067	1.00117	1.29218		0.456069	10.1845	18.4409		-0.000149937	-0.0932296	-0.120755		-0.000149937	-0.110661	-0.114424		0.455572	0.284692	0.297817		-0.151058	-0.578978
0.449069	11.6783	20.8784		0.449069	9.05951	25.0723		-0.00514689	-0.248973	-0.177618		-0.00514689	-0.0569165	-0.0777731		0.449069	13.8221	26.9973		0.315067	1.85159	1.74471		0.315067	1.79471	1.65971		0.315067	1.02567	1.32893		0.449069	9.42827	17.2659		-0.00514689	-0.102405	-0.125049		-0.00514689	-0.118474	-0.123043		0.448576	0.259598	0.270316		-0.158054	-0.595978
0.442069	10.8595	19.3534		0.442069	8.497	23.4597		-0.0101438	-0.262973	-0.180606		-0.0101438	-0.0657541	-0.0791293		0.442069	12.8596	25.0098		0.320067	1.90347	1.78534		0.320067	1.83034	1.70096		0.320067	1.05061	1.34555		0.442069	8.82201	16.2034		-0.0101438	-0.101523	-0.129018		-0.0101438	-0.126468	-0.130805		0.441581	0.227722	0.241222		-0.165049	-0.600228
0.435069	10.0658	18.0409		0.435069	7.99075	22.0222		-0.0151408	-0.270723	-0.188112		-0.0151408	-0.0685229	-0.0883732		0.435069	11.9846	23.2785		0.325068	1.95847	1.83222		0.325068	1.87284	1.74784		0.325068	1.07311	1.38374		0.435069	8.27825	15.2471		-0.0151408	-0.109942	-0.134855		-0.0151408	-0.131418	-0.134374		0.434585	0.208472	0.221785		-0.172045	-0.610353
0.428069	9.42827	16.7846		0.428069	7.52199	20.6534		-0.0201377	-0.281098	-0.179784		-0.0201377	-0.0783418	-0.0902233		0.428069	11.1908	21.6847		0.330068	2.00722	1.87847		0.330068	1.92534	1.77784		0.330068	1.09211	1.40743		0.428069	7.74699	14.4283		-0.0201377	-0.112599	-0.136924		-0.0201377	-0.140149	-0.141255		0.427589	0.184034	0.197659		-0.179041	-0.612041
0.421069	8.80951	15.7284		0.421069	7.12198	19.4472		-0.0251347	-0.289036	-0.191534		-0.0251347	-0.0797418	-0.101773		0.421069	10.4408	20.2722		0.335068	2.05472	1.92597		0.335068	1.95409	1.80597		0.335068	1.11299	1.42905		0.421069	7.30323	13.6158		-0.0251347	-0.115849	-0.141893		-0.0251347	-0.144012	-0.149424		0.420593	0.168659	0.178659		-0.186037	-0.619103
0.414069	8.25325	14.6721		0.414069	6.72823	18.3784		-0.0301316	-0.302223	-0.198784		-0.0301316	-0.0889545	-0.103398		0.414069	9.78452	18.9472		0.340068	2.10847	1.95347		0.340068	1.99597	1.83972		0.340068	1.13649	1.46037		0.414069	6.88448	12.8533		-0.0301316	-0.121324	-0.144212		-0.0301316	-0.152212	-0.156318		0.413598	0.146471	0.164034		-0.193032	-0.610228
0.407069	7.72824	13.8033		0.407069	6.40947	17.3534		-0.0351286	-0.308411	-0.210159		-0.0351286	-0.0934608	-0.116349		0.407069	9.15326	17.7471		0.345068	2.14535	2.00159		0.345068	2.04034	1.86909		0.345068	1.15192	1.4808		0.407069	6.51572	12.2033		-0.0351286	-0.127649	-0.150105		-0.0351286	-0.160712	-0.161949		0.406602	0.134846	0.149534
0.400069	7.26573	12.9533		0.400069	6.11572	16.4471		-0.0401255	-0.320974	-0.21391		-0.0401255	-0.100311	-0.113667		0.400069	8.64701	16.6221		0.350068	2.18722	2.03784		0.350068	2.07034	1.90597		0.350068	1.17555	1.50405		0.400069	6.20322	11.5658		-0.0401255	-0.128936	-0.153524		-0.0401255	-0.168137	-0.170281		0.399606	0.119721	0.136346
0.393068	6.85948	12.1408		0.393068	5.80321	15.5159		-0.0451225	-0.329911	-0.232035		-0.0451225	-0.100467	-0.12668		0.393068	8.14075	15.6346		0.355068	2.23472	2.07347		0.355068	2.09347	1.93472		0.355068	1.1893	1.52224		0.393068	5.89071	10.9908		-0.0451225	-0.135674	-0.159256		-0.0451225	-0.175668	-0.178943		0.39261	0.107095	0.122033
0.386068	6.43447	11.3908		0.386068	5.54071	14.7221		-0.0501195	-0.341349	-0.241597		-0.0501195	-0.109174	-0.129311		0.386068	7.65324	14.6533		0.360068	2.2741	2.09785		0.360068	2.12347	1.95284		0.360068	1.20767	1.53943		0.386068	5.59696	10.4595		-0.0501195	-0.137393	-0.162212		-0.0501195	-0.1823	-0.187784		0.385615	0.0930327	0.106783
0.379068	6.05322	10.747		0.379068	5.2657	13.9471		-0.0551164	-0.351412	-0.251598		-0.0551164	-0.113655	-0.136949		0.379068	7.23448	13.7658		0.365068	2.3141	2.12347		0.365068	2.14972	1.97159		0.365068	1.21611	1.55856		0.379068	5.3282	9.92203		-0.0551164	-0.146149	-0.165737		-0.0551164	-0.187472	-0.192909		0.378619	0.08497	0.0965327
0.372068	5.72821	10.1283		0.372068	5.04695	13.2283		-0.0601134	-0.365287	-0.25716		-0.0601134	-0.123768	-0.14433		0.372068	6.80948	12.9658		0.370068	2.35535	2.15909		0.370068	2.17535	1.98659		0.370068	1.23299	1.56781		0.372068	5.0657	9.45952		-0.0601134	-0.149874	-0.169112		-0.0601134	-0.194097	-0.203409		0.371623	0.0708448	0.0814075
0.365068	5.43446	9.49077		0.365068	4.79695	12.5658		-0.0651103	-0.370474	-0.273785		-0.0651103	-0.126511	-0.153343		0.365068	6.43447	12.2033		0.375068	2.3841	2.1841		0.375068	2.19472	2.00097		0.375068	1.24505	1.59212		0.365068	4.83445	8.94701		-0.0651103	-0.158662	-0.176056		-0.0651103	-0.201222	-0.21166		0.364628	0.0647822	0.0766574
0.358068	5.12195	8.95951		0.358068	4.60944	11.9033		-0.0701073	-0.3906	-0.280848		-0.0701073	-0.135155	-0.157787		0.358068	6.06572	11.5283		0.380068	2.4141	2.19972		0.380068	2.21347	2.02097		0.380068	1.26249	1.60159		0.358068	4.60944	8.49075		-0.0701073	-0.161637	-0.173096		-0.0701073	-0.210784	-0.221972		0.357632	0.0510945	0.0630322
0.351068	4.84695	8.4345		0.351068	4.38444	11.2658		-0.0751042	-0.395912	-0.302723		-0.0751042	-0.140049	-0.169924		0.351068	5.71571	10.822		0.385068	2.45535	2.22847		0.385068	2.22972	2.03284		0.385068	1.27705	1.61784		0.351068	4.43444	8.09075		-0.0751042	-0.168081	-0.178971		-0.0751042	-0.224472	-0.231222		0.350636	0.0443444	0.0572196
0.344068	4.61569	7.96575		0.344068	4.20319	10.7345		-0.0801012	-0.416413	-0.308348		-0.0801012	-0.144787	-0.172284		0.344068	5.42196	10.2283		0.390069	2.47972	2.2391		0.390069	2.23597	2.04472		0.390069	1.28586	1.62346		0.344068	4.24069	7.67824		-0.0801012	-0.172037	-0.182784		-0.0801012	-0.23216	-0.240847		0.34364	0.0321567	0.0443444
0.337068	4.35944	7.49074		0.337068	3.99412	10.1533		-0.0850981	-0.424975	-0.328349		-0.0850981	-0.153637	-0.185284		0.337068	5.15945	9.62827		0.395069	2.50222	2.25347		0.395069	2.25785	2.04659		0.395069	1.29093	1.62471		0.337068	3.99787	7.29074		-0.0850981	-0.180481	-0.187784		-0.0850981	-0.242035	-0.252973		0.336645	0.0285317	0.0407819
0.330068	4.14694	7.04698		0.330068	3.82225	9.62202		-0.0900951	-0.445851	-0.343849		-0.0900951	-0.161337	-0.190472		0.330068	4.8532	9.09701		0.400069	2.53223	2.27847		0.400069	2.26222	2.04909		0.400069	1.30518	1.63471		0.330068	3.82662	6.97823		-0.0900951	-0.180784	-0.189972		-0.0900951	-0.25516	-0.26641		0.329649	0.0180315	0.0289692
0.323067	3.86975	6.60322		0.323067	3.65974	9.15951		-0.095092	-0.457601	-0.363662		-0.095092	-0.169137	-0.207972		0.323067	4.60319	8.5095		0.405069	2.54723	2.29972		0.405069	2.2691	2.04722		0.405069	1.31455	1.64596		0.323067	3.66099	6.60947		-0.095092	-0.190034	-0.196909		-0.095092	-0.26066	-0.277786		0.322653	0.0110939	0.0242191
0.316067	3.67349	6.18447		0.316067	3.50474	8.66576		-0.100089	-0.480789	-0.377225		-0.100089	-0.177081	-0.214097		0.316067	4.39069	8.02825		0.410069	2.57223	2.30472		0.410069	2.27035	2.05972		0.410069	1.31905	1.65471		0.316067	3.51412	6.25322		-0.100089	-0.195847	-0.201034		-0.100089	-0.272598	-0.290848		0.315657	0.00159376	0.00965638
0.309067	3.48099	5.84696		0.309067	3.35849	8.20325		-0.105086	-0.494601	-0.399975		-0.105086	-0.179034	-0.23041		0.309067	4.11569	7.59699		0.415069	2.59535	2.31675		0.415069	2.26847	2.05472		0.415069	1.32993	1.65159		0.309067	3.35911	5.95946		-0.105086	-0.203909	-0.205659		-0.105086	-0.286348	-0.301411		0.308662	-0.0023438	0.00559382
0.302067	3.29411	5.44071		0.302067	3.20849	7.75324		-0.110083	-0.515789	-0.4141		-0.110083	-0.188534	-0.237722		0.302067	3.86225	7.12823		0.420069	2.6091	2.33285		0.420069	2.2691	2.04159		0.420069	1.3318	1.66284		0.302067	3.21411	5.63446		-0.110083	-0.206784	-0.207784		-0.110083	-0.298223	-0.317224		0.301666	-0.0110939	-0.00178129
0.295067	3.11599	5.1157		0.295067	3.06848	7.34074		-0.11508	-0.533727	-0.4386		-0.11508	-0.197222	-0.254285		0.295067	3.66287	6.74698		0.425069	2.62848	2.32972		0.425069	2.2691	2.03597		0.425069	1.34155	1.66784		0.295067	3.08098	5.27195		-0.11508	-0.218847	-0.21391		-0.11508	-0.309849	-0.326661		0.29467	-0.015844	-0.00696887
0.288067	2.95348	4.82195		0.288067	2.93973	6.96573		-0.120077	-0.558665	-0.455038		-0.120077	-0.209597	-0.264723		0.288067	3.46474	6.34697		0.430069	2.64723	2.34535		0.430069	2.26722	2.03284		0.430069	1.34793	1.65784		0.288067	2.94661	5.04695		-0.120077	-0.22091	-0.217097		-0.120077	-0.319036	-0.343912		0.287674	-0.0233441	-0.0188441
0.281067	2.79411	4.45944		0.281067	2.81223	6.55322		-0.125074	-0.57879	-0.488351		-0.125074	-0.215785	-0.281161		0.281067	3.27599	5.96571		0.435069	2.65348	2.3441		0.435069	2.24597	2.02909		0.435069	1.3598	1.67159		0.281067	2.82348	4.72195		-0.125074	-0.23166	-0.223097		-0.125074	-0.332849	-0.356099		0.280679	-0.0295942	-0.0219066
0.274067	2.63348	4.20319		0.274067	2.68473	6.15947		-0.130071	-0.607728	-0.509352		-0.130071	-0.22466	-0.295911		0.274067	3.09911	5.61571		0.440069	2.67785	2.3616		0.440069	2.24722	2.02534		0.440069	1.3648	1.66596		0.274067	2.70223	4.46569		-0.130071	-0.236035	-0.22666		-0.130071	-0.344349	-0.374287		0.273683	-0.0369693	-0.0274692
0.267067	2.49848	3.92193		0.267067	2.5641	5.85321		-0.135068	-0.630478	-0.536789		-0.135068	-0.23391	-0.314974		0.267067	2.92911	5.3157		0.445069	2.69348	2.36222		0.445069	2.23847	2.00659		0.445069	1.36636	1.66346		0.267067	2.58285	4.23444		-0.135068	-0.24541	-0.231785		-0.135068	-0.358037	-0.385537		0.266687	-0.0425319	-0.0330943
0.260066	2.35035	3.58662		0.260066	2.45535	5.49696		-0.140065	-0.662666	-0.566227		-0.140065	-0.24441	-0.331661		0.260066	2.76598	4.99695		0.450069	2.70035	2.3666		0.450069	2.23472	2.00284		0.450069	1.37455	1.66346		0.260066	2.47598	3.99693		-0.140065	-0.250723	-0.237722		-0.140065	-0.367037	-0.407475		0.259692	-0.0502195	-0.0427819
0.253066	2.22285	3.34036		0.253066	2.33847	5.1657		-0.145062	-0.688417	-0.601165		-0.145062	-0.25916	-0.358662		0.253066	2.60785	4.68444		0.45507	2.72035	2.38785		0.45507	2.2216	1.98534		0.45507	1.38499	1.66346		0.253066	2.36347	3.68412		-0.145062	-0.25941	-0.24141		-0.145062	-0.38285	-0.422913		0.252696	-0.0538446	-0.0460945
0.246066	2.08784	3.09473		0.246066	2.2416	4.85945		-0.150058	-0.725355	-0.635041		-0.150058	-0.269223	-0.372912		0.246066	2.46723	4.42194		0.46007	2.74786	2.38285		0.46007	2.20472	1.96722		0.46007	1.39149	1.65659		0.246066	2.25972	3.45974		-0.150058	-0.26566	-0.24741		-0.150058	-0.395037	-0.444038		0.2457	-0.0599072	-0.0529071
0.239066	1.96472	2.86786		0.239066	2.12784	4.55319		-0.155055	-0.75598	-0.671729		-0.155055	-0.280411	-0.396787		0.239066	2.32347	4.17819		0.46507	2.75098	2.4066		0.46507	2.19784	1.96972		0.46507	1.39774	1.66846		0.239066	2.15472	3.23536		-0.155055	-0.278348	-0.250848		-0.155055	-0.406725	-0.459413		0.238704	-0.0655323	-0.0593447
0.232066	1.85159	2.63598		0.232066	2.02659	4.28444		-0.160052	-0.801169	-0.708667		-0.160052	-0.294098	-0.4196		0.232066	2.18097	3.90318		0.47007	2.79411	2.42097		0.47007	2.1816	1.95847		0.47007	1.40643	1.65596		0.232066	2.06534	3.01473		-0.160052	-0.286473	-0.254473		-0.160052	-0.4271	-0.480789		0.231709	-0.0726574	-0.0660323
0.225066	1.74846	2.43222		0.225066	1.93347	4.05319		-0.165049	-0.831044	-0.74973		-0.165049	-0.308973	-0.452226		0.225066	2.05847	3.65943		0.47507	2.81223	2.4391		0.47507	2.18035	1.94222		0.47507	1.41918	1.66784		0.225066	1.96847	2.81286		-0.165049	-0.295036	-0.261098		-0.165049	-0.439851	-0.503226		0.224713	-0.0770324	-0.0699073
0.218066	1.63034	2.2291		0.218066	1.84159	3.77193		-0.170046	-0.881107	-0.787418		-0.170046	-0.326536	-0.476976		0.218066	1.92847	3.37474		0.48007	2.83786	2.46598		0.48007	2.1716	1.93784		0.48007	1.43837	1.66471		0.218066	1.88034	2.6041		-0.170046	-0.301473	-0.267973		-0.170046	-0.460288	-0.534414		0.217717	-0.0825325	-0.080095
0.211066	1.52846	2.04159		0.211066	1.74534	3.49287		-0.175043	-0.92017	-0.839982		-0.175043	-0.341787	-0.509602		0.211066	1.81659	3.14474		0.48507	2.86661	2.48847		0.48507	2.16347	1.93222		0.48507	1.44687	1.67471		0.211066	1.78534	2.42347		-0.175043	-0.313661	-0.27341		-0.175043	-0.476101	-0.551477		0.210721	-0.0859701	-0.0825325
0.204066	1.42783	1.86347		0.204066	1.65784	3.25411		-0.18004	-0.971984	-0.884732		-0.18004	-0.359037	-0.538289		0.204066	1.70346	2.93973		0.49007	2.89661	2.51223		0.49007	2.16347	1.92784		0.49007	1.45737	1.66846		0.204066	1.71221	2.2391		-0.18004	-0.319599	-0.282723		-0.18004	-0.494414	-0.58404		0.203726	-0.0944077	-0.0889076
0.197065	1.32721	1.68034		0.197065	1.57846	3.02598		-0.185037	-1.01548	-0.934671		-0.185037	-0.377037	-0.576853		0.197065	1.58784	2.72598		0.49507	2.94098	2.55035		0.49507	2.14347	1.92347		0.49507	1.4788	1.66596		0.197065	1.62784	2.06097		-0.185037	-0.334974	-0.288786		-0.185037	-0.515102	-0.609291		0.19673	-0.100658	-0.0939077
0.190065	1.23408	1.51659		0.190065	1.48409	2.80911		-0.190034	-1.0693	-0.981921		-0.190034	-0.3976	-0.604978		0.190065	1.48096	2.5441		0.50007	2.99036	2.59223		0.50007	2.1541	1.92972		0.50007	1.4983	1.68471		0.190065	1.54534	1.88972		-0.190034	-0.341787	-0.295661		-0.190034	-0.535227	-0.642479		0.189734	-0.105595	-0.103158
0.183065	1.1472	1.36033		0.183065	1.41221	2.60098		-0.195031	-1.11417	-1.03298		-0.195031	-0.414225	-0.644291		0.183065	1.37783	2.35785		0.49507	2.66348	2.30535		0.49507	1.89097	1.68846		0.49507	1.33211	1.49909		0.183065	1.46221	1.73034		-0.195031	-0.354037	-0.300348		-0.195031	-0.558665	-0.672417		0.182738	-0.110595	-0.103595
0.176065	1.05595	1.19971		0.176065	1.32971	2.39597		-0.200028	-1.17055	-1.08592		-0.200028	-0.4351	-0.676729		0.176065	1.27783	2.16535		0.49007	2.41285	2.09785		0.49007	1.70346	1.51909		0.49007	1.20699	1.35658		0.176065	1.38721	1.57221		-0.200028	-0.363849	-0.311536		-0.200028	-0.58204	-0.704167		0.175743	-0.114971	-0.11322
0.169065	0.969077	1.04595		0.169065	1.24096	2.19597		-0.205025	-1.21667	-1.14055		-0.205025	-0.459976	-0.719167		0.169065	1.17533	1.99159		0.48507	2.19535	1.91222		0.48507	1.54221	1.38721		0.48507	1.10267	1.25783		0.169065	1.30908	1.41846		-0.205025	-0.37735	-0.318036		-0.205025	-0.602915	-0.732917		0.168747	-0.121971	-0.116346
0.162065	0.885951	0.902826		0.162065	1.16533	2.00534		-0.210022	-1.26818	-1.19086		-0.210022	-0.478414	-0.755668		0.162065	1.07345	1.81659		0.48007	1.99972	1.75159		0.48007	1.42033	1.26096		0.48007	1.01005	1.15345		0.162065	1.22283	1.26658		-0.210022	-0.386162	-0.324161		-0.210022	-0.627728	-0.771543		0.161751	-0.125408	-0.125658
0.155065	0.7997	0.755324		0.155065	1.0847	1.80034		-0.215019	-1.3143	-1.24143		-0.215019	-0.499164	-0.796856		0.155065	0.983452	1.65471		0.47507	1.85034	1.60096		0.47507	1.29033	1.16846		0.47507	0.934983	1.07595		0.155065	1.1522	1.12345		-0.215019	-0.398037	-0.333224		-0.215019	-0.650791	-0.798544		0.154756	-0.131408	-0.127471
0.148065	0.711573	0.612197		0.148065	1.00095	1.58534		-0.220016	-1.3668	-1.28974		-0.220016	-0.517289	-0.829419		0.148065	0.883451	1.47658		0.47007	1.69159	1.46409		0.47007	1.20346	1.06345		0.47007	0.869982	0.994077		0.148065	1.0822	0.970327		-0.220016	-0.40635	-0.338036		-0.220016	-0.675042	-0.833419		0.14776	-0.138346	-0.134283
0.141065	0.625947	0.460944		0.141065	0.925952	1.37971		-0.225013	-1.40018	-1.33874		-0.225013	-0.53729	-0.87167		0.141065	0.782199	1.30471		0.46507	1.56221	1.36721		0.46507	1.1147	0.992827		0.46507	0.802418	0.931578		0.141065	1.0097	0.826575		-0.225013	-0.4201	-0.346787		-0.225013	-0.694167	-0.86467		0.140764	-0.142533	-0.139846
0.134065	0.539071	0.303442		0.134065	0.82845	1.13408		-0.23001	-1.44862	-1.3803		-0.23001	-0.553852	-0.904108		0.134065	0.681573	1.10345		0.46007	1.45221	1.26533		0.46007	1.03345	0.91845		0.46007	0.754168	0.866575		0.134065	0.925326	0.664698		-0.23001	-0.425663	-0.355412		-0.23001	-0.71448	-0.898295		0.133768	-0.152284	-0.154471
0.127064	0.449694	0.122189		0.127064	0.750324	0.864076		-0.235007	-1.47924	-1.4243		-0.235007	-0.578665	-0.943421		0.127064	0.577821	0.895326		0.45507	1.34846	1.17471		0.45507	0.955327	0.857201		0.45507	0.697917	0.8147		0.127064	0.8472	0.502195		-0.235007	-0.438038	-0.358412		-0.235007	-0.735668	-0.924358		0.126773	-0.163284	-0.164596
0.120064	0.342193	-0.0728138		0.120064	0.649697	0.557821		-0.240004	-1.51974	-1.4623		-0.240004	-0.592478	-0.975859		0.120064	0.469695	0.674073		0.450069	1.25533	1.08346		0.450069	0.88845	0.79845		0.450069	0.660041	0.759699		0.120064	0.755949	0.314067		-0.240004	-0.443726	-0.366287		-0.240004	-0.756668	-0.954421		0.119777	-0.174346	-0.176284
0.113064	0.234691	-0.318443		0.113064	0.546571	0.18469		-0.245001	-1.5438	-1.49587		-0.245001	-0.611353	-1.00717		0.113064	0.347818	0.414694		0.445069	1.16471	1.00783		0.445069	0.8272	0.7547		0.445069	0.60954	0.708449		0.113064	0.658447	0.0940638		-0.245001	-0.452976	-0.372224		-0.245001	-0.776606	-0.979484		0.112781	-0.189347	-0.193784
0.106064	0.115939	-0.605947		0.106064	0.419069	-0.278442		-0.249998	-1.57731	-1.5328		-0.249998	-0.622103	-1.03486		0.106064	0.209691	0.117189		0.440069	1.07095	0.942202		0.440069	0.777199	0.689697		0.440069	0.56954	0.677197		0.106064	0.551571	-0.162815		-0.249998	-0.455976	-0.373849		-0.249998	-0.793356	-1.00748		0.105785	-0.207034	-0.211222
0.099064	-0.0346882	-0.950327		0.099064	0.274692	-0.82845		-0.254994	-1.59449	-1.55824		-0.254994	-0.639041	-1.06774		0.099064	0.0546882	-0.222191		0.435069	1.00408	0.8922		0.435069	0.731573	0.647821		0.435069	0.535852	0.637197		0.099064	0.413444	-0.46782		-0.254994	-0.463663	-0.3801		-0.254994	-0.807669	-1.0318		0.0987897	-0.230972	-0.240472
0.0920639	-0.210316	-1.39283		0.0920639	0.102189	-1.52534		-0.259991	-1.61537	-1.58031		-0.259991	-0.649166	-1.08692		0.0920639	-0.118439	-0.632822		0.430069	0.939701	0.8097		0.430069	0.685322	0.618446		0.430069	0.510914	0.599072		0.0920639	0.265316	-0.845951		-0.259991	-0.464101	-0.383975		-0.259991	-0.827481	-1.05611		0.091794	-0.261348	-0.275223
0.0850638	-0.427819	-1.92972		0.0850638	-0.0996892	-2.39847		-0.264988	-1.62293	-1.60518		-0.264988	-0.661229	-1.11324		0.0850638	-0.334068	-1.15971		0.425069	0.869701	0.759075		0.425069	0.642822	0.577197		0.425069	0.468601	0.567195		0.0850638	0.0809386	-1.31221		-0.264988	-0.472351	-0.384412		-0.264988	-0.836294	-1.06811		0.0847982	-0.303223	-0.316161
0.0780637	-0.696729	-2.62973		0.0780637	-0.365943	-3.47162		-0.269985	-1.64087	-1.61687		-0.269985	-0.669354	-1.12811		0.0780637	-0.59529	-1.81097		0.420069	0.81845	0.719073		0.420069	0.595322	0.535321		0.420069	0.449976	0.521569		0.0780637	-0.149065	-1.89472		-0.269985	-0.470038	-0.39335		-0.269985	-0.851607	-1.09042		0.0778025	-0.345599	-0.367787
0.0710635	-1.02186	-3.47537		0.0710635	-0.700792	-4.80726		-0.274982	-1.63931	-1.63487		-0.274982	-0.676854	-1.15024		0.0710635	-0.908045	-2.60223		0.415069	0.751574	0.665321		0.415069	0.560322	0.50782		0.415069	0.419788	0.501571		0.0710635	-0.423444	-2.6241		-0.274982	-0.474476	-0.391037		-0.274982	-0.856919	-1.10499		0.0708068	-0.40335	-0.425413
0.0640634	-1.44043	-4.53663		0.0640634	-1.10742	-6.42729		-0.279979	-1.64279	-1.64156		-0.279979	-0.684479	-1.15967		0.0640634	-1.2893	-3.55412		0.410069	0.699072	0.620947		0.410069	0.527196	0.469069		0.410069	0.39685	0.474069		0.0640634	-0.776731	-3.51099		-0.279979	-0.472789	-0.39585		-0.279979	-0.86617	-1.12236		0.063811	-0.466663	-0.499976
0.0570633	-1.95869	-5.83165		0.0570633	-1.63574	-8.37732		-0.284976	-1.64474	-1.65087		-0.284976	-0.688729	-1.1773		0.0570633	-1.76018	-4.70538		0.405069	0.665948	0.587196		0.405069	0.505321	0.438445		0.405069	0.3736	0.452819		0.0570633	-1.19924	-4.59976		-0.284976	-0.474851	-0.398975		-0.284976	-0.873982	-1.13249		0.0568153	-0.544165	-0.58379
0.0500632	-2.60973	-7.40105		0.0500632	-2.03794	-10.6786		-0.289973	-1.64624	-1.65681		-0.289973	-0.689792	-1.17992		0.0500632	-2.35347	-6.09666		0.400069	0.617821	0.537195		0.400069	0.472195	0.420318		0.400069	0.347849	0.427818		0.0500632	-1.72037	-5.90915		-0.289973	-0.473226	-0.398037		-0.289973	-0.880857	-1.14436		0.0498196	-0.632728	-0.679042
0.0430631	-3.40911	-9.29858		0.0430631	-3.13849	-13.3586		-0.29497	-1.63781	-1.65937		-0.29497	-0.696854	-1.19655		0.0430631	-3.07286	-7.76418		0.395069	0.580947	0.508444		0.395069	0.442195	0.383444		0.395069	0.326474	0.413444		0.0430631	-2.36722	-7.48793		-0.29497	-0.474289	-0.400162		-0.29497	-0.88542	-1.15474		0.0428238	-0.731605	-0.794543
0.036063	-4.38788	-11.538		0.036063	-4.17413	-16.4024						0.036063	-3.96912	-9.71359		0.036063	-3.96912	-9.71359		0.390069	0.538445	0.467196		0.390069	0.414069	0.375943		0.390069	0.312474	0.376568		0.036063	-3.12661	-9.34921										0.0358281	-0.842294	-0.918545
0.0290629	-5.58977	-14.168		0.0290629	-5.45165	-19.8319						0.0290629	-5.06352	-11.9774		0.0290629	-5.06352	-11.9774		0.385068	0.497196	0.427194		0.385068	0.401568	0.348849		0.385068	0.291411	0.356567		0.0290629	-4.06475	-11.5174										0.0288324	-0.970734	-1.05192
0.0220628	-7.01479	-17.1925		0.0220628	-6.98479	-23.5972						0.0220628	-6.35416	-14.5868		0.0220628	-6.35416	-14.5868		0.380068	0.468445	0.40782		0.380068	0.371568	0.335724		0.380068	0.274598	0.334474		0.0220628	-5.16477	-14.0087										0.0218366	-1.10074	-1.20792
0.0150627	-8.6892	-20.6159		0.0150627	-8.78607	-27.8036						0.0150627	-7.91043	-17.5706		0.0150627	-7.91043	-17.5706		0.375068	0.437193	0.391569		0.375068	0.349693	0.308661		0.375068	0.264598	0.323786		0.0150627	-6.46979	-16.8481										0.0148409	-1.25193	-1.37674
0.00806259	-10.6336	-24.5223		0.00806259	-10.8892	-32.5536						0.00806259	-9.72234	-20.9159		0.00806259	-9.72234	-20.9159		0.370068	0.406568	0.364692		0.370068	0.325349	0.289348		0.370068	0.24466	0.312661		0.00806259	-7.98418	-19.9972										0.00784519	-1.41349	-1.55906
0.00106248	-12.8811	-28.9411		0.00106248	-13.3186	-37.835						0.00106248	-11.8205	-24.6285		0.00106248	-11.8205	-24.6285		0.365068	0.384693	0.338224		0.365068	0.314723	0.276723		0.365068	0.22866	0.285411		0.00106248	-9.72671	-23.5222										0.000849453	-1.59162	-1.76256
-0.00593763	-15.4299	-33.8099		-0.00593763	-16.1187	-43.8288						-0.00593763	-14.2374	-28.8223		-0.00593763	-14.2374	-28.8223		0.360068	0.355099	0.304973		0.360068	0.293723	0.259848		0.360068	0.214097	0.263785		-0.00593763	-11.7242	-27.4285										-0.00614628	-1.77887	-1.97659
-0.0129377	-18.2987	-39.1912		-0.0129377	-19.2894	-50.5102						-0.0129377	-16.9537	-33.4786		-0.0129377	-16.9537	-33.4786		0.355068	0.325974	0.299286		0.355068	0.275098	0.234722		0.355068	0.201222	0.25566		-0.0129377	-13.9699	-31.6724										-0.013142	-1.97597	-2.20285
-0.0199378	-21.4535	-45.0913		-0.0199378	-22.841	-57.929						-0.0199378	-19.9909	-38.635		-0.0199378	-19.9909	-38.635		0.350068	0.305786	0.27666		0.350068	0.24716	0.22941		0.350068	0.187659	0.24291		-0.0199378	-16.5006	-36.3162										-0.0201377	-2.17222	-2.43035
-0.0269379	-25.0535	-51.5664		-0.0269379	-26.9223	-66.0604						-0.0269379	-23.4285	-44.3288		-0.0269379	-23.4285	-44.3288		0.345068	0.281911	0.244848		0.345068	0.230035	0.214659		0.345068	0.172159	0.230722		-0.0269379	-19.3437	-41.2538										-0.0271335	-2.36347	-2.65848
-0.0339381	-29.0536	-58.6353		-0.0339381	-31.5036	-74.998						-0.0339381	-27.3098	-50.6352		-0.0339381	-27.3098	-50.6352		0.340068	0.274598	0.229097		0.340068	0.22441	0.198597		0.340068	0.163159	0.209597		-0.0339381	-22.4847	-46.6413										-0.0341292	-2.54848	-2.88036
-0.0409382	-33.5724	-66.2729		-0.0409382	-36.6099	-84.5607						-0.0409382	-31.6099	-57.579		-0.0409382	-31.6099	-57.579		0.335068	0.241848	0.214222		0.335068	0.201347	0.186409		0.335068	0.155034	0.201847		-0.0409382	-26.0473	-52.3789										-0.0411249	-2.71723	-3.08536
-0.0479383	-38.51	-74.5543		-0.0479383	-42.3475	-94.8233						-0.0479383	-36.3662	-65.1666		-0.0479383	-36.3662	-65.1666		0.330068	0.216472	0.197159		0.330068	0.195659	0.177096		0.330068	0.145534	0.194909		-0.0479383	-30.0411	-58.4728										-0.0481207	-2.85723	-3.26224
-0.0549384	-43.9913	-83.3982		-0.0549384	-48.7226	-105.767						-0.0549384	-41.6788	-73.4542		-0.0549384	-41.6788	-73.4542		0.325068	0.207034	0.181597		0.325068	0.173971	0.161846		0.325068	0.136721	0.177659		-0.0549384	-34.4787	-64.9979										-0.0551164	-2.97286	-3.40599
-0.0619385	-50.0539	-92.8108		-0.0619385	-55.7665	-117.367						-0.0619385	-47.5414	-82.3544		-0.0619385	-47.5414	-82.3544		0.320067	0.189159	0.168346		0.320067	0.164846	0.131846		0.320067	0.127658	0.159409		-0.0619385	-39.4037	-71.7855										-0.0621121	-3.04411	-3.50912
-0.0689386	-56.6602	-102.673		-0.0689386	-63.4416	-129.668						-0.0689386	-53.8852	-91.892		-0.0689386	-53.8852	-91.892		0.315067	0.172284	0.155721		0.315067	0.143658	0.133158		0.315067	0.112908	0.156784		-0.0689386	-44.8601	-78.8981										-0.0691079	-3.08786	-3.56849
-0.0759387	-63.9479	-112.949		-0.0759387	-71.7917	-142.593						-0.0759387	-60.8228	-101.905		-0.0759387	-60.8228	-101.905		0.310067	0.159409	0.146909		0.310067	0.132908	0.119096		0.310067	0.104845	0.149784		-0.0759387	-50.8227	-86.2669										-0.0761036	-3.08786	-3.57974
-0.0829388	-71.848	-123.624		-0.0829388	-80.7731	-156.218						-0.0829388	-68.2792	-112.336		-0.0829388	-68.2792	-112.336		0.305067	0.144721	0.133658		0.305067	0.114408	0.120596		0.305067	0.0990953	0.132908		-0.0829388	-57.3165	-93.9483										-0.0830993	-3.04973	-3.55224
-0.0899389	-80.3981	-134.693		-0.0899389	-90.3545	-170.668						-0.0899389	-76.273	-123.33		-0.0899389	-76.273	-123.33		0.300067	0.134783	0.107283		0.300067	0.113971	0.103908		0.300067	0.090595	0.129721		-0.0899389	-64.3291	-101.973										-0.0900951	-2.97848	-3.47474
-0.096939	-89.5732	-146.23		-0.096939	-100.467	-186.409						-0.096939	-84.7607	-134.699		-0.096939	-84.7607	-134.699		0.295067	0.113908	0.0989702		0.295067	0.10197	0.08447		0.295067	0.076345	0.108845		-0.096939	-71.8605	-110.361										-0.0970908	-2.87973	-3.36974
-0.103939	-99.3171	-158.174		-0.103939	-111.011	-202.097						-0.103939	-93.6671	-146.437		-0.103939	-93.6671	-146.437		0.290067	0.100783	0.0891576		0.290067	0.102033	0.0750325		0.290067	0.0709698	0.0994701		-0.103939	-79.7731	-119.18										-0.104087	-2.75785	-3.22724
-0.110939	-109.505	-170.674		-0.110939	-121.911	-219.16						-0.110939	-102.98	-158.574		-0.110939	-102.98	-158.574		0.285067	0.0937202	0.0806575		0.285067	0.0804074	0.0781574		0.285067	0.0654697	0.101345		-0.110939	-88.1295	-128.493										-0.111082	-2.62285	-3.07036
-0.117939	-120.105	-183.847		-0.117939	-133.093	-237.16						-0.117939	-112.592	-171.181		-0.117939	-112.592	-171.181		0.280067	0.0824075	0.0720949		0.280067	0.0882826	0.0675323		0.280067	0.0577197	0.0911577		-0.117939	-96.8546	-138.261										-0.118078	-2.47348	-2.89473
-0.124939	-130.968	-197.222		-0.124939	-144.337	-255.16						-0.124939	-122.349	-184.159		-0.124939	-122.349	-184.159		0.275067	0.0777824	0.0689697		0.275067	0.0572822	0.050782		0.275067	0.0475945	0.0767825		-0.124939	-105.798	-148.437										-0.125074	-2.32285	-2.72035
-0.13194	-141.88	-210.972		-0.13194	-155.543	-274.223						-0.13194	-132.18	-197.597		-0.13194	-132.18	-197.597		0.270067	0.0604072	0.0531571		0.270067	0.0514696	0.0531571		0.270067	0.0455945	0.0679073		-0.13194	-114.892	-158.968										-0.132069	-2.17472	-2.53848
-0.13894	-152.662	-224.847		-0.13894	-166.587	-293.223						-0.13894	-141.955	-211.034		-0.13894	-141.955	-211.034		0.265067	0.0482819	0.0455945		0.265067	0.0380943	0.0359693		0.265067	0.0330942	0.0673447		-0.13894	-124.061	-169.856										-0.139065	-2.03284	-2.37035
-0.14594	-163.143	-238.597		-0.14594	-177.471	-312.599						-0.14594	-151.499	-224.222		-0.14594	-151.499	-224.222		0.260067	0.0367818	0.0406568		0.260067	0.0325317	0.0271566		0.260067	0.0290318	0.0590322		-0.14594	-133.168	-180.972										-0.146061	-1.89972	-2.20785
-0.15294	-173.018	-251.848		-0.15294	-187.909	-331.536						-0.15294	-160.618	-237.472		-0.15294	-160.618	-237.472		0.255066	0.0465319	0.0345943		0.255066	0.0330317	0.0304067		0.255066	0.0201566	0.0582821		-0.15294	-142.049	-192.472										-0.153057	-1.78159	-2.06534
-0.15994	-182.159	-264.41		-0.15994	-197.097	-350.537						-0.15994	-169.137	-250.223		-0.15994	-169.137	-250.223		0.250066	0.0200315	0.0325317		0.250066	0.0200942	0.0155315		0.250066	0.020469	0.0452819		-0.15994	-150.562	-203.222										-0.160052	-1.67096	-1.92534
-0.16694	-190.722	-276.348		-0.16694	-205.659	-368.474						-0.16694	-176.971	-262.66		-0.16694	-176.971	-262.66		0.245066	0.0152814	0.0185316		0.245066	0.0156565	0.00421882		0.245066	0.00965643	0.0380943		-0.16694	-158.618	-214.222										-0.167048	-1.57784	-1.81347
-0.17394	-197.222	-286.598		-0.17394	-212.847	-385.787						-0.17394	-183.847	-274.223		-0.17394	-183.847	-274.223		0.240066	0.0135939	0.00871897		0.240066	0.00534391	-0.00259376		0.240066	0.0125315	0.0310316		-0.17394	-166.012	-224.472										-0.174044	-1.49596	-1.70221
-0.18094	-202.722	-294.848		-0.18094	-219.222	-402.537						-0.18094	-189.597	-284.473		-0.18094	-189.597	-284.473		0.235066	0.00965643	0.00153136		0.235066	-0.0003438	-0.00196886		0.235066	0.00634384	0.0305941		-0.18094	-172.581	-234.035										-0.18104	-1.42846	-1.62096
-0.18794	-206.784	-302.036		-0.18794	-223.472	-417.163						-0.18794	-193.972	-293.848		-0.18794	-193.972	-293.848		0.230066	-0.00503135	-0.000281334		0.230066	-0.00346875	-0.0144689		0.230066	-0.000468731	0.0202816		-0.18794	-178.659	-243.41										-0.188035	-1.37096	-1.53846
-0.194941	-209.222	-306.911		-0.194941	-226.472	-430.663						-0.194941	-197.534	-301.536		-0.194941	-197.534	-301.536		0.225066	-0.00759387	-0.00696898		0.225066	-0.0215316	-0.022094		0.225066	-0.00721884	0.0140314		-0.194941	-183.347	-251.098										-0.195031	-1.32596	-1.48346
-0.201941	-210.097	-309.661		-0.201941	-228.097	-442.163						-0.201941	-199.034	-307.473		-0.201941	-199.034	-307.473		0.220066	-0.0154066	-0.0102189		0.220066	-0.0251567	-0.0155315		0.220066	-0.0085938	-0.00203133		-0.201941	-186.284	-258.41										-0.202027	-1.28908	-1.42846
-0.208941	-209.409	-310.349		-0.208941	-227.597	-451.726						-0.208941	-199.659	-311.724		-0.208941	-199.659	-311.724		0.215066	-0.0225942	-0.0197816		0.215066	-0.0254066	-0.0291567		0.215066	-0.0166566	0.00628138		-0.208941	-188.909	-263.91										-0.209023	-1.26971	-1.38971
-0.215941	-207.159	-308.411		-0.215941	-225.66	-458.851						-0.215941	-198.472	-314.099		-0.215941	-198.472	-314.099		0.210066	-0.0277817	-0.0256567		0.210066	-0.0395319	-0.0373445		0.210066	-0.019094	-0.00471878		-0.215941	-189.409	-268.223										-0.216018	-1.25346	-1.36283
-0.222941	-203.784	-305.348		-0.222941	-222.222	-463.538						-0.222941	-196.409	-314.724		-0.222941	-196.409	-314.724		0.205066	-0.0326568	-0.0214067		0.205066	-0.0427194	-0.0351567		0.205066	-0.0297818	-0.00740647		-0.222941	-189.284	-270.91										-0.223014	-1.25408	-1.34283
-0.229941	-199.784	-299.973		-0.229941	-217.535	-465.851						-0.229941	-193.347	-313.286		-0.229941	-193.347	-313.286		0.200066	-0.0409069	-0.0385318		0.200066	-0.0529071	-0.0485945		0.200066	-0.0269067	-0.011219		-0.229941	-187.659	-272.098										-0.23001	-1.25908	-1.33533
-0.236941	-194.409	-292.661		-0.236941	-211.472	-465.038						-0.236941	-189.222	-309.849		-0.236941	-189.222	-309.849		0.195065	-0.0393443	-0.0407195		0.195065	-0.0483445	-0.0590947		0.195065	-0.0322192	-0.022094		-0.236941	-185.034	-271.973										-0.237005	-1.27471	-1.34221
-0.243941	-188.222	-284.786		-0.243941	-204.284	-461.601						-0.243941	-184.472	-304.786		-0.243941	-184.472	-304.786		0.190065	-0.0452819	-0.0482196		0.190065	-0.0530946	-0.0649698		0.190065	-0.0348444	-0.0263441		-0.243941	-181.409	-269.91										-0.244001	-1.30221	-1.35033
-0.250941	-181.722	-275.41		-0.250941	-196.534	-454.726						-0.250941	-178.971	-298.661		-0.250941	-178.971	-298.661		0.185065	-0.0424695	-0.0483445		0.185065	-0.0695323	-0.0654697		0.185065	-0.0392194	-0.0292816		-0.250941	-176.846	-265.973										-0.250997	-1.34221	-1.38096
-0.257941	-174.784	-265.098		-0.257941	-188.409	-445.351						-0.257941	-173.284	-290.848		-0.257941	-173.284	-290.848		0.180065	-0.0508446	-0.0545321		0.180065	-0.0631572	-0.0714073		0.180065	-0.0460944	-0.0325161		-0.257941	-171.659	-260.66										-0.257993	-1.39471	-1.41221
-0.264942	-167.846	-254.598		-0.264942	-179.972	-433.163						-0.264942	-167.721	-282.348		-0.264942	-167.721	-282.348		0.175065	-0.0554696	-0.0603447		0.175065	-0.0774699	-0.0709074		0.175065	-0.0442195	-0.0370944		-0.264942	-165.846	-254.098										-0.264988	-1.46221	-1.46659
-0.271942	-161.034	-243.848		-0.271942	-171.784	-418.725						-0.271942	-161.534	-272.973		-0.271942	-161.534	-272.973		0.170065	-0.056954	-0.0621573		0.170065	-0.0887201	-0.0859076		0.170065	-0.049782	-0.0373445		-0.271942	-160.096	-246.098										-0.271984	-1.53909	-1.52284
-0.278942	-154.596	-233.222		-0.278942	-163.346	-402.662						-0.278942	-155.596	-263.16		-0.278942	-155.596	-263.16		0.165065	-0.0609072	-0.0648447		0.165065	-0.08047	-0.0959703		0.165065	-0.0490946	-0.0397193		-0.278942	-153.409	-237.347										-0.27898	-1.63221	-1.60221
-0.285942	-147.721	-222.66		-0.285942	-155.659	-385.225						-0.285942	-149.846	-253.598		-0.285942	-149.846	-253.598		0.160065	-0.0605947	-0.0659698		0.160065	-0.0881577	-0.0890951		0.160065	-0.0531571	-0.0394068		-0.285942	-147.221	-227.91										-0.285976	-1.74284	-1.68971
-0.292942	-141.346	-212.66		-0.292942	-147.721	-367.412						-0.292942	-144.346	-243.41		-0.292942	-144.346	-243.41		0.155065	-0.0732824	-0.0755324		0.155065	-0.0960327	-0.0912826		0.155065	-0.0522195	-0.0480945		-0.292942	-140.596	-218.222										-0.292971	-1.86972	-1.80409
																				0.150065	-0.0747199	-0.0755324		0.150065	-0.10172	-0.0922827		0.150065	-0.0620322	-0.0590947
																				0.145065	-0.077845	-0.0780325		0.145065	-0.10297	-0.101033		0.145065	-0.0630947	-0.0543447
																				0.140065	-0.0775324	-0.0874701		0.140065	-0.108345	-0.117596		0.140065	-0.0640948	-0.0660323
																				0.135065	-0.0804075	-0.079845		0.135065	-0.110533	-0.112283		0.135065	-0.0649698	-0.0672199
																				0.130064	-0.0859701	-0.0922202		0.130064	-0.121971	-0.109658		0.130064	-0.0740949	-0.0589696
																				0.125064	-0.0925952	-0.100283		0.125064	-0.121533	-0.127533		0.125064	-0.0737199	-0.0616572
																				0.120064	-0.0933452	-0.0999078		0.120064	-0.128596	-0.133033		0.120064	-0.0762824	-0.0685948
																				0.115064	-0.0975952	-0.106345		0.115064	-0.135721	-0.126783		0.115064	-0.0792825	-0.0712198
																				0.110064	-0.0980953	-0.107158		0.110064	-0.137096	-0.138908		0.110064	-0.080345	-0.0827825
																				0.105064	-0.10747	-0.11047		0.105064	-0.136721	-0.143783		0.105064	-0.0839076	-0.0764074
																				0.100064	-0.10522	-0.111908		0.100064	-0.145908	-0.136346		0.100064	-0.0876576	-0.0872827
																				0.0950637	-0.109658	-0.11047		0.0950637	-0.155221	-0.145784		0.0950637	-0.0892514	-0.0906577
																				0.090064	-0.113096	-0.116221		0.090064	-0.154596	-0.156534		0.090064	-0.0934078	-0.0945327
																				0.0850639	-0.112846	-0.10972		0.0850639	-0.159534	-0.165284		0.0850639	-0.0920327	-0.0919702
																				0.0800638	-0.128346	-0.126096		0.0800638	-0.163534	-0.170346		0.0800638	-0.102158	-0.100658
																				0.0750637	-0.124971	-0.135846		0.0750637	-0.171159	-0.178675		0.0750637	-0.10797	-0.100595
																				0.0700636	-0.138908	-0.142596		0.0700636	-0.181784	-0.190409		0.0700636	-0.11122	-0.10297
																				0.0650635	-0.139096	-0.140471		0.0650635	-0.183909	-0.188659		0.0650635	-0.112033	-0.11322
																				0.0600634	-0.153409	-0.147658		0.0600634	-0.192159	-0.194472		0.0600634	-0.112095	-0.117221
																				0.0550632	-0.151846	-0.164034		0.0550632	-0.204659	-0.211535		0.0550632	-0.123408	-0.119408
																				0.0500631	-0.162659	-0.173409		0.0500631	-0.22066	-0.221972		0.0500631	-0.122096	-0.134783
																				0.045063	-0.170971	-0.175784		0.045063	-0.22391	-0.230285		0.045063	-0.132408	-0.138283
																				0.0400629	-0.171159	-0.185409		0.0400629	-0.247285	-0.240035		0.0400629	-0.139471	-0.137096
																				0.0350628	-0.191972	-0.186159		0.0350628	-0.256473	-0.25391		0.0350628	-0.148971	-0.152284
																				0.0300632	-0.206659	-0.205972		0.0300632	-0.270848	-0.268348		0.0300632	-0.154846	-0.157596
																				0.025063	-0.209034	-0.220222		0.025063	-0.286786	-0.288348		0.025063	-0.164471	-0.174409
																				0.0200629	-0.234347	-0.239285		0.0200629	-0.298661	-0.288536		0.0200629	-0.177409	-0.180097
																				0.0150628	-0.252285	-0.249848		0.0150628	-0.327474	-0.312411		0.0150628	-0.188222	-0.195097
																				0.0100627	-0.273285	-0.272473		0.0100627	-0.329661	-0.330161		0.0100627	-0.208097	-0.211535
																				0.00506258	-0.290973	-0.300973		0.00506258	-0.358849	-0.353537		0.00506258	-0.216972	-0.226097
																				6.24657e-05	-0.322349	-0.326286		6.24657e-05	-0.375287	-0.374412		6.24657e-05	-0.23766	-0.245785
																				-0.00493765	-0.343161	-0.347412		-0.00493765	-0.400037	-0.393225		-0.00493765	-0.25266	-0.26291
																				-0.00993776	-0.380225	-0.385975		-0.00993776	-0.417038	-0.420288		-0.00993776	-0.276911	-0.279286
																				-0.0149379	-0.415913	-0.418475		-0.0149379	-0.43435	-0.445851		-0.0149379	-0.296036	-0.306411
																				-0.019938	-0.441725	-0.450413		-0.019938	-0.461851	-0.461163		-0.019938	-0.327224	-0.332474
																				-0.0249381	-0.481164	-0.498976		-0.0249381	-0.482539	-0.500476		-0.0249381	-0.350724	-0.359224
																				-0.0299382	-0.528539	-0.539914		-0.0299382	-0.526039	-0.524352		-0.0299382	-0.383412	-0.389162
																				-0.0349379	-0.575915	-0.58429		-0.0349379	-0.558915	-0.559852		-0.0349379	-0.417913	-0.415225
																				-0.039938	-0.625416	-0.641854		-0.039938	-0.585728	-0.604728		-0.039938	-0.444976	-0.457913
																				-0.0449381	-0.683854	-0.685792		-0.0449381	-0.623728	-0.635978		-0.0449381	-0.486289	-0.502164
																				-0.0499382	-0.749793	-0.751605		-0.0499382	-0.673417	-0.675792		-0.0499382	-0.524102	-0.548727
																				-0.0549383	-0.801106	-0.816981		-0.0549383	-0.709855	-0.731043		-0.0549383	-0.56729	-0.598228
																				-0.0599384	-0.883107	-0.88792		-0.0599384	-0.768481	-0.781168		-0.0599384	-0.624291	-0.642854
																				-0.0649385	-0.946733	-0.961983		-0.0649385	-0.816356	-0.829857		-0.0649385	-0.668041	-0.694667
																				-0.0699387	-1.03373	-1.03705		-0.0699387	-0.88367	-0.897982		-0.0699387	-0.726417	-0.758293
																				-0.0749388	-1.10674	-1.1328		-0.0749388	-0.937733	-0.955421		-0.0749388	-0.783606	-0.826731
																				-0.0799389	-1.20524	-1.2138		-0.0799389	-1.00236	-1.01911		-0.0799389	-0.843107	-0.891607
																				-0.084939	-1.2843	-1.30836		-0.084939	-1.06867	-1.10061		-0.084939	-0.906795	-0.946421
																				-0.0899391	-1.39455	-1.40368		-0.0899391	-1.14736	-1.16355		-0.0899391	-0.974171	-1.02286
																				-0.0949388	-1.48443	-1.50124		-0.0949388	-1.21917	-1.24505		-0.0949388	-1.03986	-1.10699
																				-0.0999391	-1.60493	-1.61224		-0.0999391	-1.30349	-1.33049		-0.0999391	-1.11036	-1.1758
																				-0.104939	-1.71187	-1.72068		-0.104939	-1.39493	-1.41362		-0.104939	-1.18199	-1.26536
																				-0.109939	-1.81284	-1.83284		-0.109939	-1.47743	-1.51455		-0.109939	-1.24999	-1.34518
																				-0.114939	-1.93347	-1.94347		-0.114939	-1.56756	-1.60074		-0.114939	-1.32768	-1.42437
																				-0.119939	-2.03034	-2.05409		-0.119939	-1.67181	-1.70081		-0.119939	-1.39955	-1.49643
																				-0.124939	-2.15097	-2.17097		-0.124939	-1.77596	-1.79972		-0.124939	-1.47443	-1.59549
																				-0.12994	-2.26597	-2.2791		-0.12994	-1.86472	-1.90034		-0.12994	-1.53462	-1.66943
																				-0.13494	-2.3741	-2.38972		-0.13494	-1.95784	-2.00159		-0.13494	-1.60418	-1.73846
																				-0.13994	-2.4741	-2.49598		-0.13994	-2.07097	-2.10034		-0.13994	-1.67074	-1.81221
																				-0.14494	-2.5866	-2.6041		-0.14494	-2.16847	-2.2141		-0.14494	-1.73284	-1.87909
																				-0.14994	-2.67973	-2.69973		-0.14994	-2.2616	-2.30597		-0.14994	-1.78846	-1.94909
																				-0.15494	-2.77161	-2.79411		-0.15494	-2.36222	-2.40785		-0.15494	-1.83472	-2.00222
																				-0.15994	-2.85598	-2.88348		-0.15994	-2.4491	-2.50973		-0.15994	-1.88597	-2.05909
																				-0.16494	-2.93786	-2.96911		-0.16494	-2.5416	-2.5941		-0.16494	-1.92222	-2.11285
																				-0.16994	-3.01661	-3.04911		-0.16994	-2.63035	-2.6766		-0.16994	-1.95659	-2.15722
																				-0.17494	-3.07786	-3.10661		-0.17494	-2.71285	-2.74973		-0.17494	-1.98909	-2.19097
																				-0.17994	-3.12724	-3.15411		-0.17994	-2.7791	-2.81536		-0.17994	-2.01534	-2.2191
																				-0.18494	-3.18661	-3.20911		-0.18494	-2.83536	-2.88473		-0.18494	-2.03722	-2.2341
																				-0.18994	-3.21536	-3.24724		-0.18994	-2.87973	-2.93598		-0.18994	-2.04909	-2.25847
																				-0.194941	-3.25661	-3.26599		-0.194941	-2.93848	-2.97786		-0.194941	-2.05534	-2.26722
																				-0.199941	-3.26599	-3.29349		-0.199941	-2.96848	-3.02036		-0.199941	-2.06034	-2.26972
																				-0.204941	-3.28724	-3.30724		-0.204941	-3.00723	-3.04411		-0.204941	-2.06159	-2.27066
																				-0.209941	-3.29036	-3.32286		-0.209941	-3.01661	-3.06911		-0.209941	-2.06347	-2.2766
																				-0.214941	-3.29411	-3.32411		-0.214941	-3.02411	-3.06786		-0.214941	-2.05097	-2.2691
																				-0.219941	-3.27349	-3.31724		-0.219941	-3.02848	-3.07974		-0.219941	-2.04284	-2.25597
																				-0.224941	-3.26161	-3.29349		-0.224941	-3.02348	-3.08349		-0.224941	-2.02222	-2.2491
																				-0.229941	-3.24974	-3.28536		-0.229941	-3.01661	-3.06973		-0.229941	-2.01597	-2.23035
																				-0.234941	-3.22536	-3.25474		-0.234941	-2.99223	-3.04661		-0.234941	-1.99847	-2.1866
																				-0.239941	-3.18599	-3.21536		-0.239941	-2.97786	-3.01473		-0.239941	-1.98409	-2.1691
																				-0.244941	-3.15724	-3.18286		-0.244941	-2.95411	-2.99161		-0.244941	-1.97097	-2.16035
																				-0.249941	-3.11411	-3.14349		-0.249941	-2.92286	-2.95848		-0.249941	-1.96347	-2.12785
																				-0.254941	-3.06911	-3.09849		-0.254941	-2.89036	-2.91598		-0.254941	-1.92972	-2.10909
																				-0.259942	-3.04223	-3.06411		-0.259942	-2.85598	-2.90036		-0.259942	-1.91847	-2.07972
																				-0.264942	-2.99723	-3.01911		-0.264942	-2.82973	-2.86098		-0.264942	-1.89784	-2.06909
																				-0.269942	-2.95973	-2.98161		-0.269942	-2.78848	-2.83348		-0.269942	-1.89284	-2.03659
																				-0.274942	-2.91723	-2.93911		-0.274942	-2.76286	-2.79348		-0.274942	-1.87347	-2.02284
																				-0.279942	-2.88286	-2.90161		-0.279942	-2.72973	-2.76973		-0.279942	-1.86909	-2.00159
																				-0.284942	-2.84411	-2.85661		-0.284942	-2.70723	-2.7391		-0.284942	-1.86034	-1.98722
																				-0.289942	-2.80973	-2.83036		-0.289942	-2.68223	-2.71785		-0.289942	-1.85222	-1.96722
																				-0.294942	-2.7766	-2.79411		-0.294942	-2.66285	-2.6866		-0.294942	-1.84284	-1.97159
[truncated: 150 more columns]

## Sheet: b
Healthy	SARS-COV-2 Recovered		Healthy added SARS-COV-2 3CL\+(pro)	SARS-COV-2 Positive
mV	mV		mV	mV
Oxidation	Oxidation		Oxidation	Oxidation
							Peak shifts are calculated by:
-7	0	1week	27.9827	20.987			* Finding the maximal current value of the sample measurement and getting its row number by using the Excel formula "=MATCH(MAX(Current),array,0)".
0	0	2 weeks	14.9727	10			*Matching the potential of the maximal current by using the Excel formula "=INDEX(Potential,MaxRowNo)".
4.997	0	3 months	15.99	13.991			*Repeating for the measurement of the added substrate.
0	0	6months	19.9879	21.001			*Subtracting the two potential values.
7			14.9908	27.983
0			9.9939	27.983
0			23.9787	13.991			Healthy ans SARS-CoV-2 positive curves could be found in Sheet(a)
0				20.987
7				13.992
0				20.987
0				27.983
6.996				27.983
0				27.983
0				20
7.001				27.983
7				21
7.001				13.992
0				27.983
0				13.992
7				14
0				27.983
0				20.988
0				25.001
0				20.001
				20.987
				20
Meas	row of max	V of max	shift oxidation	Meas	row of max	V of max	shift oxidation	Meas	row of max	V of max	shift oxidation	Meas	row of max	V of max	shift oxidation	Meas	row of max	V of max	shift oxidation	Meas	row of max	V of max	shift oxidation	Meas	row of max	V of max	shift oxidation
prot	148	0.430069	20	prot	29	-0.0111432	20.9872	prot	147	0.425069	15	prot	23	-0.0531176	48.9701	prot	29	-0.0111432	20.9872	prot	20	-0.0741048	34.9786	prot	21	-0.0671091	20.9872
subs	152	0.450069		subs	32	0.00984397		subs	150	0.440069		subs	30	-0.0041475		subs	32	0.00984397		subs	25	-0.0391262		subs	24	-0.0461219
CV
Healthy Added SARS-CoV-2 3CL\+(pro)
V	µA	µA		V	µA	µA		V	µA	µA		V	µA	µA		V	µA	µA		V	µA	µA		V	µA	µA
-0.299942	-12.6999	-8.45951		-0.200028	-1.10408	-0.884701		-0.299942	-4.56038	-20.1847		-0.200028	-0.744543	-1.08905		-0.200028	-1.10408	-0.884701		-0.200028	-0.636229	-0.92617		-0.200028	-1.1272	-1.54909
-0.294942	-11.7705	-8.147		-0.193032	-0.628447	-0.554696		-0.294942	-4.36725	-18.7347		-0.193032	-0.340349	-0.608978		-0.193032	-0.628447	-0.554696		-0.193032	-0.287161	-0.356974		-0.193032	-0.372193	-0.50532
-0.289942	-11.0249	-7.92825		-0.186037	-0.400319	-0.390944		-0.289942	-4.21225	-17.5534		-0.186037	-0.200847	-0.359599		-0.186037	-0.400319	-0.390944		-0.186037	-0.180722	-0.132158		-0.186037	-0.146565	-0.11969
-0.284942	-10.3911	-7.64699		-0.179041	-0.239691	-0.285942		-0.284942	-4.08038	-16.5909		-0.179041	-0.115471	-0.200534		-0.179041	-0.239691	-0.285942		-0.179041	-0.116158	-0.012719		-0.179041	-0.0440633	0.0540631
-0.279942	-9.83109	-7.49074		-0.172045	-0.112814	-0.200941		-0.279942	-3.95412	-15.7034		-0.172045	-0.0561571	-0.0707823		-0.172045	-0.112814	-0.200941		-0.172045	-0.0772199	0.0415944		-0.172045	0.0290628	0.125939
-0.274942	-9.32546	-7.29073		-0.165049	0.0159376	-0.12969		-0.274942	-3.8435	-14.8784		-0.165049	-0.00278131	0.0280317		-0.165049	0.0159376	-0.12969		-0.165049	-0.0280317	0.0775324		-0.165049	0.110314	0.155315
-0.269942	-8.8792	-7.05949		-0.158054	0.136564	-0.0609386		-0.269942	-3.74162	-14.1846		-0.158054	0.0346568	0.118033		-0.158054	0.136564	-0.0609386		-0.158054	0.0129689	0.085095		-0.158054	0.195784	0.171565
-0.264942	-8.46482	-6.85323		-0.151058	0.265348	0.00328128		-0.264942	-3.63224	-13.5283		-0.151058	0.0827825	0.183597		-0.151058	0.265348	0.00328128		-0.151058	0.0715948	0.0945952		-0.151058	0.304598	0.191659
-0.259942	-8.07856	-6.72823		-0.144062	0.400412	0.0757824		-0.259942	-3.53787	-12.9283		-0.144062	0.11272	0.24241		-0.144062	0.400412	0.0757824		-0.144062	0.126658	0.100095		-0.144062	0.427038	0.22891
-0.254941	-7.72793	-6.52822		-0.137066	0.54204	0.148159		-0.254941	-3.43662	-12.3721		-0.137066	0.144846	0.275035		-0.137066	0.54204	0.148159		-0.137066	0.185659	0.122408		-0.137066	0.567102	0.283348
-0.249941	-7.39855	-6.35947		-0.130071	0.674604	0.240847		-0.249941	-3.33911	-11.8283		-0.130071	0.167534	0.302973		-0.130071	0.674604	0.240847		-0.130071	0.24016	0.136783		-0.130071	0.71323	0.367599
-0.244941	-7.08355	-6.20322		-0.123075	0.819294	0.339224		-0.244941	-3.24974	-11.3658		-0.123075	0.194597	0.313224		-0.123075	0.819294	0.339224		-0.123075	0.291348	0.174034		-0.123075	0.859669	0.472038
-0.239941	-6.78792	-6.00321		-0.116079	0.941108	0.461226		-0.239941	-3.15974	-10.922		-0.116079	0.204722	0.313411		-0.116079	0.941108	0.461226		-0.116079	0.331974	0.205784		-0.116079	1.0013	0.599103
-0.234941	-6.51104	-5.82197		-0.109083	1.07855	0.58304		-0.234941	-3.07598	-10.447		-0.109083	0.229847	0.312599		-0.109083	1.07855	0.58304		-0.109083	0.370537	0.253785		-0.109083	1.14311	0.74723
-0.229941	-6.25228	-5.70321		-0.102088	1.19086	0.726042		-0.229941	-2.98036	-10.0595		-0.102088	0.239222	0.314099		-0.102088	1.19086	0.726042		-0.102088	0.394537	0.299411		-0.102088	1.2643	0.921858
-0.224941	-5.99603	-5.54072		-0.095092	1.31374	0.865294		-0.224941	-2.89911	-9.64078		-0.095092	0.263348	0.315286		-0.095092	1.31374	0.865294		-0.095092	0.422725	0.360099		-0.095092	1.37511	1.11067
-0.219941	-5.75103	-5.36571		-0.0880963	1.41749	1.00673		-0.219941	-2.80911	-9.21577		-0.0880963	0.273098	0.322786		-0.0880963	1.41749	1.00673		-0.0880963	0.435975	0.407225		-0.0880963	1.4688	1.29336
-0.214941	-5.51415	-5.15946		-0.0811005	1.52468	1.14055		-0.214941	-2.7216	-8.92202		-0.0811005	0.290848	0.333724		-0.0811005	1.52468	1.14055		-0.0811005	0.455913	0.468663		-0.0811005	1.55299	1.47662
-0.209941	-5.28852	-5.02195		-0.0741048	1.61856	1.27349		-0.209941	-2.6341	-8.5345		-0.0741048	0.297661	0.350162		-0.0741048	1.61856	1.27349		-0.0741048	0.458788	0.511227		-0.0741048	1.60362	1.63768
-0.204941	-5.07039	-4.88445		-0.0671091	1.70943	1.40224		-0.204941	-2.54848	-8.20326		-0.0671091	0.310473	0.366849		-0.0671091	1.70943	1.40224		-0.0671091	0.458663	0.56354		-0.0671091	1.62931	1.77837
-0.199941	-4.86039	-4.72195		-0.0601134	1.75096	1.51655		-0.199941	-2.46285	-7.82825		-0.0601134	0.315599	0.386287		-0.0601134	1.75096	1.51655		-0.0601134	0.446976	0.59504		-0.0601134	1.59556	1.87159
-0.194941	-4.65226	-4.52819		-0.0531176	1.79221	1.62287		-0.194941	-2.37347	-7.50949		-0.0531176	0.324286	0.4066		-0.0531176	1.79221	1.62287		-0.0531176	0.427475	0.621166		-0.0531176	1.52918	1.93597
-0.18994	-4.44601	-4.34694		-0.0461219	1.80784	1.71418		-0.18994	-2.2891	-7.15948		-0.0461219	0.320286	0.43335		-0.0461219	1.80784	1.71418		-0.0461219	0.40485	0.623728		-0.0461219	1.43055	1.94972
-0.18494	-4.24975	-4.17194		-0.0391262	1.82784	1.79721		-0.18494	-2.19722	-6.83448		-0.0391262	0.318989	0.444226		-0.0391262	1.82784	1.79721		-0.0391262	0.391662	0.628603		-0.0391262	1.34405	1.90909
-0.17994	-4.05662	-4.07287		-0.0321304	1.84472	1.86597		-0.17994	-2.10597	-6.54697		-0.0321304	0.316161	0.466851		-0.0321304	1.84472	1.86597		-0.0321304	0.375287	0.612041		-0.0321304	1.27324	1.82909
-0.17494	-3.86537	-3.90225		-0.0251347	1.87722	1.91659		-0.17494	-2.01909	-6.23447		-0.0251347	0.315224	0.482351		-0.0251347	1.87722	1.91659		-0.0251347	0.38435	0.593915		-0.0251347	1.23368	1.73784
-0.16994	-3.67349	-3.72724		-0.018139	1.92284	1.96159		-0.16994	-1.93034	-5.93446		-0.018139	0.312974	0.501414		-0.018139	1.92284	1.96159		-0.018139	0.386162	0.572227		-0.018139	1.19336	1.63971
-0.16494	-3.48849	-3.55162		-0.0111432	1.95597	2.00597		-0.16494	-1.84159	-5.58447		-0.0111432	0.314349	0.505351		-0.0111432	1.95597	2.00597		-0.0111432	0.382662	0.567415		-0.0111432	1.14217	1.56846
-0.15994	-3.30974	-3.37911		-0.0041475	1.91847	2.05659		-0.15994	-1.75221	-5.33446		-0.0041475	0.308036	0.515039		-0.0041475	1.91847	2.05659		-0.0041475	0.372474	0.551477		-0.0041475	1.06436	1.52346
-0.15494	-3.12599	-3.20536		0.00284823	1.81472	2.09972		-0.15494	-1.66034	-5.01571		0.00284823	0.309536	0.517227		0.00284823	1.81472	2.09972		0.00284823	0.356912	0.552352		0.00284823	0.984609	1.49784
-0.14994	-2.95223	-3.03911		0.00984397	1.65471	2.11847		-0.14994	-1.57159	-4.73444		0.00984397	0.304973	0.517852		0.00984397	1.65471	2.11847		0.00984397	0.341786	0.544727		0.00984397	0.902295	1.46908
-0.14494	-2.78786	-2.85411		0.0168397	1.48971	2.10034		-0.14494	-1.48471	-4.40943		0.0168397	0.300598	0.510914		0.0168397	1.48971	2.10034		0.0168397	0.323474	0.534477		0.0168397	0.832856	1.41158
-0.13994	-2.61535	-2.69035		0.0238354	1.32971	2.03159		-0.13994	-1.39596	-4.14069		0.0238354	0.300536	0.512289		0.0238354	1.32971	2.03159		0.0238354	0.303036	0.515414		0.0238354	0.770543	1.32096
-0.13494	-2.45597	-2.51035		0.0308312	1.18783	1.91722		-0.13494	-1.30596	-3.85318		0.0308312	0.295223	0.504351		0.0308312	1.18783	1.91722		0.0308312	0.291411	0.498789		0.0308312	0.712855	1.21721
-0.12994	-2.29472	-2.34535		0.0378269	1.05783	1.78721		-0.12994	-1.22783	-3.55942		0.0378269	0.283411	0.502601		0.0378269	1.05783	1.78721		0.0378269	0.277723	0.464351		0.0378269	0.668166	1.1147
-0.124939	-2.15097	-2.17785		0.0448226	0.955327	1.63471		-0.124939	-1.14096	-3.33411		0.0448226	0.284473	0.495476		0.0448226	0.955327	1.63471		0.0448226	0.273723	0.438663		0.0448226	0.631103	1.02283
-0.119939	-1.99972	-2.01284		0.0518184	0.866576	1.49221		-0.119939	-1.05845	-3.06411		0.0518184	0.278035	0.497601		0.0518184	0.866576	1.49221		0.0518184	0.266598	0.409788		0.0518184	0.602978	0.941577
-0.114939	-1.85347	-1.85847		0.0588141	0.802825	1.35283		-0.114939	-0.977203	-2.80536		0.0588141	0.278286	0.493039		0.0588141	0.802825	1.35283		0.0588141	0.266848	0.38935		0.0588141	0.590603	0.869701
-0.109939	-1.71721	-1.69534		0.0658098	0.748449	1.23346		-0.109939	-0.904076	-2.55285		0.0658098	0.27116	0.485976		0.0658098	0.748449	1.23346		0.0658098	0.264785	0.366037		0.0658098	0.571915	0.81095
-0.104939	-1.58721	-1.55096		0.0728056	0.712823	1.1222		-0.104939	-0.824701	-2.31347		0.0728056	0.273473	0.479039		0.0728056	0.712823	1.1222		0.0728056	0.271598	0.358849		0.0728056	0.572415	0.765324
-0.0999391	-1.45721	-1.41158		0.0798013	0.687198	1.0197		-0.0999391	-0.755949	-2.0891		0.0798013	0.270035	0.476601		0.0798013	0.687198	1.0197		0.0798013	0.266035	0.343161		0.0798013	0.573618	0.725323
-0.0949388	-1.33596	-1.27158		0.086797	0.662197	0.940952		-0.0949388	-0.681573	-1.86659		0.086797	0.272035	0.468913		0.086797	0.662197	0.940952		0.086797	0.275473	0.342036		0.086797	0.574915	0.695948
-0.0899391	-1.22221	-1.12908		0.0937928	0.643447	0.875951		-0.0899391	-0.615947	-1.66284		0.0937928	0.268348	0.464538		0.0937928	0.643447	0.875951		0.0937928	0.27691	0.331974		0.0937928	0.575228	0.676573
-0.084939	-1.11533	-1.0072		0.100788	0.630322	0.816575		-0.084939	-0.549071	-1.47721		0.100788	0.270723	0.454663		0.100788	0.630322	0.816575		0.100788	0.285786	0.329349		0.100788	0.582853	0.660947
-0.0799389	-1.00845	-0.882826		0.107784	0.619072	0.770324		-0.0799389	-0.479696	-1.28471		0.107784	0.270848	0.454351		0.107784	0.619072	0.770324		0.107784	0.288098	0.322536		0.107784	0.593228	0.647197
-0.0749388	-0.902827	-0.767825		0.11478	0.615322	0.728448		-0.0749388	-0.417819	-1.1272		0.11478	0.276285	0.443226		0.11478	0.615322	0.728448		0.11478	0.293661	0.326286		0.11478	0.607541	0.643447
-0.0699387	-0.81095	-0.654073		0.121776	0.611572	0.695948		-0.0699387	-0.362818	-0.960952		0.121776	0.273223	0.437163		0.121776	0.611572	0.695948		0.121776	0.300848	0.314286		0.121776	0.617228	0.637197
-0.0649385	-0.721574	-0.541571		0.128771	0.612822	0.673448		-0.0649385	-0.298443	-0.807825		0.128771	0.27666	0.430225		0.128771	0.612822	0.673448		0.128771	0.309973	0.326224		0.128771	0.634228	0.636572
-0.0599384	-0.622197	-0.440319		0.135767	0.617197	0.655947		-0.0599384	-0.247192	-0.669073		0.135767	0.276785	0.422975		0.135767	0.617197	0.655947		0.135767	0.318786	0.318724		0.135767	0.646229	0.639697
-0.0549383	-0.537821	-0.332193		0.142763	0.623447	0.639072		-0.0549383	-0.184097	-0.532196		0.142763	0.280973	0.415913		0.142763	0.623447	0.639072		0.142763	0.324724	0.327224		0.142763	0.666916	0.646572
-0.0499382	-0.457819	-0.235941		0.149759	0.630322	0.630322		-0.0499382	-0.133221	-0.394068		0.149759	0.27716	0.4211		0.149759	0.630322	0.630322		0.149759	0.331474	0.323974		0.149759	0.682104	0.656572
-0.0449381	-0.370944	-0.135939		0.156754	0.643447	0.623447		-0.0449381	-0.0752199	-0.262816		0.156754	0.285973	0.40985		0.156754	0.643447	0.623447		0.156754	0.343724	0.333161		0.156754	0.702855	0.671573
-0.039938	-0.291567	-0.0309372		0.16375	0.658447	0.616572		-0.039938	-0.0214691	-0.140939		0.16375	0.27891	0.408912		0.16375	0.658447	0.616572		0.16375	0.346662	0.327474		0.16375	0.721167	0.684698
-0.0349379	-0.214691	0.07797		0.170746	0.674698	0.616572		-0.0349379	0.0354068	-0.0190639		0.170746	0.289786	0.408287		0.170746	0.674698	0.616572		0.170746	0.356912	0.340036		0.170746	0.74473	0.706573
-0.0299382	-0.132189	0.162471		0.177742	0.688448	0.618447		-0.0299382	0.0906577	0.101564		0.177742	0.287973	0.405912		0.177742	0.688448	0.618447		0.177742	0.357224	0.336786		0.177742	0.75773	0.735324
-0.0249381	-0.0537196	0.264348		0.184737	0.709073	0.624072		-0.0249381	0.149346	0.238472		0.184737	0.297161	0.405787		0.184737	0.709073	0.624072		0.184737	0.370349	0.347724		0.184737	0.775418	0.757199
-0.019938	0.0234065	0.366974		0.191733	0.723448	0.635322		-0.019938	0.202909	0.361099		0.191733	0.297661	0.4071		0.191733	0.723448	0.635322		0.191733	0.371099	0.349599		0.191733	0.784793	0.787824
-0.0149379	0.111595	0.474726		0.198729	0.741574	0.646572		-0.0149379	0.268348	0.484789		0.198729	0.303223	0.413788		0.198729	0.741574	0.646572		0.198729	0.379787	0.362724		0.198729	0.800168	0.81845
-0.00993776	0.189597	0.570602		0.205724	0.752199	0.660947		-0.00993776	0.328224	0.609416		0.205724	0.312911	0.424225		0.205724	0.752199	0.660947		0.205724	0.379225	0.363787		0.205724	0.806481	0.852825
-0.00493765	0.274285	0.678479		0.21272	0.768449	0.672198		-0.00493765	0.394225	0.744293		0.21272	0.322786	0.428913		0.21272	0.768449	0.672198		0.21272	0.38285	0.376162		0.21272	0.818481	0.886576
6.24657e-05	0.359162	0.798668		0.219716	0.771574	0.686573		6.24657e-05	0.464726	0.87667		0.219716	0.327349	0.43685		0.219716	0.771574	0.686573		0.219716	0.388975	0.377037		0.219716	0.817981	0.918451
0.00506258	0.448101	0.907483		0.226712	0.780324	0.699698		0.00506258	0.535539	1.00873		0.226712	0.331724	0.441788		0.226712	0.780324	0.699698		0.226712	0.391287	0.3876		0.226712	0.825231	0.957202
0.0100627	0.538164	1.03086		0.233707	0.780949	0.711573		0.0100627	0.615603	1.14761		0.233707	0.342724	0.459601		0.233707	0.780949	0.711573		0.233707	0.3921	0.39335		0.233707	0.828231	0.991578
0.0150628	0.636541	1.15717		0.240703	0.785949	0.725948		0.0150628	0.705417	1.28824		0.240703	0.352037	0.463726		0.240703	0.785949	0.725948		0.240703	0.390412	0.397037		0.240703	0.832981	1.01658
0.0200629	0.737792	1.28974		0.247699	0.785324	0.738449		0.0200629	0.796356	1.43749		0.247699	0.371537	0.484664		0.247699	0.785324	0.738449		0.247699	0.396975	0.396725		0.247699	0.839107	1.04783
0.025063	0.847044	1.4323		0.254695	0.789699	0.744699		0.025063	0.895357	1.59531		0.254695	0.393912	0.494976		0.254695	0.789699	0.744699		0.254695	0.4021	0.412788		0.254695	0.848857	1.0772
0.0300632	0.961983	1.58393		0.247699	0.619697	0.569696		0.0300632	1.01042	1.75846		0.247699	0.263785	0.345599		0.247699	0.619697	0.569696		0.247699	0.302286	0.299348		0.247699	0.678792	0.856575
0.0350628	1.08799	1.74096		0.240703	0.50907	0.459694		0.0350628	1.12874	1.92159		0.240703	0.200909	0.253973		0.240703	0.50907	0.459694		0.240703	0.24416	0.243347		0.240703	0.578103	0.710948
0.0400629	1.2203	1.91347		0.233707	0.432194	0.381568		0.0400629	1.26455	2.10347		0.233707	0.157596	0.194972		0.233707	0.432194	0.381568		0.233707	0.198097	0.192347		0.233707	0.496039	0.600322
0.045063	1.36568	2.08659		0.226712	0.369693	0.313442		0.045063	1.40568	2.29035		0.226712	0.118283	0.150971		0.226712	0.369693	0.313442		0.226712	0.173159	0.164909		0.226712	0.4356	0.51157
0.0500631	1.50662	2.27222		0.219716	0.312817	0.264066		0.0500631	1.55637	2.47348		0.219716	0.0909701	0.11547		0.219716	0.312817	0.264066		0.219716	0.142908	0.137471		0.219716	0.375974	0.437194
0.0550632	1.66262	2.46722		0.21272	0.270941	0.215316		0.0550632	1.723	2.66223		0.21272	0.0714073	0.0825325		0.21272	0.270941	0.215316		0.21272	0.122346	0.110345		0.21272	0.332161	0.373443
0.0600634	1.82971	2.66223		0.205724	0.231566	0.177784		0.0600634	1.89534	2.86473		0.205724	0.052907	0.0557821		0.205724	0.231566	0.177784		0.205724	0.102095	0.0895326		0.205724	0.286598	0.317817
0.0650635	1.99597	2.86723		0.198729	0.197909	0.143158		0.0650635	2.07847	3.07536		0.198729	0.0382193	0.0300942		0.198729	0.197909	0.143158		0.198729	0.0863451	0.0783449		0.198729	0.257973	0.276567
0.0700636	2.1716	3.07223		0.191733	0.167971	0.120283		0.0700636	2.27035	3.28661		0.191733	0.020594	0.0155315		0.191733	0.167971	0.120283		0.191733	0.0739074	0.0575946		0.191733	0.22166	0.235316
0.0750637	2.34597	3.28974		0.184737	0.143658	0.0917201		0.0750637	2.4541	3.50037		0.184737	0.00990638	-0.0022813		0.184737	0.143658	0.0917201		0.184737	0.0615322	0.047907		0.184737	0.195347	0.196784
0.0800638	2.5191	3.51349		0.177742	0.115595	0.0684698		0.0800638	2.65223	3.71475		0.177742	0.0040938	-0.0167815		0.177742	0.115595	0.0684698		0.177742	0.050907	0.0336567		0.177742	0.166596	0.163346
0.0850639	2.70723	3.72537		0.170746	0.0965327	0.0459694		0.0850639	2.85223	3.93225		0.170746	-0.00821889	-0.0399694		0.170746	0.0965327	0.0459694		0.170746	0.0390318	0.0242816		0.170746	0.143783	0.135158
0.090064	2.87911	3.94725		0.16375	0.0744074	0.0327817		0.090064	3.04161	4.14475		0.16375	-0.017594	-0.0454695		0.16375	0.0744074	0.0327817		0.16375	0.0290317	0.0140314		0.16375	0.119096	0.104595
0.0950637	3.05723	4.1585		0.156754	0.0600947	0.0117189		0.0950637	3.24224	4.35038		0.156754	-0.0339286	-0.0674073		0.156754	0.0600947	0.0117189		0.156754	0.0205315	0.0044688		0.156754	0.102408	0.0776574
0.100064	3.22286	4.38038		0.149759	0.0398443	-0.00353132		0.100064	3.44037	4.55976		0.149759	-0.04066	-0.077595		0.149759	0.0398443	-0.00353132		0.149759	0.0126564	-0.0085939		0.149759	0.0793449	0.0573446
0.105064	3.38286	4.58226		0.142763	0.0224066	-0.0220941		0.105064	3.62974	4.76476		0.142763	-0.0503164	-0.0939077		0.142763	0.0224066	-0.0220941		0.142763	0.00509381	-0.0137815		0.142763	0.0619697	0.0322192
0.110064	3.54537	4.78976		0.135767	0.00971888	-0.0356568		0.110064	3.80975	4.97039		0.135767	-0.0582415	-0.101345		0.135767	0.00971888	-0.0356568		0.135767	-0.00521885	-0.0254067		0.135767	0.0432819	0.0123439
0.115064	3.69599	4.99789		0.128771	-0.00503134	-0.057304		0.115064	3.98725	5.16352		0.128771	-0.0694667	-0.124596		0.128771	-0.00503134	-0.057304		0.128771	-0.0167815	-0.0309067		0.128771	0.0221566	-0.0084689
0.120064	3.84287	5.19539		0.121776	-0.0170315	-0.071498		0.120064	4.1585	5.35227		0.121776	-0.0764168	-0.137971		0.121776	-0.0170315	-0.071498		0.121776	-0.0192191	-0.0413444		0.121776	0.00959388	-0.0289692
0.125064	3.97162	5.39289		0.11478	-0.0355943	-0.0923358		0.125064	4.31475	5.53415		0.11478	-0.0842919	-0.153846		0.11478	-0.0355943	-0.0923358		0.11478	-0.0329224	-0.0524071		0.11478	-0.00971892	-0.047907
0.130064	4.096	5.58165		0.107784	-0.0521977	-0.107492		0.130064	4.47976	5.7104		0.107784	-0.0949608	-0.167596		0.107784	-0.0521977	-0.107492		0.107784	-0.0351474	-0.0640322		0.107784	-0.0269598	-0.0682198
0.135065	4.22038	5.76915		0.100788	-0.0686354	-0.129943		0.135065	4.62663	5.88978		0.100788	-0.0984984	-0.187034		0.100788	-0.0686354	-0.129943		0.100788	-0.0473789	-0.0758449		0.100788	-0.0440163	-0.0909702
0.140065	4.33913	5.95165		0.0937928	-0.0852607	-0.151843		0.140065	4.77476	6.06228		0.0937928	-0.10708	-0.203784		0.0937928	-0.0852607	-0.151843		0.0937928	-0.0525352	-0.0879076		0.0937928	-0.0650104	-0.113408
0.145065	4.44288	6.13791		0.086797	-0.103848	-0.184293		0.145065	4.91226	6.23353		0.086797	-0.120092	-0.230722		0.086797	-0.103848	-0.184293		0.086797	-0.0659354	-0.10222		0.086797	-0.0807794	-0.138908
0.150065	4.54476	6.31728		0.0798013	-0.130805	-0.21441		0.150065	5.05039	6.40291		0.0798013	-0.12368	-0.246723		0.0798013	-0.130805	-0.21441		0.0798013	-0.0753543	-0.119721		0.0798013	-0.100998	-0.164034
0.155065	4.64663	6.51041		0.0728056	-0.153718	-0.252598		0.155065	5.18664	6.56854		0.0728056	-0.133149	-0.270098		0.0728056	-0.153718	-0.252598		0.0728056	-0.0894857	-0.140221		0.0728056	-0.120961	-0.199472
0.160065	4.75789	6.69667		0.0658098	-0.185387	-0.305473		0.160065	5.33039	6.73167		0.0658098	-0.146137	-0.293348		0.0658098	-0.185387	-0.305473		0.0658098	-0.0990609	-0.161784		0.0658098	-0.143199	-0.235035
0.165065	4.85351	6.88917		0.0588141	-0.215097	-0.368099		0.165065	5.4604	6.90979		0.0588141	-0.154399	-0.319224		0.0588141	-0.215097	-0.368099		0.0588141	-0.117974	-0.187597		0.0588141	-0.165262	-0.280723
0.170065	4.96539	7.08417		0.0518184	-0.257785	-0.442601		0.170065	5.60665	7.08354		0.0518184	-0.162099	-0.344287		0.0518184	-0.257785	-0.442601		0.0518184	-0.132036	-0.221597		0.0518184	-0.196556	-0.326286
0.175065	5.07289	7.28917		0.0448226	-0.306473	-0.537352		0.175065	5.7529	7.2698		0.0448226	-0.173212	-0.363412		0.0448226	-0.306473	-0.537352		0.0448226	-0.157368	-0.254223		0.0448226	-0.22641	-0.392912
0.180065	5.18789	7.49293		0.0378269	-0.364849	-0.653416		0.180065	5.89665	7.4648		0.0378269	-0.179087	-0.386037		0.0378269	-0.364849	-0.653416		0.0378269	-0.183081	-0.296286		0.0378269	-0.270473	-0.470913
0.185065	5.31102	7.6998		0.0308312	-0.431725	-0.801606		0.185065	6.05228	7.65355		0.0308312	-0.193097	-0.411663		0.0308312	-0.431725	-0.801606		0.0308312	-0.205034	-0.347912		0.0308312	-0.317224	-0.572603
0.190065	5.42789	7.92168		0.0238354	-0.516414	-0.972734		0.190065	6.22166	7.84543		0.0238354	-0.206534	-0.429038		0.0238354	-0.516414	-0.972734		0.0238354	-0.24141	-0.409475		0.0238354	-0.380975	-0.689667
0.195065	5.55852	8.15231		0.0168397	-0.623666	-1.1768		0.195065	6.38541	8.04606		0.0168397	-0.221847	-0.455476		0.0168397	-0.623666	-1.1768		0.0168397	-0.275598	-0.476289		0.0168397	-0.452226	-0.835044
0.200066	5.69415	8.38544		0.00984397	-0.750418	-1.41343		0.200066	6.55729	8.26106		0.00984397	-0.233785	-0.473914		0.00984397	-0.750418	-1.41343		0.00984397	-0.314974	-0.533352		0.00984397	-0.540415	-0.994421
0.205066	5.82978	8.61732		0.00284823	-0.91342	-1.67274		0.205066	6.72916	8.47232		0.00284823	-0.25391	-0.502851		0.00284823	-0.91342	-1.67274		0.00284823	-0.359037	-0.596353		0.00284823	-0.640791	-1.16067
0.210066	5.97228	8.8592		-0.0041475	-1.10799	-1.93512		0.210066	6.90542	8.67295		-0.0041475	-0.267848	-0.524414		-0.0041475	-1.10799	-1.93512		-0.0041475	-0.407037	-0.634041		-0.0041475	-0.754793	-1.32449
0.215066	6.11478	9.1017		-0.0111432	-1.33736	-2.17535		0.215066	7.08792	8.89107		-0.0111432	-0.281411	-0.54529		-0.0111432	-1.33736	-2.17535		-0.0111432	-0.459726	-0.661666		-0.0111432	-0.88242	-1.4693
0.220066	6.26166	9.33171		-0.018139	-1.61093	-2.3716		0.220066	7.2698	9.10045		-0.018139	-0.294786	-0.552165		-0.018139	-1.61093	-2.3716		-0.018139	-0.502914	-0.682104		-0.018139	-1.01986	-1.58906
0.225066	6.39978	9.57108		-0.0251347	-1.9085	-2.47848		0.225066	7.45105	9.30983		-0.0251347	-0.308598	-0.573165		-0.0251347	-1.9085	-2.47848		-0.0251347	-0.544415	-0.70698		-0.0251347	-1.15286	-1.70618
0.230066	6.54354	9.79859		-0.0321304	-2.16222	-2.53785		0.230066	7.62855	9.50608		-0.0321304	-0.320536	-0.572603		-0.0321304	-2.16222	-2.53785		-0.0321304	-0.565165	-0.732792		-0.0321304	-1.27274	-1.83693
0.235066	6.67479	10.0286		-0.0391262	-2.30972	-2.61785		0.235066	7.79606	9.69484		-0.0391262	-0.335974	-0.573165		-0.0391262	-2.30972	-2.61785		-0.0391262	-0.563915	-0.768731		-0.0391262	-1.3563	-1.98597
0.240066	6.80729	10.2442		-0.0461219	-2.32785	-2.7166		0.240066	7.96418	9.88859		-0.0461219	-0.353412	-0.57479		-0.0461219	-2.32785	-2.7166		-0.0461219	-0.567477	-0.801919		-0.0461219	-1.42012	-2.14722
0.245066	6.92917	10.4598		-0.0531176	-2.35597	-2.81098		0.245066	8.12856	10.0673		-0.0531176	-0.370037	-0.572103		-0.0531176	-2.35597	-2.81098		-0.0531176	-0.588353	-0.839857		-0.0531176	-1.49662	-2.31972
0.250066	7.04104	10.6574		-0.0601134	-2.4191	-2.89661		0.250066	8.27856	10.2317		-0.0601134	-0.381287	-0.564602		-0.0601134	-2.4191	-2.89661		-0.0601134	-0.609666	-0.864482		-0.0601134	-1.62356	-2.4691
0.255066	7.15042	10.8449		-0.0671091	-2.5166	-2.95536		0.255066	8.42669	10.3855		-0.0671091	-0.390225	-0.56304		-0.0671091	-2.5166	-2.95536		-0.0671091	-0.632291	-0.889107		-0.0671091	-1.753	-2.58535
0.260067	7.2498	11.0224		-0.0741048	-2.60598	-2.97911		0.260067	8.55544	10.5198		-0.0741048	-0.38935	-0.562055		-0.0741048	-2.60598	-2.97911		-0.0741048	-0.654854	-0.89517		-0.0741048	-1.87756	-2.65535
0.265067	7.3373	11.1774		-0.0811005	-2.6966	-2.96161		0.265067	8.68857	10.6473		-0.0811005	-0.390443	-0.560602		-0.0811005	-2.6966	-2.96161		-0.0811005	-0.682854	-0.886545		-0.0811005	-1.96972	-2.6766
0.270067	7.40605	11.328		-0.0880963	-2.7516	-2.90786		0.270067	8.79982	10.748		-0.0880963	-0.39135	-0.567809		-0.0880963	-2.7516	-2.90786		-0.0880963	-0.693792	-0.87242		-0.0880963	-2.04034	-2.64973
0.275067	7.46793	11.4549		-0.095092	-2.80723	-2.81473		0.275067	8.89295	10.8442		-0.095092	-0.39085	-0.573165		-0.095092	-2.80723	-2.81473		-0.095092	-0.706792	-0.850982		-0.095092	-2.08784	-2.58473
0.280067	7.53043	11.5592		-0.102088	-2.80848	-2.68285		0.280067	8.98108	10.9199		-0.102088	-0.382912	-0.575415		-0.102088	-2.80848	-2.68285		-0.102088	-0.70773	-0.811731		-0.102088	-2.09284	-2.47098
0.285067	7.5723	11.6624		-0.109083	-2.79473	-2.52348		0.285067	9.04358	10.9811		-0.109083	-0.387412	-0.596603		-0.109083	-2.79473	-2.52348		-0.109083	-0.71148	-0.773731		-0.109083	-2.07534	-2.32347
0.290067	7.6073	11.7317		-0.116079	-2.72723	-2.3291		0.290067	9.10483	11.0292		-0.116079	-0.376912	-0.616603		-0.116079	-2.72723	-2.3291		-0.116079	-0.71173	-0.725042		-0.116079	-2.02472	-2.14535
0.295067	7.6248	11.8011		-0.123075	-2.63598	-2.12035		0.295067	9.1542	11.058		-0.123075	-0.384475	-0.657166		-0.123075	-2.63598	-2.12035		-0.123075	-0.710167	-0.677979		-0.123075	-1.94347	-1.95534
0.300067	7.63731	11.848		-0.130071	-2.5141	-1.90722		0.300067	9.1917	11.0711		-0.130071	-0.3871	-0.695042		-0.130071	-2.5141	-1.90722		-0.130071	-0.681479	-0.625978		-0.130071	-1.84034	-1.75409
0.305067	7.64543	11.883		-0.137066	-2.36035	-1.69846		0.305067	9.21733	11.0917		-0.137066	-0.3981	-0.75248		-0.137066	-2.36035	-1.69846		-0.137066	-0.660229	-0.59454		-0.137066	-1.71221	-1.57409
0.310067	7.65043	11.9099		-0.144062	-2.1816	-1.50721		0.310067	9.23608	11.0774		-0.144062	-0.404662	-0.797293		-0.144062	-2.1816	-1.50721		-0.144062	-0.620416	-0.56104		-0.144062	-1.57221	-1.40846
0.315067	7.63543	11.9217		-0.151058	-2.00034	-1.34158		0.315067	9.2442	11.0674		-0.151058	-0.426975	-0.850982		-0.151058	-2.00034	-1.34158		-0.151058	-0.587353	-0.553915		-0.151058	-1.42221	-1.28971
0.320067	7.62855	11.938		-0.158054	-1.80659	-1.19846		0.320067	9.24608	11.0642		-0.158054	-0.445226	-0.89367		-0.158054	-1.80659	-1.19846		-0.158054	-0.551977	-0.557227		-0.158054	-1.28846	-1.20096
0.325068	7.62355	11.933		-0.165049	-1.62909	-1.09095		0.325068	9.24045	11.0442		-0.165049	-0.472226	-0.931796		-0.165049	-1.62909	-1.09095		-0.165049	-0.525289	-0.586228		-0.165049	-1.16971	-1.16283
0.330068	7.6123	11.9405		-0.172045	-1.46659	-1.0147		0.330068	9.23608	11.0211		-0.172045	-0.501539	-0.965171		-0.172045	-1.46659	-1.0147		-0.172045	-0.514227	-0.628666		-0.172045	-1.07908	-1.16658
0.335068	7.60605	11.9299		-0.179041	-1.33971	-0.956577		0.335068	9.23545	11.0055		-0.179041	-0.547977	-1.00211		-0.179041	-1.33971	-0.956577		-0.179041	-0.516602	-0.695354		-0.179041	-1.0347	-1.22283
0.340068	7.59293	11.933		-0.186037	-1.23908	-0.922202		0.340068	9.23233	10.9849		-0.186037	-0.60004	-1.0203		-0.186037	-1.23908	-0.922202		-0.186037	-0.533227	-0.771293		-0.186037	-1.03283	-1.30908
0.345068	7.58355	11.9342		-0.193032	-1.17846	-0.900326		0.345068	9.22795	10.9624		-0.193032	-0.669042	-1.06911		-0.193032	-1.17846	-0.900326		-0.193032	-0.58304	-0.858919		-0.193032	-1.07533	-1.43721
0.350068	7.57355	11.928						0.350068	9.22108	10.9517
0.355068	7.57293	11.9311						0.355068	9.2242	10.938
0.360068	7.5773	11.938						0.360068	9.22655	10.9355
0.365068	7.57793	11.9411						0.365068	9.23045	10.9317
0.370068	7.58105	11.9642						0.370068	9.23045	10.9324
0.375068	7.58605	11.9761						0.375068	9.24545	10.9411
0.380068	7.59293	12.0055						0.380068	9.26233	10.9542
0.385068	7.61168	12.028						0.385068	9.2792	10.9661
0.390069	7.61918	12.0599						0.390069	9.28608	10.9867
0.395069	7.6323	12.088						0.395069	9.31358	10.9986
0.400069	7.64606	12.1267						0.400069	9.32045	11.0199
0.405069	7.65605	12.1555						0.405069	9.35045	11.0424
0.410069	7.67793	12.1842						0.410069	9.36233	11.0605
0.415069	7.68668	12.2199						0.415069	9.37171	11.0817
0.420069	7.68481	12.2536						0.420069	9.3892	11.0967
0.425069	7.69168	12.2918						0.425069	9.40483	11.1124
0.430069	7.6998	12.3086						0.430069	9.40421	11.1249
0.435069	7.6948	12.3405						0.435069	9.40421	11.1386
0.440069	7.68856	12.3618						0.440069	9.40358	11.1424
0.445069	7.6773	12.3674						0.445069	9.40358	11.1367
0.450069	7.67855	12.3761						0.450069	9.38546	11.133
0.45507	7.6598	12.3749						0.45507	9.37171	11.1255
0.46007	7.63793	12.3643						0.46007	9.35171	11.1142
0.46507	7.62105	12.3586						0.46507	9.32671	11.0924
0.47007	7.58418	12.3374						0.47007	9.28545	11.0605
0.47507	7.56043	12.3093						0.47507	9.25608	11.028
0.48007	7.52105	12.2743						0.48007	9.2067	10.9886
0.48507	7.48855	12.2318						0.48507	9.16295	10.9392
0.49007	7.44418	12.1717						0.49007	9.1067	10.8924
0.49507	7.39355	12.1124						0.49507	9.05107	10.8261
0.50007	7.34042	12.0536						0.50007	8.98795	10.763
0.50507	7.29292	11.9817						0.50507	8.92107	10.698
0.51007	7.23355	11.903						0.51007	8.87232	10.623
0.51507	7.18105	11.8224						0.51507	8.7967	10.5461
0.520071	7.10917	11.7305						0.520071	8.7167	10.4617
0.525071	7.0523	11.6411						0.525071	8.65044	10.3792
0.530071	6.98417	11.5424						0.530071	8.56544	10.2917
0.53507	6.92292	11.4467						0.53507	8.49857	10.193
0.540071	6.84917	11.3367						0.540071	8.41919	10.1023
0.545071	6.78479	11.2336						0.545071	8.34669	10.0092
0.550071	6.71541	11.1211						0.550071	8.26669	9.91609
0.555071	6.65229	11.018						0.555071	8.19919	9.80984
0.560071	6.58791	10.9055						0.560071	8.12294	9.72046
0.565071	6.51791	10.8017						0.565071	8.05169	9.61108
0.570071	6.44916	10.6849						0.570071	7.97731	9.52108
0.575071	6.39978	10.5798						0.575071	7.91543	9.42546
0.580071	6.34104	10.4786						0.580071	7.85793	9.32733
0.585072	6.28228	10.3673						0.585072	7.79793	9.2442
0.590072	6.23041	10.273						0.590072	7.76043	9.1492
0.595072	6.18228	10.1786						0.595072	7.7123	9.06857
0.600071	6.14041	10.0936						0.600071	7.68106	8.9992
0.605072	6.09915	10.0086						0.605072	7.65168	8.92232
0.610072	6.07103	9.93171						0.610072	7.62355	8.85107
0.615072	6.04353	9.85796						0.615072	7.62418	8.79732
0.620072	6.0229	9.79421						0.620072	7.6173	8.73545
0.625072	6.00228	9.73671						0.625072	7.61793	8.69669
0.630072	5.99728	9.68483						0.630072	7.63918	8.65357
0.635072	6.00103	9.63546						0.635072	7.6598	8.61857
0.640072	6.00665	9.59108						0.640072	7.68918	8.58982
0.645072	6.0179	9.55921						0.645072	7.71543	8.56169
0.650073	6.03665	9.52983						0.650073	7.76918	8.54544
0.655073	6.07353	9.50421						0.655073	7.82356	8.54232
0.660072	6.10041	9.49108						0.660072	7.87793	8.53169
0.665072	6.14103	9.48733						0.665072	7.95419	8.54044
0.670073	6.18853	9.47921						0.670073	8.01856	8.56044
0.675073	6.24728	9.48858						0.675073	8.10919	8.58294
0.680073	6.31666	9.50921						0.680073	8.19231	8.61482
0.685073	6.39291	9.52983						0.685073	8.29731	8.66107
0.690073	6.48416	9.56296						0.690073	8.39294	8.71982
0.695073	6.58604	9.60546						0.695073	8.51357	8.7742
0.700073	6.68666	9.77046						0.700073	8.62732	8.8567
0.695073	6.01915	9.09358						0.695073	7.74668	8.04668
0.690073	5.52227	8.33294						0.690073	7.09355	7.44293
0.685073	5.12039	7.73856						0.685073	6.56604	6.92979
0.680073	4.78101	7.23855						0.680073	6.10478	6.50791
0.675073	4.48225	6.80604						0.675073	5.70727	6.12228
0.670073	4.22288	6.43041						0.670073	5.36352	5.79728
0.665072	3.97912	6.0904						0.665072	5.05539	5.49727
0.660072	3.77162	5.78478						0.660072	4.78726	5.23227
0.655073	3.58662	5.5104						0.655073	4.53226	4.98289
0.650073	3.42036	5.26352						0.650073	4.306	4.76976
0.645072	3.25286	5.03101						0.645072	4.11288	4.56538
0.640072	3.11099	4.81789						0.640072	3.92475	4.37413
0.635072	2.98411	4.62976						0.635072	3.74912	4.20163
0.630072	2.85036	4.45601						0.630072	3.59349	4.0385
0.625072	2.7466	4.281						0.625072	3.45599	3.896
0.620072	2.64348	4.12538						0.620072	3.31536	3.75287
0.615072	2.53785	3.97725						0.615072	3.19349	3.62662
0.610072	2.4416	3.84787						0.610072	3.07161	3.49974
0.605072	2.36347	3.72099						0.605072	2.96973	3.38912
0.600071	2.2791	3.59662						0.600071	2.86161	3.27786
0.595072	2.2091	3.47599						0.595072	2.76785	3.17161
0.590072	2.13972	3.36411						0.590072	2.67348	3.07286
0.585072	2.06534	3.26099						0.585072	2.5941	2.98036
0.580071	2.00222	3.16224						0.580071	2.50848	2.88723
0.575071	1.94159	3.06161						0.575071	2.42972	2.80848
0.570071	1.87159	2.97411						0.570071	2.3516	2.72348
0.565071	1.82534	2.88848						0.565071	2.28785	2.6416
0.560071	1.76909	2.8141						0.560071	2.21535	2.56473
0.555071	1.72096	2.7216						0.555071	2.15347	2.49035
0.550071	1.66721	2.65285						0.550071	2.08347	2.41785
0.545071	1.61971	2.56973						0.545071	2.02534	2.35285
0.540071	1.57221	2.50098						0.540071	1.97159	2.28972
0.53507	1.52596	2.4266						0.53507	1.90847	2.22097
0.530071	1.48159	2.36097						0.530071	1.85909	2.15847
0.525071	1.43283	2.2966						0.525071	1.80597	2.09847
0.520071	1.39346	2.2191						0.520071	1.74409	2.03972
0.51507	1.34471	2.1666						0.51507	1.70409	1.98222
0.51007	1.31221	2.10347						0.51007	1.64534	1.91534
0.50507	1.26533	2.03784						0.50507	1.59971	1.87159
0.50007	1.23971	1.97534						0.50007	1.54971	1.81534
0.49507	1.19346	1.91659						0.49507	1.51159	1.75659
0.49007	1.1497	1.86284						0.49007	1.46471	1.70346
0.48507	1.12283	1.80222						0.48507	1.41783	1.64721
0.48007	1.0872	1.74846						0.48007	1.37408	1.59409
0.47507	1.05158	1.69596						0.47507	1.33221	1.55284
0.47007	1.01533	1.63221						0.47007	1.29408	1.50033
0.46507	0.982203	1.58784						0.46507	1.24471	1.44783
0.46007	0.944076	1.53409						0.46007	1.20721	1.40471
0.45507	0.912201	1.48471						0.45507	1.15971	1.34908
0.450069	0.874076	1.42971						0.450069	1.1247	1.30846
0.445069	0.847826	1.38533						0.445069	1.08658	1.26346
0.440069	0.8147	1.33408						0.440069	1.04095	1.21908
0.435069	0.78845	1.28971						0.435069	1.00158	1.17095
0.430069	0.747824	1.24158						0.430069	0.967827	1.12908
0.425069	0.715947	1.19096						0.425069	0.934701	1.0847
0.420069	0.684698	1.1497						0.420069	0.889075	1.03533
0.415069	0.655947	1.10033						0.415069	0.859075	0.999079
0.410069	0.627196	1.05658						0.410069	0.826576	0.956576
0.405069	0.600946	1.01658						0.405069	0.7847	0.922201
0.400069	0.570321	0.970328						0.400069	0.749073	0.879076
0.395069	0.544696	0.920327						0.395069	0.714073	0.84095
0.390069	0.514071	0.882826						0.390069	0.683448	0.800323
0.385068	0.489695	0.84095						0.385068	0.642822	0.768449
0.380068	0.456569	0.804698						0.380068	0.615323	0.726573
0.375068	0.43407	0.774074						0.375068	0.584695	0.684698
0.370068	0.408444	0.734699						0.370068	0.552821	0.663447
0.365068	0.384068	0.702822						0.365068	0.521569	0.625947
0.360068	0.357194	0.662198						0.360068	0.494695	0.591571
0.355068	0.332224	0.626571						0.355068	0.465944	0.55407
0.350068	0.310349	0.595946						0.350068	0.440319	0.526571
0.345068	0.292036	0.560946						0.345068	0.409069	0.492194
0.340068	0.266223	0.529695						0.340068	0.387819	0.470943
0.335068	0.242472	0.495319						0.335068	0.358443	0.444069
0.330068	0.227847	0.47282						0.330068	0.338099	0.407193
0.325068	0.205472	0.43782						0.325068	0.313411	0.382819
0.320067	0.185472	0.411568						0.320067	0.293848	0.362818
0.315067	0.166596	0.382192						0.315067	0.269348	0.337411
0.310067	0.145033	0.361569						0.310067	0.246035	0.311786
0.305067	0.134283	0.326911						0.305067	0.22141	0.286661
0.300067	0.114346	0.310286						0.300067	0.201659	0.264785
0.295067	0.0922201	0.285223						0.295067	0.179722	0.243973
0.290067	0.076345	0.26741						0.290067	0.162096	0.216035
0.285067	0.0568447	0.237472						0.285067	0.144971	0.201534
0.280067	0.0495319	0.219597						0.280067	0.123283	0.173721
0.275067	0.0339692	0.191409						0.275067	0.10347	0.158471
0.270067	0.012969	0.175034						0.270067	0.0872827	0.138533
0.265067	0.00640631	0.156034						0.265067	0.0739698	0.115845
0.260067	-0.00971889	0.132658						0.260067	0.0536571	0.0972826
0.255066	-0.0279067	0.110908						0.255066	0.0381567	0.0807824
0.250066	-0.0375943	0.0891576						0.250066	0.0167816	0.0633447
0.245066	-0.0549071	0.0717199						0.245066	0.00396872	0.0429695
0.240066	-0.0657197	0.0534697						0.240066	-0.011219	0.0253441
0.235066	-0.0777199	0.0435944						0.235066	-0.0272818	0.011344
0.230066	-0.0959077	0.0207815						0.230066	-0.0477819	-0.00809383
0.225066	-0.102908	0.00521874						0.225066	-0.0575322	-0.0226567
0.220066	-0.117908	-0.0123439						0.220066	-0.0719699	-0.0365319
0.215066	-0.134596	-0.0289693						0.215066	-0.0905327	-0.0547196
0.210066	-0.142846	-0.045157						0.210066	-0.104033	-0.0674698
0.205066	-0.158784	-0.0621573						0.205066	-0.119221	-0.0907826
0.200066	-0.173721	-0.08022						0.200066	-0.128158	-0.0987828
0.195065	-0.186034	-0.10122						0.195065	-0.148534	-0.120846
0.190065	-0.192972	-0.11422						0.190065	-0.160159	-0.140408
0.185065	-0.209972	-0.132221						0.185065	-0.175909	-0.159471
0.180065	-0.22041	-0.152909						0.180065	-0.185222	-0.173596
0.175065	-0.233347	-0.164909						0.175065	-0.203972	-0.184784
0.170065	-0.24241	-0.188222						0.170065	-0.220785	-0.202347
0.165065	-0.261098	-0.200222						0.165065	-0.237722	-0.22166
0.160065	-0.281536	-0.220035						0.160065	-0.247723	-0.23541
0.155065	-0.289723	-0.24516						0.155065	-0.268535	-0.257535
0.150065	-0.302973	-0.258973						0.150065	-0.282348	-0.27266
0.145065	-0.324099	-0.281973						0.145065	-0.298036	-0.296098
0.140065	-0.341849	-0.308536						0.140065	-0.320161	-0.320661
0.135065	-0.357224	-0.329599						0.135065	-0.337161	-0.349412
0.130064	-0.377912	-0.359474						0.130064	-0.359349	-0.375537
0.125064	-0.399475	-0.396037						0.125064	-0.383475	-0.408913
0.120064	-0.428788	-0.424538						0.120064	-0.4061	-0.443913
0.115064	-0.459351	-0.465288						0.115064	-0.439663	-0.490976
0.110064	-0.493851	-0.516227						0.110064	-0.469538	-0.537789
0.105064	-0.532727	-0.57904						0.105064	-0.512289	-0.598603
0.100064	-0.583353	-0.652729						0.100064	-0.556415	-0.666541
0.0950637	-0.637916	-0.73248						0.0950637	-0.614853	-0.74598
0.090064	-0.699729	-0.826169						0.090064	-0.685542	-0.847794
0.0850639	-0.772106	-0.943421						0.0850639	-0.76023	-0.961733
0.0800638	-0.864169	-1.07817						0.0800638	-0.847794	-1.09936
0.0750637	-0.968484	-1.23549						0.0750637	-0.958921	-1.25436
0.0700636	-1.08742	-1.41274						0.0700636	-1.0743	-1.4418
0.0650635	-1.22693	-1.62418						0.0650635	-1.21961	-1.65462
0.0600634	-1.38105	-1.86593						0.0600634	-1.38111	-1.89094
0.0550632	-1.55818	-2.13222						0.0550632	-1.55968	-2.16222
0.0500631	-1.76318	-2.42597						0.0500631	-1.7635	-2.4666
0.045063	-1.98347	-2.75473						0.045063	-1.99034	-2.79911
0.0400629	-2.21972	-3.11411						0.0400629	-2.2316	-3.16536
0.0350628	-2.4766	-3.50724						0.0350628	-2.49598	-3.55849
0.0300632	-2.75848	-3.92287						0.0300632	-2.77973	-3.98287
0.025063	-3.04661	-4.3635						0.025063	-3.07724	-4.43163
0.0200629	-3.34974	-4.82976						0.0200629	-3.38849	-4.89851
0.0150628	-3.66287	-5.30477						0.0150628	-3.70412	-5.3854
0.0100627	-3.986	-5.79415						0.0100627	-4.03162	-5.88853
0.00506258	-4.3185	-6.30291						0.00506258	-4.36225	-6.40916
6.24657e-05	-4.65288	-6.82292						6.24657e-05	-4.69976	-6.94604
-0.00493765	-4.98976	-7.34668						-0.00493765	-5.04914	-7.48168
-0.00993776	-5.33727	-7.87918						-0.00993776	-5.39602	-8.02481
-0.0149379	-5.68227	-8.41732						-0.0149379	-5.74915	-8.57107
-0.019938	-6.03853	-8.95733						-0.019938	-6.10853	-9.11733
-0.0249381	-6.39854	-9.50796						-0.0249381	-6.47041	-9.67796
-0.0299382	-6.76479	-10.0592						-0.0299382	-6.84729	-10.2448
-0.0349379	-7.14167	-10.6286						-0.0349379	-7.2273	-10.8186
-0.039938	-7.52105	-11.1905						-0.039938	-7.6048	-11.3974
-0.0449381	-7.90543	-11.7742						-0.0449381	-7.99981	-11.9849
-0.0499382	-8.29044	-12.3443						-0.0499382	-8.39107	-12.5711
-0.0549383	-8.6792	-12.9355						-0.0549383	-8.77982	-13.1636
-0.0599384	-9.0617	-13.5211						-0.0599384	-9.16795	-13.7593
-0.0649385	-9.43796	-14.0924						-0.0649385	-9.54983	-14.3405
-0.0699387	-9.80609	-14.6649						-0.0699387	-9.91796	-14.9168
-0.0749388	-10.153	-15.2168						-0.0749388	-10.2761	-15.4837
-0.0799389	-10.4798	-15.7524						-0.0799389	-10.613	-16.0312
-0.084939	-10.8067	-16.2806						-0.084939	-10.9367	-16.5562
-0.0899391	-11.1024	-16.7762						-0.0899391	-11.2324	-17.0706
-0.0949388	-11.3774	-17.2034						-0.0949388	-11.5117	-17.5034
-0.0999391	-11.6449	-17.6721						-0.0999391	-11.7774	-17.9471
-0.104939	-11.883	-18.0722						-0.104939	-12.0161	-18.3659
-0.109939	-12.1199	-18.4409						-0.109939	-12.2436	-18.7909
-0.114939	-12.3293	-18.8222						-0.114939	-12.4524	-19.1534
-0.119939	-12.5393	-19.2159						-0.119939	-12.6549	-19.5597
-0.124939	-12.7361	-19.5409						-0.124939	-12.858	-19.8847
-0.12994	-12.9324	-19.8847						-0.12994	-13.0361	-20.2222
-0.13494	-13.1205	-20.1597						-0.13494	-13.2143	-20.5222
-0.13994	-13.2955	-20.4597						-0.13994	-13.3905	-20.8222
-0.14494	-13.468	-20.7534						-0.14494	-13.5524	-21.1472
-0.14994	-13.6368	-21.0284						-0.14994	-13.7055	-21.4722
-0.15494	-13.7849	-21.2847						-0.15494	-13.858	-21.716
-0.15994	-13.9324	-21.5722						-0.15994	-13.9924	-21.9972
-0.16494	-14.0755	-21.7785						-0.16494	-14.1199	-22.2347
-0.16994	-14.2012	-22.0035						-0.16994	-14.2224	-22.4347
-0.17494	-14.3124	-22.2285						-0.17494	-14.328	-22.666
-0.17994	-14.4062	-22.391						-0.17994	-14.4168	-22.866
-0.18494	-14.4924	-22.5222						-0.18494	-14.4837	-23.0222
-0.18994	-14.5562	-22.6722						-0.18994	-14.5412	-23.1472
-0.194941	-14.6099	-22.766						-0.194941	-14.5805	-23.2722
-0.199941	-14.6455	-22.8722						-0.199941	-14.5968	-23.3785
-0.204941	-14.6605	-22.8972						-0.204941	-14.608	-23.4222
-0.209941	-14.6674	-22.916						-0.209941	-14.5993	-23.4597
-0.214941	-14.6499	-22.941						-0.214941	-14.5762	-23.4847
-0.219941	-14.623	-22.8972						-0.219941	-14.5305	-23.4972
-0.224941	-14.5749	-22.8597						-0.224941	-14.4687	-23.4285
-0.229941	-14.5155	-22.816						-0.229941	-14.3968	-23.3847
-0.234941	-14.4443	-22.7097						-0.234941	-14.3087	-23.291
-0.239941	-14.3599	-22.5597						-0.239941	-14.2074	-23.1597
-0.244941	-14.263	-22.4285						-0.244941	-14.0999	-23.0472
-0.249941	-14.153	-22.2847						-0.249941	-13.9749	-22.9035
-0.254941	-14.0362	-22.1285						-0.254941	-13.8499	-22.7535
-0.259942	-13.9099	-21.9222						-0.259942	-13.7155	-22.566
-0.264942	-13.7799	-21.7535						-0.264942	-13.5693	-22.3785
-0.269942	-13.6418	-21.5285						-0.269942	-13.4211	-22.166
-0.274942	-13.4993	-21.316						-0.274942	-13.2649	-21.9785
-0.279942	-13.358	-21.1285						-0.279942	-13.1049	-21.766
-0.284942	-13.2086	-20.8659						-0.284942	-12.9474	-21.5035
-0.289942	-13.0599	-20.6409						-0.289942	-12.788	-21.2597
-0.294942	-12.9168	-20.4222						-0.294942	-12.6318	-21.0597

## Sheet: d
3CL\+(pro) concentration	Peak Shift
\g(m)g/ml	mV		Peak shifts are calculated by:
425	55		* Finding the maximal current value of the sample measurement and getting its row number by using the Excel formula "=MATCH(MAX(Current),array,0)".
106.25	50		*Matching the potential of the maximal current by using the Excel formula "=INDEX(Potential,MaxRowNo)".
53.125	25		*Repeating for the measurement of the added substrate.
26.5625	20		*Subtracting the two potential values.
13.2812	15
6.64063	5
0	0
	0ug/ml	0ug/ml	6.6ug/ml	6.6ug/ml	13.3ug/ml	13.3ug/ml	26.6ug/ml	26.6ug/ml	53.2ug/ml	53.2ug/ml	106ug/ml	106ug/ml	425ug/ml	425ug/ml
	101	101	107	106	122	119	140	136	133	128	136	126	120	131
	0.180065	0.180065	0.210066	0.205066	0.285067	0.270067	0.375068	0.355068	0.340068	0.315067	0.355068	0.305067	0.275067	0.330068
		0		5		15		20		25.001		50.001		55.001
	0ug/ml	0ug/ml	6.6ug/ml	6.6ug/ml	13.3ug/ml	13.3ug/ml	26.6ug/ml	26.6ug/ml	53.2ug/ml	53.2ug/ml	106ug/ml	106ug/ml	425ug/ml	425ug/ml
V	µA	µA	µA	µA	µA	µA	µA	µA	µA	µA	µA	µA	µA	µA
-0.299942	-0.910326	-1.39471	-1.68659	-1.78846	-1.96972	-1.98472	-1.50221	-0.431038	-0.344724	-1.54971	-0.431038	-0.579697	-0.881577	-0.294411
-0.294942	-0.875326	-1.35846	-1.60909	-1.68784	-1.85097	-1.86034	-1.43096	-0.381787	-0.276286	-1.46533	-0.381787	-0.523446	-0.800949	-0.23616
-0.289942	-0.85095	-1.31346	-1.53784	-1.61284	-1.75159	-1.76409	-1.36721	-0.355099	-0.242723	-1.41346	-0.355099	-0.48407	-0.742199	-0.190659
-0.284942	-0.831575	-1.28346	-1.48033	-1.53721	-1.66534	-1.66909	-1.31658	-0.324286	-0.213597	-1.36596	-0.324286	-0.443444	-0.690948	-0.164471
-0.279942	-0.80595	-1.25408	-1.42783	-1.47159	-1.59346	-1.59971	-1.26346	-0.307786	-0.183847	-1.31533	-0.307786	-0.417819	-0.639073	-0.134346
-0.274942	-0.785325	-1.22721	-1.37971	-1.41221	-1.52596	-1.52096	-1.22721	-0.268535	-0.145596	-1.27658	-0.268535	-0.394068	-0.594697	-0.107783
-0.269942	-0.765949	-1.20221	-1.32533	-1.35971	-1.45721	-1.44596	-1.17158	-0.257848	-0.116658	-1.23721	-0.257848	-0.354068	-0.547822	-0.0915327
-0.264942	-0.7547	-1.17783	-1.28096	-1.30596	-1.39158	-1.36908	-1.13033	-0.239222	-0.0985953	-1.19408	-0.239222	-0.327161	-0.508446	-0.0721574
-0.259942	-0.732824	-1.15471	-1.23783	-1.25471	-1.32846	-1.31158	-1.0922	-0.219222	-0.0718448	-1.1597	-0.219222	-0.306411	-0.470946	-0.0542821
-0.254941	-0.720949	-1.13471	-1.19783	-1.20783	-1.27846	-1.25471	-1.0522	-0.199659	-0.0534695	-1.12471	-0.199659	-0.288536	-0.43782	-0.0300941
-0.249941	-0.702199	-1.10908	-1.1597	-1.16346	-1.21908	-1.19783	-1.02095	-0.199284	-0.0372193	-1.0897	-0.199284	-0.26466	-0.402818	-0.0226567
-0.244941	-0.686573	-1.08658	-1.11095	-1.1197	-1.16971	-1.1322	-0.982828	-0.168034	-0.0219066	-1.0547	-0.168034	-0.24491	-0.370944	-0.00465631
-0.239941	-0.674698	-1.06658	-1.0822	-1.07345	-1.11908	-1.0972	-0.950327	-0.164971	-0.00934386	-1.02345	-0.164971	-0.228347	-0.347817	0.0158439
-0.234941	-0.655323	-1.04533	-1.0472	-1.02408	-1.05908	-1.0372	-0.919076	-0.154221	0.000593662	-0.986577	-0.154221	-0.217722	-0.325036	0.0323443
-0.229941	-0.648447	-1.02408	-1.00345	-0.987203	-1.01908	-0.995328	-0.890326	-0.129158	0.0163441	-0.954702	-0.129158	-0.190597	-0.293723	0.0417194
-0.224941	-0.626572	-1.00783	-0.974703	-0.952202	-0.961578	-0.942827	-0.852201	-0.124283	0.0323443	-0.924702	-0.124283	-0.173659	-0.278223	0.0562196
-0.219941	-0.617822	-0.984077	-0.930952	-0.919702	-0.919702	-0.910952	-0.816575	-0.114846	0.0399067	-0.886576	-0.114846	-0.159659	-0.252098	0.0624073
-0.214941	-0.601572	-0.965953	-0.899701	-0.879701	-0.874076	-0.860951	-0.780325	-0.100908	0.0632198	-0.858451	-0.100908	-0.155096	-0.235597	0.0790949
-0.209941	-0.587196	-0.945952	-0.86845	-0.843451	-0.8322	-0.809075	-0.758449	-0.0872827	0.0665321	-0.821575	-0.0872827	-0.136471	-0.215535	0.0882201
-0.204941	-0.572821	-0.925326	-0.842825	-0.80595	-0.789075	-0.776575	-0.723449	-0.0993453	0.0770323	-0.789075	-0.0993453	-0.112908	-0.197659	0.0985951
-0.199941	-0.556571	-0.905327	-0.805326	-0.769074	-0.746574	-0.740949	-0.688448	-0.0694073	0.0904076	-0.756574	-0.0694073	-0.11022	-0.179784	0.11197
-0.194941	-0.547822	-0.882826	-0.791575	-0.734699	-0.709698	-0.697824	-0.656573	-0.0656573	0.100595	-0.729073	-0.0656573	-0.101845	-0.169784	0.117846
-0.18994	-0.529696	-0.864075	-0.739698	-0.705949	-0.672823	-0.659072	-0.625948	-0.0534695	0.113908	-0.694073	-0.0534695	-0.0867201	-0.151159	0.117471
-0.18494	-0.517195	-0.842825	-0.709074	-0.674698	-0.631572	-0.629072	-0.585947	-0.0453444	0.112033	-0.667198	-0.0453444	-0.0663447	-0.139596	0.123721
-0.17994	-0.502195	-0.816575	-0.677198	-0.640948	-0.586572	-0.585947	-0.559696	-0.0392818	0.119408	-0.634072	-0.0392818	-0.0475321	-0.126158	0.143971
-0.17494	-0.487195	-0.797825	-0.650947	-0.606571	-0.554696	-0.553446	-0.526571	-0.0246565	0.135533	-0.597821	-0.0246565	-0.0419068	-0.110283	0.142846
-0.16994	-0.469069	-0.771575	-0.622822	-0.579697	-0.518446	-0.529071	-0.504071	-0.0230942	0.144033	-0.564071	-0.0230942	-0.0212815	-0.0975952	0.161971
-0.16494	-0.45532	-0.74845	-0.589072	-0.555321	-0.483445	-0.48282	-0.472195	-0.0158441	0.150096	-0.540946	-0.0158441	-0.0151565	-0.0877202	0.161534
-0.15994	-0.436725	-0.732824	-0.559696	-0.524696	-0.457819	-0.461569	-0.435944	-0.00759387	0.153221	-0.499696	-0.00759387	-0.0162189	-0.0737199	0.168909
-0.15494	-0.421225	-0.702199	-0.532196	-0.483445	-0.423443	-0.423443	-0.414069	-0.00165629	0.175346	-0.470319	-0.00165629	0.0106564	-0.0598447	0.173596
-0.14994	-0.4031	-0.675323	-0.50032	-0.45907	-0.393443	-0.397193	-0.378444	0.0103438	0.177346	-0.440943	0.0103438	0.0312817	-0.0494695	0.190159
-0.14494	-0.386412	-0.650947	-0.48282	-0.428445	-0.369694	-0.370319	-0.349474	0.0144689	0.195722	-0.405943	0.0144689	0.041657	-0.0390944	0.202722
-0.13994	-0.368412	-0.627197	-0.445321	-0.403445	-0.344694	-0.335224	-0.326161	0.0244691	0.193284	-0.382819	0.0244691	0.0486569	-0.0284066	0.214159
-0.13494	-0.350162	-0.597821	-0.405943	-0.379694	-0.312349	-0.311849	-0.294348	0.0321567	0.212722	-0.354974	0.0321567	0.0709074	-0.014219	0.220097
-0.12994	-0.330286	-0.569072	-0.385318	-0.342817	-0.291723	-0.282348	-0.264723	0.0431569	0.241972	-0.318474	0.0431569	0.0759075	-0.00584388	0.23391
-0.124939	-0.310661	-0.545946	-0.357662	-0.321911	-0.27016	-0.248285	-0.245973	0.0502195	0.24166	-0.293786	0.0502195	0.0962203	0.00809383	0.24641
-0.119939	-0.291473	-0.520321	-0.326974	-0.291161	-0.243847	-0.221035	-0.21641	0.0587821	0.259723	-0.27091	0.0587821	0.125971	0.0194066	0.260973
-0.114939	-0.273723	-0.48157	-0.296348	-0.267098	-0.220785	-0.203597	-0.196159	0.0646572	0.291723	-0.238972	0.0646572	0.133471	0.0350943	0.274035
-0.109939	-0.251535	-0.45157	-0.26641	-0.229285	-0.197784	-0.162221	-0.171534	0.0703449	0.308974	-0.22291	0.0703449	0.145408	0.0457819	0.306723
-0.104939	-0.233535	-0.427194	-0.23716	-0.196159	-0.172096	-0.139971	-0.153096	0.0883451	0.332599	-0.194472	0.0883451	0.170221	0.0640323	0.313224
-0.0999391	-0.215035	-0.389068	-0.207222	-0.170159	-0.153409	-0.108783	-0.133971	0.0949078	0.348724	-0.163846	0.0949078	0.198722	0.0781574	0.351662
-0.0949388	-0.201847	-0.365944	-0.180972	-0.143283	-0.127158	-0.0827825	-0.118471	0.104658	0.392287	-0.138596	0.104658	0.232597	0.0924077	0.377475
-0.0899391	-0.184659	-0.340474	-0.157721	-0.117596	-0.100095	-0.0622822	-0.0950953	0.117471	0.433538	-0.120408	0.117471	0.26041	0.109345	0.3996
-0.084939	-0.169534	-0.316724	-0.137471	-0.0999703	-0.0812825	-0.0390944	-0.0746574	0.135971	0.464788	-0.0974077	0.135971	0.290348	0.126033	0.43185
-0.0799389	-0.150721	-0.294161	-0.116471	-0.0909077	-0.0551571	-0.0187817	-0.0547822	0.138033	0.495476	-0.0752825	0.138033	0.315349	0.142221	0.465226
-0.0749388	-0.136721	-0.263535	-0.102908	-0.0707823	-0.0333443	0.00540638	-0.0475321	0.150159	0.535477	-0.0576571	0.150159	0.342787	0.164721	0.492226
-0.0699387	-0.120721	-0.240722	-0.0866576	-0.0520946	-0.0205941	0.0288441	-0.0260317	0.173159	0.571852	-0.0406568	0.173159	0.366224	0.177846	0.527664
-0.0649385	-0.10622	-0.208659	-0.0773449	-0.0330317	-0.00534391	0.0327818	-0.015594	0.185097	0.607353	-0.0284691	0.185097	0.389162	0.193034	0.571415
-0.0599384	-0.0905951	-0.187284	-0.0570321	-0.0243442	0.0102189	0.052532	-0.00359392	0.204784	0.648104	-0.00134373	0.204784	0.421288	0.206159	0.590478
-0.0549383	-0.078845	-0.165784	-0.0364692	-0.00834394	0.0209064	0.0765324	0.0124688	0.21841	0.692604	0.00646877	0.21841	0.448101	0.221847	0.631166
-0.0499382	-0.0654073	-0.146158	-0.0201566	0.00546885	0.0435944	0.0850949	0.0162189	0.233847	0.713417	0.0184691	0.233847	0.471476	0.23591	0.665541
-0.0449381	-0.0520946	-0.121283	-0.012094	0.023844	0.0653448	0.0964701	0.0319066	0.260723	0.75398	0.0282192	0.260723	0.501601	0.250348	0.679667
-0.039938	-0.0395944	-0.10172	0.0088439	0.0393443	0.0856576	0.118721	0.0423443	0.269785	0.786168	0.0412195	0.269785	0.520352	0.265535	0.722792
-0.0349379	-0.0254066	-0.0779699	0.0212815	0.0600946	0.0998452	0.129846	0.0499694	0.284973	0.819856	0.0514071	0.284973	0.543227	0.27791	0.75648
-0.0299382	-0.0150316	-0.0597821	0.0349069	0.0821574	0.122283	0.143721	0.0585322	0.304036	0.838982	0.0607197	0.304036	0.591103	0.303598	0.786543
-0.0249381	-0.00471878	-0.0389068	0.0505321	0.0974078	0.146846	0.174096	0.0729699	0.324224	0.879482	0.0690949	0.324224	0.627291	0.318474	0.816919
-0.019938	0.00546885	-0.020344	0.0645323	0.11797	0.177971	0.185472	0.0724699	0.346724	0.90817	0.0769074	0.346724	0.666729	0.339724	0.861982
-0.0149379	0.0135314	-0.00409389	0.0831575	0.138033	0.199034	0.201847	0.08097	0.360849	0.945921	0.0824075	0.360849	0.711917	0.363224	0.90892
-0.00993776	0.0254691	0.012594	0.0964077	0.155471	0.238847	0.223285	0.0847201	0.385975	0.990734	0.0925951	0.385975	0.751918	0.38485	0.939421
-0.00493765	0.0356567	0.0309691	0.112845	0.182284	0.274285	0.234785	0.0889075	0.418913	1.02736	0.10447	0.418913	0.795606	0.407287	0.980046
6.24657e-05	0.0466568	0.0414693	0.121283	0.207847	0.311536	0.265348	0.0962203	0.440663	1.06561	0.0968451	0.440663	0.843732	0.428975	1.0208
0.00506258	0.0533445	0.058032	0.139158	0.240847	0.359162	0.280973	0.10222	0.473226	1.08905	0.118908	0.473226	0.869169	0.447226	1.04855
0.0100627	0.0635948	0.07897	0.154346	0.270223	0.408475	0.308536	0.107345	0.504477	1.1168	0.121596	0.504477	0.89742	0.455413	1.09305
0.0150628	0.0764074	0.091845	0.172846	0.305348	0.467101	0.348224	0.10322	0.528414	1.14542	0.134721	0.528414	0.91592	0.460288	1.11324
0.0200629	0.0841575	0.110033	0.190784	0.342349	0.522977	0.370412	0.120908	0.546852	1.17417	0.134783	0.546852	0.912608	0.462101	1.14842
0.025063	0.0961578	0.129971	0.20891	0.384975	0.581165	0.398975	0.125846	0.580853	1.17199	0.151159	0.580853	0.920358	0.456663	1.15392
0.0300632	0.110471	0.153346	0.233722	0.4256	0.652416	0.438413	0.134096	0.593665	1.17324	0.153721	0.593665	0.913983	0.450788	1.16467
0.0350628	0.124908	0.179909	0.25516	0.476601	0.703042	0.461851	0.144033	0.611728	1.16636	0.171346	0.611728	0.890295	0.444788	1.16167
0.0400629	0.136408	0.206909	0.281723	0.531914	0.758043	0.507164	0.150346	0.625416	1.14986	0.174409	0.625416	0.88867	0.439913	1.16011
0.045063	0.157721	0.233097	0.312223	0.60054	0.820106	0.551665	0.146658	0.646104	1.1518	0.186597	0.646104	0.886045	0.430975	1.14424
0.0500631	0.175471	0.259973	0.340786	0.655604	0.856419	0.591478	0.167909	0.656104	1.13611	0.204534	0.656104	0.865044	0.422663	1.15042
0.0550632	0.196034	0.299911	0.384912	0.72173	0.899545	0.638978	0.178409	0.672292	1.12292	0.214597	0.672292	0.843169	0.418788	1.13455
0.0600634	0.218097	0.339286	0.430225	0.784856	0.921483	0.677417	0.185409	0.683479	1.10992	0.23391	0.683479	0.822544	0.4136	1.13092
0.0650635	0.24666	0.381662	0.478601	0.852982	0.935483	0.719605	0.192159	0.697667	1.09949	0.253348	0.697667	0.810419	0.410413	1.1078
0.0700636	0.27666	0.424413	0.523477	0.92542	0.958171	0.760105	0.205159	0.711355	1.0848	0.274098	0.711355	0.779918	0.410662	1.10955
0.0750637	0.306973	0.481164	0.583103	0.995609	0.976234	0.803231	0.214972	0.720167	1.0683	0.300348	0.720167	0.781793	0.408663	1.09942
0.0800638	0.340099	0.537477	0.646854	1.07417	0.985421	0.845294	0.231222	0.746168	1.06173	0.319411	0.746168	0.76573	0.408694	1.09442
0.0850639	0.379287	0.596478	0.719542	1.17092	1.01142	0.899232	0.245347	0.756355	1.05623	0.336786	0.756355	0.75948	0.408663	1.08855
0.090064	0.41935	0.662229	0.801044	1.2688	1.03705	0.957546	0.257723	0.765543	1.04548	0.371349	0.765543	0.744605	0.406787	1.0848
0.0950637	0.464913	0.731167	0.88342	1.37486	1.07474	1.00773	0.276723	0.781606	1.03698	0.394287	0.781606	0.739668	0.406475	1.07892
0.100064	0.510914	0.799981	0.978796	1.50755	1.10649	1.07211	0.294723	0.795856	1.03348	0.440788	0.795856	0.733105	0.405475	1.06942
0.105064	0.56454	0.87967	1.0783	1.62956	1.16686	1.14411	0.315974	0.805544	1.03498	0.466476	0.805544	0.743543	0.411288	1.06874
0.110064	0.609915	0.957671	1.19386	1.77222	1.21205	1.22161	0.335099	0.823606	1.03355	0.504914	0.823606	0.735543	0.41535	1.06717
0.115064	0.666229	1.03517	1.31199	1.93222	1.27274	1.3013	0.354912	0.836107	1.03423	0.547227	0.836107	0.738667	0.417538	1.06223
0.120064	0.724355	1.11674	1.44349	2.08597	1.34461	1.38912	0.381037	0.843107	1.0338	0.589915	0.843107	0.75298	0.4231	1.06802
0.125064	0.778606	1.19511	1.57093	2.26285	1.40468	1.4973	0.398475	0.866482	1.03467	0.632478	0.866482	0.759043	0.432788	1.07274
0.130064	0.833857	1.27111	1.71534	2.4366	1.49018	1.59843	0.429288	0.880232	1.0353	0.689417	0.880232	0.772231	0.441413	1.06992
0.135065	0.887795	1.34011	1.85971	2.62473	1.57224	1.71596	0.457413	0.896607	1.0463	0.735918	0.896607	0.781793	0.450288	1.08217
0.140065	0.941983	1.40862	2.00534	2.81598	1.66331	1.82722	0.490289	0.917983	1.0428	0.798043	0.917983	0.799481	0.459538	1.08986
0.145065	0.988609	1.47318	2.16035	3.00473	1.75159	1.95534	0.523914	0.927483	1.05648	0.855857	0.927483	0.818231	0.469788	1.09511
0.150065	1.03167	1.52805	2.31222	3.18849	1.84784	2.07972	0.55079	0.951171	1.06411	0.912108	0.951171	0.823294	0.486039	1.10767
0.155065	1.07155	1.57487	2.46098	3.37474	1.95722	2.2116	0.588915	0.959671	1.07211	0.980671	0.959671	0.854919	0.490789	1.10811
0.160065	1.10911	1.61034	2.60535	3.55099	2.06034	2.3591	0.628228	0.977484	1.08242	1.05142	0.977484	0.877107	0.506914	1.1223
0.165065	1.1368	1.64534	2.75035	3.71037	2.16784	2.50348	0.668854	0.990609	1.0813	1.12549	0.990609	0.916233	0.522539	1.13174
0.170065	1.15886	1.66721	2.87161	3.86037	2.28347	2.64473	0.707042	1.01248	1.10086	1.20142	1.01248	0.936608	0.537915	1.14149
0.175065	1.17267	1.68096	2.99036	3.99475	2.39847	2.78661	0.749418	1.02548	1.12099	1.27268	1.02548	0.976296	0.55329	1.15736
0.180065	1.18199	1.69346	3.10036	4.11475	2.51035	2.92348	0.801543	1.0398	1.13499	1.36068	1.0398	1.0063	0.56804	1.16105
0.185065	1.18855	1.69909	3.20286	4.21725	2.62973	3.07786	0.845044	1.0638	1.15167	1.43524	1.0638	1.04811	0.58504	1.19255
0.190065	1.18686	1.69159	3.28411	4.30038	2.75098	3.21724	0.894545	1.06898	1.16792	1.52005	1.06898	1.08836	0.599228	1.21386
0.195065	1.18386	1.67971	3.34036	4.366	2.85161	3.35599	0.944296	1.08549	1.17805	1.60618	1.08549	1.12055	0.612916	1.21036
0.200066	1.17474	1.66346	3.40036	4.40225	2.97661	3.50349	1.00461	1.10974	1.19786	1.69909	1.10974	1.16855	0.627228	1.24986
0.205066	1.1603	1.65284	3.43036	4.44101	3.07536	3.63099	1.05636	1.12986	1.22918	1.78659	1.12986	1.21636	0.643728	1.26899
0.210066	1.14405	1.63534	3.45474	4.44476	3.18849	3.76537	1.11286	1.1578	1.24305	1.88409	1.1578	1.26943	0.652979	1.29493
0.215066	1.12686	1.60659	3.45912	4.42288	3.28286	3.88162	1.16874	1.17305	1.26999	1.96722	1.17305	1.30893	0.664666	1.30836
0.220066	1.11342	1.58784	3.45599	4.41413	3.39161	3.99662	1.23049	1.19467	1.29618	2.06159	1.19467	1.36724	0.678229	1.3398
0.225066	1.09011	1.56409	3.44412	4.37413	3.48224	4.0935	1.28924	1.2068	1.32011	2.1441	1.2068	1.42093	0.685792	1.36199
0.230066	1.07236	1.54471	3.42787	4.32225	3.57162	4.1985	1.36005	1.22793	1.34999	2.23035	1.22793	1.45887	0.697979	1.38193
0.235066	1.05173	1.51659	3.38099	4.26538	3.64724	4.28163	1.4198	1.25618	1.36843	2.31097	1.25618	1.51137	0.707917	1.40968
0.240066	1.03173	1.49784	3.35286	4.19788	3.72725	4.35413	1.49337	1.27955	1.39324	2.39472	1.27955	1.55562	0.718605	1.42474
0.245066	1.01305	1.46658	3.31161	4.13475	3.78474	4.43413	1.54462	1.30018	1.42949	2.47785	1.30018	1.60409	0.721917	1.45774
0.250066	0.996671	1.44158	3.25974	4.05975	3.82975	4.47913	1.61346	1.33543	1.4468	2.5416	1.33543	1.65284	0.72548	1.49749
0.255066	0.976234	1.42846	3.21474	3.97475	3.88975	4.53913	1.68096	1.35305	1.47987	2.6166	1.35305	1.68971	0.737042	1.5128
0.260067	0.960296	1.39783	3.16599	3.89975	3.94662	4.57163	1.74846	1.37049	1.51868	2.68035	1.37049	1.73534	0.740042	1.53824
0.265067	0.940296	1.37846	3.10786	3.81162	3.95912	4.60788	1.82409	1.40124	1.5328	2.73973	1.40124	1.77971	0.74498	1.56412
0.270067	0.922733	1.35721	3.05661	3.73975	3.99475	4.61913	1.88784	1.42305	1.56443	2.80098	1.42305	1.81597	0.747605	1.58593
0.275067	0.911045	1.32658	2.99723	3.64662	3.99162	4.63663	1.95034	1.44699	1.58534	2.84911	1.44699	1.84847	0.751355	1.61346
0.280067	0.892607	1.31533	2.94098	3.57599	4.00662	4.62101	2.00909	1.47162	1.59721	2.89723	1.47162	1.88284	0.757355	1.63159
0.285067	0.87867	1.29346	2.88848	3.49036	4.0035	4.61538	2.05784	1.48787	1.62284	2.93411	1.48787	1.91534	0.75923	1.65909
0.290067	0.863795	1.27346	2.83723	3.42599	4.01037	4.60538	2.13597	1.51493	1.64159	2.97223	1.51493	1.93284	0.761606	1.67284
0.295067	0.851044	1.25408	2.7891	3.34474	4.00725	4.57976	2.18972	1.53368	1.67534	3.00286	1.53368	1.94472	0.764418	1.69159
0.300067	0.838919	1.24221	2.73848	3.27411	3.976	4.54413	2.24347	1.55087	1.67971	3.02223	1.55087	1.94347	0.767355	1.69846
0.305067	0.828419	1.22033	2.69098	3.19849	3.94162	4.50851	2.30597	1.57343	1.69971	3.03786	1.57343	1.95706	0.76748	1.72284
0.310067	0.814544	1.20596	2.64285	3.14161	3.921	4.46288	2.34785	1.59971	1.71534	3.04348	1.59971	1.97034	0.769418	1.72971
0.315067	0.803231	1.18533	2.6066	3.07724	3.876	4.40663	2.3916	1.60409	1.73159	3.05536	1.60409	1.96972	0.765418	1.72784
0.320067	0.792168	1.17533	2.56973	3.00598	3.84412	4.35913	2.43535	1.62096	1.72534	3.06411	1.62096	1.96534	0.774356	1.74159
0.325068	0.781356	1.15283	2.52535	2.95786	3.80787	4.29538	2.48223	1.64034	1.73034	3.05036	1.64034	1.96097	0.772168	1.75659
0.330068	0.772918	1.14033	2.4916	2.89848	3.75225	4.24663	2.51598	1.64596	1.72659	3.04036	1.64596	1.93909	0.771793	1.74846
0.335068	0.762418	1.12658	2.45347	2.85098	3.70912	4.171	2.55035	1.66784	1.73846	3.02848	1.66784	1.95347	0.772043	1.75909
0.340068	0.75223	1.11533	2.41535	2.80286	3.65537	4.10537	2.5791	1.67659	1.73096	3.02098	1.67659	1.92534	0.772606	1.74784
0.345068	0.744355	1.10096	2.39285	2.74973	3.60224	4.03725	2.5991	1.68471	1.74159	3.00286	1.68471	1.91472	0.774731	1.74596
0.350068	0.735417	1.09283	2.36097	2.7166	3.54849	3.951	2.62285	1.68721	1.73346	2.98411	1.68721	1.87909	0.773606	1.74409
0.355068	0.72473	1.07595	2.33097	2.67098	3.50662	3.8885	2.63723	1.69971	1.71409	2.94473	1.69971	1.86784	0.776356	1.73159
0.360068	0.721667	1.06845	2.30535	2.63473	3.43724	3.8185	2.65723	1.71471	1.72034	2.92661	1.71471	1.84097	0.780856	1.72596
0.365068	0.708354	1.05033	2.2741	2.59785	3.38349	3.74224	2.66348	1.71346	1.69909	2.89473	1.71346	1.81659	0.775481	1.70659
0.370068	0.702792	1.0422	2.25472	2.55723	3.33161	3.66662	2.6691	1.70721	1.69659	2.86536	1.70721	1.79409	0.778293	1.70471
0.375068	0.693792	1.02595	2.22472	2.51848	3.26974	3.59787	2.67285	1.71346	1.67409	2.83098	1.71346	1.76659	0.781293	1.67909
0.380068	0.688167	1.01408	2.20659	2.49285	3.21474	3.52412	2.67473	1.70971	1.66721	2.79723	1.70971	1.73346	0.780356	1.66971
0.385068	0.680167	1.00533	2.18722	2.45972	3.15911	3.45349	2.66098	1.71471	1.64346	2.7616	1.71471	1.70909	0.782106	1.66221
0.390069	0.675604	1.00033	2.16285	2.43285	3.10349	3.37911	2.66473	1.70471	1.62471	2.72035	1.70471	1.67846	0.781606	1.64096
0.395069	0.665729	0.988452	2.14535	2.40098	3.04973	3.30724	2.65223	1.70659	1.61534	2.6766	1.70659	1.65846	0.784481	1.62471
0.400069	0.662041	0.980952	2.12785	2.36222	3.00536	3.24724	2.64035	1.70159	1.59284	2.63848	1.70159	1.63096	0.785856	1.60784
0.405069	0.655229	0.965328	2.10847	2.34785	2.95973	3.18599	2.63223	1.69534	1.59284	2.6091	1.69534	1.59659	0.785856	1.58596
0.410069	0.650791	0.954702	2.07972	2.32035	2.90161	3.11286	2.61535	1.68596	1.56721	2.56098	1.68596	1.57346	0.785481	1.56784
0.415069	0.644416	0.950327	2.07034	2.29035	2.85786	3.05098	2.60598	1.67909	1.55096	2.52785	1.67909	1.55096	0.784293	1.55346
0.420069	0.639416	0.942202	2.04534	2.27347	2.81035	2.99286	2.57348	1.67534	1.53846	2.48847	1.67534	1.52409	0.788043	1.53908
0.425069	0.632541	0.929701	2.03284	2.24972	2.78035	2.93598	2.55785	1.67096	1.51783	2.4491	1.67096	1.50221	0.792293	1.50908
0.430069	0.630103	0.929077	2.02409	2.21785	2.73223	2.88161	2.52848	1.64784	1.50784	2.40847	1.64784	1.48159	0.787918	1.50659
0.435069	0.621728	0.915327	2.00659	2.20785	2.68973	2.84036	2.5166	1.64596	1.48221	2.37785	1.64596	1.45783	0.790481	1.48909
0.440069	0.617291	0.914075	1.98222	2.17785	2.65723	2.79098	2.4866	1.62971	1.48159	2.34535	1.62971	1.43221	0.791668	1.47033
0.445069	0.616791	0.90095	1.96847	2.16472	2.62223	2.74473	2.4591	1.61409	1.45971	2.30535	1.61409	1.41158	0.797544	1.46471
0.450069	0.608665	0.892825	1.95409	2.15159	2.59285	2.70598	2.43472	1.61034	1.44408	2.26722	1.61034	1.39721	0.800044	1.45033
0.45507	0.606603	0.8922	1.94097	2.13847	2.54785	2.65535	2.4116	1.60409	1.44096	2.23535	1.60409	1.37158	0.802169	1.42658
0.46007	0.608228	0.8922	1.92784	2.1191	2.52348	2.61598	2.38285	1.58909	1.43346	2.20722	1.58909	1.36721	0.799418	1.43034
0.46507	0.600478	0.8797	1.92347	2.10472	2.49848	2.59285	2.3616	1.58221	1.42658	2.16722	1.58221	1.36221	0.804731	1.42658
0.47007	0.598415	0.877202	1.90972	2.10034	2.4766	2.55348	2.33035	1.57721	1.42221	2.14722	1.57721	1.34158	0.805918	1.41783
0.47507	0.594728	0.874076	1.90472	2.08784	2.45035	2.52535	2.31347	1.56159	1.42159	2.10972	1.56159	1.33533	0.815919	1.41284
0.48007	0.59654	0.871575	1.89097	2.06472	2.42972	2.4966	2.28847	1.55096	1.41971	2.09159	1.55096	1.32033	0.818231	1.41033
0.48507	0.593665	0.865326	1.88597	2.07659	2.4191	2.46722	2.2616	1.54159	1.41284	2.06097	1.54159	1.31908	0.823669	1.40471
0.49007	0.592415	0.864077	1.88034	2.06659	2.39847	2.46535	2.24597	1.53659	1.41658	2.04722	1.53659	1.31596	0.829669	1.39846
0.49507	0.590853	0.864701	1.86534	2.05409	2.39222	2.44348	2.2141	1.52409	1.42346	2.01597	1.52409	1.30408	0.834857	1.41783
0.50007	0.587603	0.864701	1.85971	2.04597	2.37347	2.42597	2.1966	1.52096	1.43346	1.99972	1.52096	1.32158	0.840294	1.42283
0.49507	0.539227	0.792825	1.68846	1.84284	2.10534	2.17597	1.97659	1.36471	1.23471	1.79659	1.36471	1.1122	0.73323	1.23158
0.49007	0.503602	0.749698	1.56096	1.69846	1.91659	1.99222	1.80722	1.24533	1.10283	1.65659	1.24533	0.995328	0.658541	1.09408
0.48507	0.479976	0.703449	1.45596	1.58159	1.75159	1.83722	1.67096	1.15845	0.998452	1.53908	1.15845	0.894701	0.602978	0.992827
0.48007	0.458163	0.673447	1.36783	1.48909	1.63471	1.70909	1.55784	1.08158	0.901575	1.43658	1.08158	0.800323	0.551665	0.90595
0.47507	0.435288	0.649698	1.29158	1.38971	1.51721	1.59721	1.45783	1.00533	0.830951	1.34471	1.00533	0.752199	0.512977	0.82845
0.47007	0.418663	0.619073	1.23158	1.31283	1.42783	1.49846	1.35283	0.945327	0.769699	1.26221	0.945327	0.669699	0.477039	0.774698
0.46507	0.40335	0.600946	1.16783	1.24346	1.33721	1.41408	1.27971	0.889702	0.712824	1.19283	0.889702	0.617197	0.447226	0.713449
0.46007	0.387975	0.579696	1.10471	1.1797	1.26283	1.33908	1.19783	0.84095	0.656571	1.13158	0.84095	0.559695	0.415225	0.652196
0.45507	0.379162	0.565321	1.05658	1.12908	1.19158	1.26908	1.13158	0.7972	0.626571	1.07345	0.7972	0.525944	0.3916	0.611572
0.450069	0.365662	0.545945	1.01095	1.07783	1.12345	1.19596	1.0572	0.760324	0.57657	1.02158	0.760324	0.489695	0.368474	0.574071
0.445069	0.352224	0.528445	0.962203	1.02158	1.07095	1.14095	1.00783	0.715947	0.540321	0.970328	0.715947	0.45032	0.352287	0.544696
0.440069	0.343662	0.517821	0.925326	0.985951	1.0147	1.07783	0.953453	0.675948	0.489695	0.926576	0.675948	0.423443	0.327474	0.514071
0.435069	0.333724	0.499694	0.8847	0.943451	0.964077	1.03783	0.904701	0.638447	0.487194	0.882201	0.638447	0.394692	0.312598	0.474069
0.430069	0.325599	0.484695	0.844076	0.904701	0.914702	0.987203	0.855324	0.616572	0.440943	0.848451	0.616572	0.372818	0.293223	0.453444
0.425069	0.315349	0.472195	0.81095	0.87595	0.882201	0.945952	0.8147	0.581572	0.423443	0.803449	0.581572	0.338974	0.282973	0.42532
0.420069	0.308661	0.458443	0.785325	0.833449	0.8272	0.902827	0.774074	0.55907	0.402818	0.768449	0.55907	0.322536	0.261973	0.397818
0.415069	0.299723	0.45032	0.752199	0.802824	0.7972	0.869701	0.741575	0.538445	0.358162	0.734699	0.538445	0.296161	0.255285	0.375319
0.410069	0.291723	0.440319	0.720949	0.769699	0.757198	0.83595	0.695324	0.505946	0.354224	0.710323	0.505946	0.277535	0.242597	0.350943
0.405069	0.283723	0.424163	0.702198	0.744698	0.724699	0.792201	0.665948	0.49032	0.329786	0.687199	0.49032	0.272785	0.227785	0.345474
0.400069	0.277473	0.418413	0.669699	0.712824	0.695949	0.762198	0.637822	0.469069	0.318224	0.651572	0.469069	0.249973	0.219722	0.327349
0.395069	0.268785	0.4111	0.647197	0.694072	0.664697	0.732198	0.609696	0.447195	0.296161	0.623448	0.447195	0.223722	0.206347	0.296786
0.390069	0.264285	0.395537	0.620947	0.663447	0.641572	0.699072	0.574696	0.428443	0.273848	0.600321	0.428443	0.21816	0.197347	0.287661
0.385068	0.255223	0.3886	0.603447	0.651572	0.609696	0.681572	0.552197	0.410943	0.258223	0.57157	0.410943	0.206847	0.186972	0.280786
0.380068	0.245972	0.373162	0.584071	0.621572	0.584071	0.645323	0.52407	0.404069	0.243847	0.545945	0.404069	0.183159	0.178034	0.24291
0.375068	0.24416	0.367787	0.565946	0.592821	0.563445	0.623448	0.504069	0.374912	0.235722	0.530946	0.374912	0.169596	0.168721	0.24416
0.370068	0.23641	0.361912	0.544071	0.575321	0.537195	0.595946	0.479696	0.353287	0.221097	0.500946	0.353287	0.150596	0.164409	0.229972
0.365068	0.230972	0.352849	0.517821	0.55907	0.512819	0.570321	0.45532	0.340349	0.219222	0.482194	0.340349	0.144971	0.152971	0.207472
0.360068	0.222222	0.340536	0.49782	0.534697	0.48907	0.544696	0.436568	0.327599	0.209847	0.462193	0.327599	0.129408	0.144908	0.212347
0.355068	0.217847	0.330224	0.480945	0.509696	0.475945	0.522821	0.410943	0.310848	0.195347	0.438445	0.310848	0.112158	0.140158	0.199222
0.350068	0.212909	0.324286	0.463445	0.503445	0.45157	0.507195	0.393037	0.298598	0.176471	0.422194	0.298598	0.121783	0.131783	0.188784
0.345068	0.205097	0.315474	0.44657	0.478444	0.430944	0.483444	0.378537	0.289473	0.174659	0.402818	0.289473	0.105345	0.126471	0.169096
0.340068	0.199097	0.305161	0.430944	0.458443	0.413444	0.469694	0.349349	0.271473	0.147533	0.389693	0.271473	0.0934076	0.120346	0.163596
0.335068	0.192909	0.295786	0.411568	0.45157	0.396569	0.447195	0.333099	0.258973	0.148783	0.369662	0.258973	0.0917201	0.110033	0.146596
0.330068	0.187909	0.289723	0.392818	0.430944	0.371568	0.435319	0.324661	0.249473	0.137346	0.347849	0.249473	0.0844076	0.104783	0.132283
0.325068	0.180971	0.278161	0.377912	0.416038	0.360412	0.402193	0.305223	0.236285	0.135846	0.339974	0.236285	0.0743449	0.0972826	0.134283
0.320067	0.176347	0.272473	0.373412	0.401412	0.347787	0.382662	0.288286	0.232972	0.105533	0.314474	0.232972	0.052032	0.0942826	0.112658
0.315067	0.170096	0.26266	0.351474	0.3826	0.330536	0.376724	0.270348	0.21916	0.116908	0.308099	0.21916	0.0409694	0.0887825	0.122033
0.310067	0.164471	0.255785	0.338349	0.377724	0.308411	0.353974	0.258348	0.203347	0.103658	0.292473	0.203347	0.0455945	0.0814075	0.110158
0.305067	0.160659	0.251472	0.323224	0.355662	0.293536	0.342724	0.235785	0.197909	0.0983453	0.27541	0.197909	0.0409069	0.0740948	0.0942826
0.300067	0.154284	0.243535	0.316786	0.339349	0.278598	0.325224	0.224097	0.185409	0.0850325	0.263973	0.185409	0.0387194	0.0735323	0.0824075
0.295067	0.150846	0.237472	0.297348	0.328849	0.267723	0.307848	0.210097	0.181221	0.0792201	0.245598	0.181221	0.0205317	0.0649073	0.08022
0.290067	0.142846	0.231472	0.281598	0.313411	0.25191	0.288286	0.201034	0.173534	0.0657823	0.234472	0.173534	0.019594	0.0543447	0.0800323
0.285067	0.139283	0.219597	0.26691	0.296161	0.237347	0.27416	0.188284	0.171659	0.0695324	0.224222	0.171659	0.0124688	0.0535946	0.0746574
0.280067	0.135033	0.21441	0.262848	0.285723	0.220972	0.259723	0.176159	0.161534	0.0510945	0.203534	0.161534	-0.00109386	0.045157	0.0513446
0.275067	0.126533	0.209285	0.24491	0.279723	0.211284	0.245598	0.169159	0.144908	0.0412195	0.193972	0.144908	-0.00334382	0.0495944	0.0545321
0.270067	0.120471	0.196972	0.231347	0.258098	0.199909	0.243098	0.159159	0.137096	0.0332818	0.182659	0.137096	-0.00546885	0.0382192	0.042532
0.265067	0.116846	0.184972	0.223847	0.24841	0.175846	0.223222	0.137096	0.131096	0.0413444	0.164471	0.131096	-0.0134065	0.0367818	0.0363443
0.260067	0.111033	0.178846	0.21016	0.235535	0.173034	0.204784	0.133846	0.121845	0.0258441	0.160034	0.121845	-0.0145314	0.0319693	0.0300941
0.255066	0.108158	0.177284	0.197909	0.22041	0.161659	0.190159	0.119908	0.119846	0.0230942	0.150721	0.119846	-0.0286567	0.0275941	0.0302818
0.250066	0.102283	0.164034	0.190784	0.212972	0.154471	0.184097	0.104658	0.105408	0.0114689	0.134658	0.105408	-0.0309067	0.0255315	0.0115314
0.245066	0.0992827	0.163721	0.176847	0.200472	0.139971	0.169471	0.10772	0.101595	0.0111563	0.132721	0.101595	-0.0369849	0.0191565	0.0187814
0.240066	0.0926576	0.152846	0.164284	0.193659	0.122033	0.154034	0.0924077	0.0967202	-0.0148439	0.116345	0.0967202	-0.0435944	0.0141563	0.00709391
0.235066	0.0895326	0.141971	0.161096	0.180096	0.115658	0.142471	0.0800951	0.0971577	0.000531197	0.106845	0.0971577	-0.0447819	0.010469	0.00490642
0.230066	0.0817826	0.136033	0.152784	0.166784	0.106595	0.130908	0.0760949	0.0903451	-0.0159066	0.0979078	0.0903451	-0.0494695	0.00653124	-0.0120316
0.225066	0.0767825	0.127221	0.140846	0.150409	0.103345	0.126096	0.0658448	0.08372	-0.0219066	0.077595	0.08372	-0.0602822	0.00778127	-0.00678134
0.220066	0.0673447	0.125033	0.128846	0.139908	0.0899701	0.113658	0.0598447	0.0733449	-0.017844	0.0769699	0.0733449	-0.0631572	0.00171876	-0.0279067
0.215066	0.0652823	0.119971	0.115845	0.136158	0.0767825	0.0970953	0.052032	0.0642197	-0.0284066	0.0733449	0.0642197	-0.0720323	-0.00196886	-0.0269067
0.210066	0.0615323	0.104158	0.109095	0.123408	0.0687199	0.0962827	0.0395319	0.0668447	-0.0341568	0.0668447	0.0668447	-0.0747199	-0.00934386	-0.0300941
0.205066	0.0559695	0.0944076	0.0944076	0.109533	0.0584695	0.0772824	0.0266566	0.057657	-0.0397818	0.049407	0.057657	-0.0740949	-0.0102189	-0.0361569
0.200066	0.0514071	0.0897827	0.0895951	0.0999079	0.0498445	0.0680947	0.0249691	0.049782	-0.0405319	0.0372818	0.049782	-0.0898452	-0.0127189	-0.0319068
0.195065	0.0497196	0.0843451	0.0770948	0.0922201	0.0413444	0.0673447	0.0212815	0.0455945	-0.0439694	0.0364068	0.0455945	-0.0942827	-0.0197816	-0.049782
0.190065	0.0439069	0.0778449	0.0732198	0.0842199	0.0379069	0.0538445	0.0134065	0.0475945	-0.0547822	0.0326567	0.0475945	-0.0973452	-0.0234067	-0.0460944
0.185065	0.0372193	0.0659697	0.0569696	0.0751574	0.0234692	0.0377192	0.00953126	0.0354068	-0.0559071	0.021594	0.0354068	-0.106595	-0.0247192	-0.0683448
0.180065	0.0345943	0.0652196	0.058907	0.0614071	0.0187814	0.0323443	-0.00215626	0.0324068	-0.0703448	0.0107813	0.0324068	-0.118033	-0.0293443	-0.0755949
0.175065	0.0285316	0.0555947	0.0482194	0.0593445	0.00765634	0.0252817	0.00359368	0.0285316	-0.0725324	0.00690627	0.0285316	-0.112595	-0.0294068	-0.0586572
0.170065	0.0261567	0.0514071	0.0388443	0.0448444	0.00759387	0.00434375	-0.00740647	0.0232347	-0.0821575	0.00246882	0.0232347	-0.134346	-0.0342193	-0.0700948
0.165065	0.0214067	0.0404069	0.0307817	0.0290318	-0.00334382	0.00140619	-0.0199065	0.0166564	-0.0822825	-0.00453138	0.0166564	-0.123033	-0.0344694	-0.0664073
0.160065	0.0186565	0.0350318	0.0167816	0.0319066	-0.00465631	-0.00215626	-0.0262816	0.0153439	-0.0903451	-0.0111563	0.0153439	-0.145971	-0.041157	-0.0821575
0.155065	0.012094	0.0264065	0.016094	0.0214067	-0.019469	-0.0151565	-0.0254066	0.0140939	-0.0915952	-0.0151565	0.0140939	-0.137158	-0.0387194	-0.0904076
0.150065	0.00871897	0.0269067	0.0114064	0.00459385	-0.0380318	-0.0206566	-0.0319068	0.00253129	-0.0933452	-0.0273442	0.00253129	-0.157034	-0.0475945	-0.0892826
0.145065	0.00503135	0.0170314	-0.000843763	0.000656128	-0.0334067	-0.0295317	-0.0319068	-0.0010314	-0.112595	-0.0227816	-0.0010314	-0.160659	-0.0501571	-0.101283
0.140065	0.000406265	0.0092814	-0.000593662	-0.00396872	-0.0368443	-0.0444694	-0.0461569	-0.00703144	-0.105033	-0.0294693	-0.00703144	-0.155971	-0.0531571	-0.11297
0.135065	-0.00540638	-0.000218868	-0.0159066	-0.0171566	-0.0452819	-0.045157	-0.046782	-0.0090313	-0.116096	-0.0345943	-0.0090313	-0.156971	-0.0570478	-0.109408
0.130064	-0.00628138	-0.00471878	-0.0172191	-0.0179064	-0.0529071	-0.051282	-0.050282	-0.0120316	-0.11022	-0.044282	-0.0120316	-0.169034	-0.0620322	-0.116408
0.125064	-0.00896883	-0.00846887	-0.0307817	-0.0251567	-0.0590322	-0.0538446	-0.0543447	-0.0144689	-0.122721	-0.0461569	-0.0144689	-0.174346	-0.0628448	-0.123846
0.120064	-0.0154691	-0.0128438	-0.0281568	-0.0401568	-0.0611572	-0.0703448	-0.0620322	-0.0200317	-0.123971	-0.0532821	-0.0200317	-0.183159	-0.0644072	-0.127908
0.115064	-0.0197191	-0.0279691	-0.0400319	-0.0470946	-0.0674698	-0.0736574	-0.0646572	-0.0262816	-0.134721	-0.0546571	-0.0262816	-0.194472	-0.0659072	-0.125283
0.110064	-0.0220315	-0.0305316	-0.048532	-0.0593446	-0.0768449	-0.0875951	-0.0743449	-0.0328443	-0.140658	-0.0598447	-0.0328443	-0.192534	-0.0725949	-0.140596
0.105064	-0.0275316	-0.0398443	-0.0537196	-0.0749074	-0.0877202	-0.0922827	-0.0747824	-0.0342193	-0.144908	-0.0720323	-0.0342193	-0.198222	-0.0759075	-0.145533
0.100064	-0.0345318	-0.0500945	-0.0614072	-0.08047	-0.0934702	-0.105095	-0.0801575	-0.0444069	-0.155034	-0.0759075	-0.0444069	-0.215535	-0.0800949	-0.143096
0.0950637	-0.0393443	-0.0611572	-0.0733449	-0.105408	-0.111658	-0.11322	-0.081345	-0.050657	-0.153784	-0.0761575	-0.050657	-0.22366	-0.084095	-0.163909
0.090064	-0.0477195	-0.0732824	-0.0893451	-0.110408	-0.122658	-0.124971	-0.0890326	-0.0457819	-0.170159	-0.0840325	-0.0457819	-0.210847	-0.0886576	-0.168846
0.0850639	-0.0597197	-0.0919076	-0.0997828	-0.135221	-0.130596	-0.146659	-0.0945327	-0.051282	-0.178722	-0.0872827	-0.051282	-0.22441	-0.0972828	-0.167971
0.0800638	-0.0667822	-0.102845	-0.119221	-0.159346	-0.158346	-0.158159	-0.0990952	-0.0557196	-0.186097	-0.0979078	-0.0557196	-0.235222	-0.10097	-0.197847
0.0750637	-0.0752825	-0.120846	-0.135658	-0.188972	-0.183222	-0.177596	-0.106345	-0.0662198	-0.192097	-0.107595	-0.0662198	-0.249723	-0.10922	-0.200222
0.0700636	-0.0919702	-0.146158	-0.154971	-0.233847	-0.211784	-0.202097	-0.117096	-0.0682824	-0.209472	-0.119783	-0.0682824	-0.254598	-0.117158	-0.21066
0.0650635	-0.105345	-0.172159	-0.181034	-0.272723	-0.254598	-0.232972	-0.123158	-0.0791575	-0.226722	-0.133408	-0.0791575	-0.279348	-0.127408	-0.22391
0.0600634	-0.119471	-0.206597	-0.199909	-0.328536	-0.296161	-0.261473	-0.130221	-0.0884701	-0.240097	-0.140471	-0.0884701	-0.292723	-0.137096	-0.251535
0.0550632	-0.139721	-0.237222	-0.235285	-0.38035	-0.352599	-0.299473	-0.144534	-0.10097	-0.251785	-0.161221	-0.10097	-0.296661	-0.151221	-0.256598
0.0500631	-0.163159	-0.280035	-0.276223	-0.453351	-0.415225	-0.340912	-0.157409	-0.110908	-0.275285	-0.170534	-0.110908	-0.325724	-0.161096	-0.285161
0.045063	-0.194097	-0.322286	-0.317224	-0.529914	-0.494601	-0.393975	-0.168971	-0.122783	-0.305348	-0.198909	-0.122783	-0.341161	-0.180909	-0.297161
0.0400629	-0.225285	-0.384037	-0.364849	-0.611103	-0.571977	-0.4381	-0.190784	-0.132033	-0.333974	-0.217035	-0.132033	-0.3776	-0.194347	-0.335036
0.0350628	-0.261785	-0.452288	-0.422038	-0.699729	-0.668354	-0.502664	-0.197909	-0.142846	-0.37635	-0.238535	-0.142846	-0.391537	-0.218285	-0.354474
0.0300632	-0.308286	-0.522477	-0.491976	-0.812481	-0.753105	-0.565727	-0.212785	-0.166346	-0.407975	-0.263598	-0.166346	-0.447288	-0.24566	-0.4056
0.025063	-0.357037	-0.612978	-0.56454	-0.925233	-0.851044	-0.633978	-0.24016	-0.196159	-0.452226	-0.297973	-0.196159	-0.491476	-0.271598	-0.447351
0.0200629	-0.41635	-0.713667	-0.660166	-1.05742	-0.943921	-0.710417	-0.258473	-0.221722	-0.511602	-0.328849	-0.221722	-0.543665	-0.305161	-0.510602
0.0150628	-0.481476	-0.826419	-0.768668	-1.21042	-1.0348	-0.792918	-0.287661	-0.24516	-0.567852	-0.3721	-0.24516	-0.58329	-0.339286	-0.554227
0.0100627	-0.552102	-0.948421	-0.88992	-1.37686	-1.12699	-0.880295	-0.315974	-0.284473	-0.633791	-0.416975	-0.284473	-0.660604	-0.380975	-0.641979
0.00506258	-0.632603	-1.08724	-1.03192	-1.55662	-1.21555	-0.981359	-0.352099	-0.312849	-0.709917	-0.471789	-0.312849	-0.735855	-0.425163	-0.705605
6.24657e-05	-0.719667	-1.23718	-1.18492	-1.76743	-1.31049	-1.08767	-0.384537	-0.360662	-0.788606	-0.520727	-0.360662	-0.818044	-0.474164	-0.785481
-0.00493765	-0.813356	-1.38787	-1.36343	-1.99097	-1.39799	-1.20749	-0.428038	-0.400787	-0.88717	-0.586915	-0.400787	-0.911545	-0.522227	-0.875232
-0.00993776	-0.909733	-1.55724	-1.56318	-2.24535	-1.49574	-1.33399	-0.470038	-0.448163	-0.975171	-0.657854	-0.448163	-1.00861	-0.567727	-0.958233
-0.0149379	-1.01123	-1.72256	-1.771	-2.50598	-1.58743	-1.48043	-0.522789	-0.502226	-1.06223	-0.73223	-0.502226	-1.10611	-0.620541	-1.05792
-0.019938	-1.11336	-1.89847	-1.99597	-2.79848	-1.69768	-1.62762	-0.567477	-0.547852	-1.17536	-0.812606	-0.547852	-1.21186	-0.674604	-1.15349
-0.0249381	-1.21892	-2.06347	-2.2366	-3.10786	-1.81784	-1.79068	-0.636853	-0.601416	-1.27243	-0.916795	-0.601416	-1.30793	-0.726605	-1.25943
-0.0299382	-1.31843	-2.22847	-2.48723	-3.42162	-1.93972	-1.97784	-0.70023	-0.658166	-1.37799	-1.01586	-0.658166	-1.43962	-0.785293	-1.3533
-0.0349379	-1.41818	-2.37722	-2.7466	-3.74599	-2.07097	-2.17472	-0.773668	-0.714917	-1.48274	-1.12342	-0.714917	-1.53293	-0.837732	-1.46618
-0.039938	-1.5138	-2.51285	-2.99848	-4.06225	-2.2091	-2.37097	-0.849357	-0.772481	-1.57843	-1.24174	-0.772481	-1.63862	-0.884545	-1.56131
-0.0449381	-1.59668	-2.63598	-3.25786	-4.371	-2.37847	-2.5866	-0.92842	-0.833107	-1.68668	-1.36293	-0.833107	-1.75912	-0.92242	-1.67381
-0.0499382	-1.67487	-2.74535	-3.50537	-4.65663	-2.5416	-2.82536	-1.02898	-0.893107	-1.79275	-1.49568	-0.893107	-1.86722	-0.959733	-1.76096
-0.0549383	-1.74221	-2.83036	-3.73724	-4.93351	-2.72035	-3.06224	-1.1273	-0.950546	-1.88722	-1.63706	-0.950546	-1.96847	-0.995734	-1.86909
-0.0599384	-1.80284	-2.89536	-3.94225	-5.17977	-2.90286	-3.31536	-1.22292	-1.00661	-1.98659	-1.79056	-1.00661	-2.06909	-1.02261	-1.95722
-0.0649385	-1.85284	-2.95286	-4.13663	-5.38727	-3.09598	-3.56474	-1.33974	-1.06436	-2.09847	-1.94597	-1.06436	-2.1591	-1.05555	-2.06347
-0.0699387	-1.89034	-2.98973	-4.29975	-5.56415	-3.30099	-3.82662	-1.45612	-1.11342	-2.1941	-2.11409	-1.11342	-2.26535	-1.08374	-2.15535
-0.0749388	-1.92284	-3.01536	-4.43288	-5.69477	-3.50224	-4.091	-1.57931	-1.17105	-2.28035	-2.28347	-1.17105	-2.36535	-1.11042	-2.24035
-0.0799389	-1.94722	-3.02536	-4.53351	-5.78353	-3.71099	-4.34475	-1.70737	-1.21992	-2.3616	-2.4516	-1.21992	-2.46035	-1.13711	-2.32847
-0.084939	-1.95597	-3.03036	-4.61476	-5.85228	-3.9235	-4.60163	-1.84159	-1.2668	-2.44785	-2.62535	-1.2668	-2.56598	-1.16367	-2.40722
-0.0899391	-1.95847	-3.01973	-4.65601	-5.86478	-4.1235	-4.84226	-1.97972	-1.30224	-2.51785	-2.80598	-1.30224	-2.64098	-1.18711	-2.48473
-0.0949388	-1.95972	-3.01036	-4.68601	-5.85915	-4.326	-5.07789	-2.13222	-1.33724	-2.5841	-2.98598	-1.33724	-2.7241	-1.20205	-2.53973
-0.0999391	-1.94972	-2.98973	-4.68601	-5.82165	-4.51351	-5.30414	-2.27785	-1.36768	-2.63785	-3.17099	-1.36768	-2.78535	-1.22724	-2.6041
-0.104939	-1.93472	-2.96286	-4.67038	-5.75728	-4.70289	-5.51165	-2.42972	-1.39799	-2.68098	-3.34224	-1.39799	-2.84036	-1.23993	-2.64785
-0.109939	-1.91597	-2.93286	-4.63788	-5.6654	-4.87601	-5.71102	-2.58973	-1.42555	-2.72535	-3.51162	-1.42555	-2.89161	-1.25549	-2.67973
-0.114939	-1.89659	-2.90036	-4.59476	-5.58227	-5.03852	-5.87915	-2.75036	-1.44593	-2.73723	-3.68537	-1.44593	-2.91661	-1.26624	-2.69973
-0.119939	-1.87784	-2.86598	-4.54038	-5.48102	-5.18289	-6.03915	-2.90598	-1.46668	-2.75723	-3.84225	-1.46668	-2.94598	-1.26868	-2.71598
-0.124939	-1.85284	-2.83723	-4.48913	-5.36477	-5.30852	-6.16166	-3.06536	-1.47812	-2.75473	-4.00037	-1.47812	-2.95661	-1.27093	-2.72848
-0.12994	-1.82659	-2.80035	-4.41913	-5.24852	-5.41977	-6.27416	-3.21536	-1.49037	-2.74161	-4.136	-1.49037	-2.94911	-1.26993	-2.7191
-0.13494	-1.80472	-2.75785	-4.36475	-5.12727	-5.52415	-6.36541	-3.36661	-1.49712	-2.7216	-4.27225	-1.49712	-2.93848	-1.27074	-2.69473
-0.13994	-1.78097	-2.71848	-4.29163	-5.02226	-5.60977	-6.43104	-3.51537	-1.49712	-2.6866	-4.39288	-1.49712	-2.92411	-1.26386	-2.66035
-0.14494	-1.75284	-2.68473	-4.22975	-4.90289	-5.6829	-6.47729	-3.65662	-1.49293	-2.64473	-4.49226	-1.49293	-2.87348	-1.25824	-2.6341
-0.14994	-1.72909	-2.64723	-4.16538	-4.80289	-5.71728	-6.49854	-3.78725	-1.48887	-2.60535	-4.57913	-1.48887	-2.83536	-1.24718	-2.58285
-0.15494	-1.70909	-2.6091	-4.10287	-4.69664	-5.75228	-6.50229	-3.91287	-1.4778	-2.53348	-4.65538	-1.4778	-2.78723	-1.23461	-2.53035
-0.15994	-1.68034	-2.57473	-4.05162	-4.59913	-5.7629	-6.48041	-4.01412	-1.47149	-2.48285	-4.71601	-1.47149	-2.73598	-1.22493	-2.46473
-0.16494	-1.65909	-2.53473	-3.98975	-4.50976	-5.76415	-6.44104	-4.111	-1.44855	-2.4191	-4.76101	-1.44855	-2.66535	-1.21236	-2.40222
-0.16994	-1.63909	-2.50473	-3.93975	-4.42351	-5.74915	-6.38728	-4.1935	-1.4378	-2.33285	-4.79976	-1.4378	-2.6166	-1.20355	-2.3441
-0.17494	-1.61846	-2.4691	-3.89287	-4.34413	-5.7129	-6.32478	-4.27725	-1.40968	-2.26222	-4.81851	-1.40968	-2.55035	-1.1883	-2.26097
-0.17994	-1.60159	-2.43785	-3.84225	-4.27413	-5.67415	-6.24353	-4.326	-1.39912	-2.19597	-4.81476	-1.39912	-2.48348	-1.17649	-2.18347
-0.18494	-1.57971	-2.41285	-3.79475	-4.196	-5.62352	-6.14228	-4.381	-1.37243	-2.13347	-4.80601	-1.37243	-2.42347	-1.16599	-2.12659
-0.18994	-1.56284	-2.37847	-3.74662	-4.13413	-5.55665	-6.03665	-4.41226	-1.35711	-2.05722	-4.78226	-1.35711	-2.36097	-1.15555	-2.05097
-0.194941	-1.54846	-2.34472	-3.71099	-4.06725	-5.48602	-5.9304	-4.42413	-1.32743	-1.97409	-4.73601	-1.32743	-2.29972	-1.14642	-1.97909
-0.199941	-1.53096	-2.31972	-3.66724	-4.011	-5.40352	-5.8104	-4.43413	-1.30943	-1.92159	-4.69476	-1.30943	-2.22722	-1.13511	-1.91722
-0.204941	-1.51784	-2.29847	-3.62724	-3.9535	-5.31977	-5.68977	-4.42726	-1.2878	-1.85409	-4.64413	-1.2878	-2.16285	-1.12867	-1.84534
-0.209941	-1.50096	-2.26847	-3.59724	-3.89662	-5.23539	-5.57227	-4.4085	-1.27005	-1.79034	-4.58601	-1.27005	-2.11597	-1.1248	-1.78722
-0.214941	-1.48659	-2.24285	-3.55224	-3.85225	-5.14539	-5.44102	-4.38538	-1.24868	-1.73909	-4.52038	-1.24868	-2.03909	-1.12099	-1.73034
-0.219941	-1.47346	-2.22535	-3.52224	-3.81475	-5.05664	-5.30727	-4.34538	-1.22592	-1.67034	-4.44413	-1.22592	-2.00222	-1.11549	-1.67346
-0.224941	-1.46096	-2.2016	-3.47224	-3.76787	-4.98289	-5.19039	-4.3085	-1.19911	-1.62659	-4.36538	-1.19911	-1.93722	-1.11599	-1.62409
-0.229941	-1.44721	-2.18597	-3.44662	-3.72662	-4.87476	-5.06289	-4.26288	-1.18699	-1.58784	-4.29538	-1.18699	-1.88972	-1.11661	-1.58096
-0.234941	-1.44033	-2.1691	-3.40912	-3.68849	-4.79789	-4.95914	-4.20225	-1.17024	-1.54346	-4.20475	-1.17024	-1.83097	-1.12055	-1.53284
-0.239941	-1.42596	-2.1516	-3.37411	-3.65474	-4.71538	-4.83539	-4.146	-1.15192	-1.49409	-4.11475	-1.15192	-1.79534	-1.12586	-1.47159
-0.244941	-1.42283	-2.14097	-3.34474	-3.62912	-4.64101	-4.72664	-4.08787	-1.13449	-1.45283	-4.04912	-1.13449	-1.74596	-1.13367	-1.45409
-0.249941	-1.41408	-2.13222	-3.31224	-3.58787	-4.56663	-4.63351	-4.02287	-1.12399	-1.43408	-3.95787	-1.12399	-1.71346	-1.14161	-1.41158
-0.254941	-1.40658	-2.12285	-3.27849	-3.56599	-4.50413	-4.53476	-3.9535	-1.11042	-1.39158	-3.886	-1.11042	-1.67284	-1.15636	-1.38158
-0.259942	-1.40221	-2.11347	-3.25349	-3.53537	-4.42788	-4.44851	-3.896	-1.09617	-1.37283	-3.79537	-1.09617	-1.63971	-1.16617	-1.36096
-0.264942	-1.40408	-2.10784	-3.22786	-3.51662	-4.38288	-4.371	-3.8235	-1.08161	-1.35346	-3.72412	-1.08161	-1.60221	-1.18655	-1.34221
-0.269942	-1.39471	-2.1066	-3.19974	-3.49849	-4.33288	-4.29038	-3.76162	-1.08161	-1.32846	-3.65474	-1.08161	-1.58096	-1.2013	-1.32533
-0.274942	-1.39783	-2.1041	-3.17286	-3.48224	-4.29725	-4.231	-3.69787	-1.07749	-1.31658	-3.58724	-1.07749	-1.55721	-1.22899	-1.29533
-0.279942	-1.39346	-2.09972	-3.15099	-3.46287	-4.25163	-4.17538	-3.63849	-1.0703	-1.30033	-3.52224	-1.0703	-1.53846	-1.25655	-1.30346
-0.284942	-1.39033	-2.09972	-3.12786	-3.45974	-4.22288	-4.11413	-3.56412	-1.06474	-1.29658	-3.45849	-1.06474	-1.52409	-1.28505	-1.27971
-0.289942	-1.39158	-2.10097	-3.10536	-3.45287	-4.20975	-4.0685	-3.51099	-1.06674	-1.27533	-3.39661	-1.06674	-1.50784	-1.31549	-1.27346
-0.294942	-1.39721	-2.10722	-3.09224	-3.45037	-4.19913	-4.04037	-3.45412	-1.06936	-1.29721	-3.34036	-1.06936	-1.49971	-1.34543	-1.27971

## Sheet: e
Peak shifts are calculated by:
* Finding the maximal current value of the sample measurement and getting its row number by using the Excel formula "=MATCH(MAX(Current),array,0)".
*Matching the potential of the maximal current by using the Excel formula "=INDEX(Potential,MaxRowNo)".
*Repeating for the measurement of the added substrate.
*Subtracting the two potential values.
Meas	row of max	V of max	shift oxidation	Meas	row of max	V of max	shift oxidation	Meas	row of max	V of max	shift oxidation	Meas	row of max	V of max	shift oxidation	Meas	row of max	V of max	shift oxidation	Meas	row of max	V of max	shift oxidation	Meas	row of max	V of max	shift oxidation
prot	81	0.246066	28	prot	110	0.235066	30.001	prot	111	0.240066	25.001	prot	128	0.325068	20	prot	124	0.305067	15	prot	143	0.400069	20	prot	139	0.380068	0
subs	85	0.274066		subs	116	0.265067		subs	116	0.265067		subs	132	0.345068		subs	127	0.320067		subs	147	0.420069		subs	139	0.380068
day 0				day 1				day 2				day 3				day 4				day 6				day 7
V	µA	µA		V	µA	µA		V	µA	µA		V	µA	µA		V	µA	µA		V	µA	µA		V	µA	µA
-0.299942	-1.23533	-1.3618		-0.299942	-4.63226	-4.79726		-0.299942	-4.70319	-4.79726		-0.299942	-3.99787	-3.27661		-0.299942	-9.72203	-7.68449		-0.299942	-42.5288	-19.2472		-0.299942	-31.3036	-14.9846
-0.292942	-0.957828	-1.0538		-0.294942	-4.2785	-4.47538		-0.294942	-4.38663	-4.47538		-0.294942	-3.67724	-3.01973		-0.294942	-9.00952	-7.14699		-0.294942	-39.135	-17.6159		-0.294942	-28.7911	-14.4534
-0.285942	-0.791575	-0.87517		-0.289942	-4.0235	-4.2485		-0.289942	-4.1385	-4.2485		-0.289942	-3.41474	-2.83098		-0.289942	-8.3845	-6.72823		-0.289942	-36.2599	-16.3534		-0.289942	-26.7348	-13.9408
-0.278942	-0.669073	-0.734918		-0.284942	-3.80975	-4.05288		-0.284942	-3.92912	-4.05288		-0.284942	-3.19911	-2.66535		-0.284942	-7.92825	-6.37197		-0.284942	-33.8036	-15.2346		-0.284942	-24.9535	-13.5283
-0.271942	-0.569696	-0.633166		-0.279942	-3.64037	-3.88662		-0.279942	-3.76474	-3.88662		-0.279942	-3.01661	-2.52348		-0.279942	-7.53449	-6.11572		-0.279942	-31.6349	-14.3096		-0.279942	-23.3472	-13.1283
-0.264942	-0.498445	-0.543227		-0.274942	-3.48412	-3.74912		-0.274942	-3.59724	-3.74912		-0.274942	-2.85411	-2.4041		-0.274942	-7.14699	-5.82821		-0.274942	-29.6911	-13.4408		-0.274942	-21.941	-12.7221
-0.257941	-0.428445	-0.473226		-0.269942	-3.34974	-3.61412		-0.269942	-3.46162	-3.61412		-0.269942	-2.69723	-2.2841		-0.269942	-6.81573	-5.55946		-0.269942	-27.9411	-12.6533		-0.269942	-20.6784	-12.3408
-0.250941	-0.364068	-0.40735		-0.264942	-3.21224	-3.47912		-0.264942	-3.33599	-3.47912		-0.264942	-2.56785	-2.17535		-0.264942	-6.56573	-5.40321		-0.264942	-26.3535	-11.9283		-0.264942	-19.5534	-11.9471
-0.243941	-0.317192	-0.357974		-0.259942	-3.08911	-3.36974		-0.259942	-3.21974	-3.36974		-0.259942	-2.44722	-2.08534		-0.259942	-6.27823	-5.19071		-0.259942	-24.9098	-11.3346		-0.259942	-18.5034	-11.597
-0.236941	-0.272193	-0.307661		-0.254941	-2.98161	-3.26849		-0.254941	-3.10036	-3.26849		-0.254941	-2.32472	-2.00722		-0.254941	-6.02196	-4.99696		-0.254941	-23.541	-10.7283		-0.254941	-17.5096	-11.2595
-0.229941	-0.237815	-0.262848		-0.249941	-2.88286	-3.16099		-0.249941	-3.00223	-3.16099		-0.249941	-2.21285	-1.91722		-0.249941	-5.77197	-4.79696		-0.249941	-22.341	-10.172		-0.249941	-16.6409	-10.972
-0.222941	-0.199097	-0.23266		-0.244941	-2.78911	-3.07161		-0.244941	-2.90973	-3.07161		-0.244941	-2.11597	-1.84097		-0.244941	-5.55321	-4.69069		-0.244941	-21.1472	-9.71577		-0.244941	-15.7846	-10.622
-0.215941	-0.170596	-0.194597		-0.239941	-2.68473	-2.98161		-0.239941	-2.81348	-2.98161		-0.239941	-2.01972	-1.76534		-0.239941	-5.39696	-4.5032		-0.239941	-20.1097	-9.19702		-0.239941	-15.0346	-10.3095
-0.208941	-0.138846	-0.164471		-0.234941	-2.5991	-2.90348		-0.234941	-2.7141	-2.90348		-0.234941	-1.93659	-1.69846		-0.234941	-5.16571	-4.3782		-0.234941	-19.0784	-8.75951		-0.234941	-14.3034	-10.0033
-0.201941	-0.113721	-0.136033		-0.229941	-2.51848	-2.81098		-0.229941	-2.63723	-2.81098		-0.229941	-1.84659	-1.63721		-0.229941	-5.02195	-4.21569		-0.229941	-18.0659	-8.33451		-0.229941	-13.5596	-9.65953
-0.194941	-0.0877202	-0.105033		-0.224941	-2.43847	-2.7341		-0.224941	-2.55035	-2.7341		-0.224941	-1.76034	-1.56534		-0.224941	-4.83445	-4.15288		-0.224941	-17.1596	-7.947		-0.224941	-12.9346	-9.34078
-0.18794	-0.0638448	-0.0857825		-0.219941	-2.35035	-2.65535		-0.219941	-2.4741	-2.65535		-0.219941	-1.69659	-1.51159		-0.219941	-4.65319	-4.01412		-0.219941	-16.3096	-7.55949		-0.219941	-12.3346	-9.02827
-0.18094	-0.0415945	-0.0639697		-0.214941	-2.27972	-2.5716		-0.214941	-2.40597	-2.5716		-0.214941	-1.61409	-1.45033		-0.214941	-4.49696	-3.89475		-0.214941	-15.4159	-7.22823		-0.214941	-11.7096	-8.72827
-0.17394	-0.0259693	-0.0415945		-0.209941	-2.2066	-2.5091		-0.209941	-2.3191	-2.5091		-0.209941	-1.53721	-1.39283		-0.209941	-4.30319	-3.76975		-0.209941	-14.6596	-6.86573		-0.209941	-11.1283	-8.39701
-0.16694	-0.00465631	-0.0227191		-0.204941	-2.12785	-2.42347		-0.204941	-2.24472	-2.42347		-0.204941	-1.46971	-1.34471		-0.204941	-4.14069	-3.64662		-0.204941	-13.9096	-6.50322		-0.204941	-10.5658	-8.09075
-0.15994	0.0124688	-0.00178123		-0.199941	-2.05097	-2.35222		-0.199941	-2.16472	-2.35222		-0.199941	-1.39158	-1.27096		-0.199941	-3.95319	-3.52037		-0.199941	-13.1158	-6.20947		-0.199941	-10.022	-7.822
-0.15294	0.0316567	0.0190315		-0.194941	-1.96909	-2.27722		-0.194941	-2.08472	-2.27722		-0.194941	-1.32971	-1.22346		-0.194941	-3.86287	-3.39974		-0.194941	-12.4033	-5.92197		-0.194941	-9.52827	-7.50949
-0.14594	0.0452819	0.0339692		-0.18994	-1.89534	-2.19972		-0.18994	-2.00784	-2.19972		-0.18994	-1.26158	-1.16596		-0.18994	-3.70787	-3.28474		-0.18994	-11.6908	-5.54696		-0.18994	-9.01576	-7.15324
-0.13894	0.0603447	0.0454695		-0.18494	-1.82222	-2.12722		-0.18494	-1.93722	-2.12722		-0.18494	-1.19721	-1.11095		-0.18494	-3.54224	-3.16161		-0.18494	-10.997	-5.2407		-0.18494	-8.57201	-6.85323
-0.13194	0.0757198	0.0666573		-0.17994	-1.75659	-2.05222		-0.17994	-1.86097	-2.05222		-0.17994	-1.13658	-1.06283		-0.17994	-3.39224	-3.03411		-0.17994	-10.3408	-4.99696		-0.17994	-8.05326	-6.54073
-0.124939	0.0907202	0.0792201		-0.17494	-1.67221	-1.96909		-0.17494	-1.79409	-1.96909		-0.17494	-1.08033	-1.00658		-0.17494	-3.23474	-2.91786		-0.17494	-9.73452	-4.73444		-0.17494	-7.59699	-6.22822
-0.117939	0.102658	0.0916576		-0.16994	-1.59909	-1.89597		-0.16994	-1.70471	-1.89597		-0.16994	-1.01658	-0.954077		-0.16994	-3.08536	-2.80348		-0.16994	-9.13452	-4.3782		-0.16994	-7.14699	-5.94072
-0.110939	0.116908	0.10222		-0.16494	-1.52034	-1.81722		-0.16494	-1.63846	-1.81722		-0.16494	-0.964078	-0.907826		-0.16494	-2.93036	-2.68035		-0.16494	-8.52201	-4.17194		-0.16494	-6.74698	-5.58447
-0.103939	0.126408	0.116596		-0.15994	-1.45096	-1.73721		-0.15994	-1.55534	-1.73721		-0.15994	-0.905327	-0.848451		-0.15994	-2.75348	-2.55535		-0.15994	-7.95325	-3.89068		-0.15994	-6.31572	-5.29696
-0.0969391	0.144533	0.131846		-0.15494	-1.37346	-1.66096		-0.15494	-1.48534	-1.66096		-0.15494	-0.85095	-0.809075		-0.15494	-2.6166	-2.4316		-0.15494	-7.38449	-3.66787		-0.15494	-5.92197	-5.0282
-0.0899391	0.153908	0.142783		-0.14994	-1.28783	-1.58221		-0.14994	-1.40846	-1.58221		-0.14994	-0.79845	-0.759699		-0.14994	-2.46285	-2.31222		-0.14994	-6.83448	-3.42661		-0.14994	-5.54072	-4.73444
-0.0829387	0.166784	0.155346		-0.14494	-1.21596	-1.50221		-0.14494	-1.33408	-1.50221		-0.14494	-0.750325	-0.710949		-0.14494	-2.30847	-2.1941		-0.14494	-6.34072	-3.18724		-0.14494	-5.14696	-4.39069
-0.0759387	0.180222	0.165221		-0.13994	-1.14346	-1.43283		-0.13994	-1.25721	-1.43283		-0.13994	-0.696573	-0.674698		-0.13994	-2.1691	-2.06597		-0.13994	-5.84072	-2.95786		-0.13994	-4.75321	-4.15318
-0.0689387	0.189597	0.176284		-0.13494	-1.06658	-1.35658		-0.13494	-1.18158	-1.35658		-0.13494	-0.651573	-0.628448		-0.13494	-2.02097	-1.95284		-0.13494	-5.40321	-2.7391		-0.13494	-4.40319	-3.86569
-0.0619383	0.195972	0.184222		-0.12994	-0.994078	-1.27846		-0.12994	-1.10158	-1.27846		-0.12994	-0.605947	-0.579697		-0.12994	-1.88159	-1.83784		-0.12994	-4.94695	-2.52723		-0.12994	-4.1157	-3.57819
-0.0549383	0.206847	0.190472		-0.124939	-0.924077	-1.20346		-0.124939	-1.0272	-1.20346		-0.124939	-0.559696	-0.532821		-0.124939	-1.73971	-1.71721		-0.124939	-4.52194	-2.31285		-0.124939	-3.77192	-3.33786
-0.0479383	0.212285	0.201909		-0.119939	-0.848451	-1.12471		-0.119939	-0.947827	-1.12471		-0.119939	-0.504071	-0.493445		-0.119939	-1.60221	-1.60346		-0.119939	-4.14069	-2.12472		-0.119939	-3.41568	-3.07598
-0.0409384	0.21266	0.200847		-0.114939	-0.78095	-1.0522		-0.114939	-0.874076	-1.0522		-0.114939	-0.472195	-0.449069		-0.114939	-1.46659	-1.49909		-0.114939	-3.77192	-1.94534		-0.114939	-3.16474	-2.82723
-0.0339379	0.22041	0.209659		-0.109939	-0.708449	-0.976578		-0.109939	-0.796574	-0.976578		-0.109939	-0.434694	-0.414693		-0.109939	-1.33971	-1.37783		-0.109939	-3.40319	-1.77909		-0.109939	-2.86911	-2.58098
-0.026938	0.225347	0.21691		-0.104939	-0.637197	-0.900327		-0.104939	-0.732199	-0.900327		-0.104939	-0.388443	-0.375943		-0.104939	-1.22033	-1.27033		-0.104939	-3.11724	-1.60784		-0.104939	-2.59723	-2.33222
-0.019938	0.23841	0.224035		-0.0999391	-0.570321	-0.833451		-0.0999391	-0.669073	-0.833451		-0.0999391	-0.344069	-0.341568		-0.0999391	-1.11158	-1.16846		-0.0999391	-2.81473	-1.44908		-0.0999391	-2.3316	-2.10284
-0.0129375	0.240285	0.232222		-0.0949388	-0.510321	-0.759075		-0.0949388	-0.599072	-0.759075		-0.0949388	-0.319693	-0.300473		-0.0949388	-0.992203	-1.06908		-0.0949388	-2.52973	-1.31096		-0.0949388	-2.08347	-1.86847
-0.00593758	0.244597	0.237097		-0.0899391	-0.44282	-0.691574		-0.0899391	-0.544696	-0.691574		-0.0899391	-0.286567	-0.276223		-0.0899391	-0.882201	-0.974077		-0.0899391	-2.2616	-1.17033		-0.0899391	-1.83659	-1.64971
0.00106239	0.25616	0.238597		-0.084939	-0.381567	-0.627197		-0.084939	-0.477195	-0.627197		-0.084939	-0.242597	-0.243285		-0.084939	-0.77595	-0.874701		-0.084939	-2.01659	-1.05408		-0.084939	-1.61596	-1.44221
0.00806236	0.267973	0.246285		-0.0799389	-0.334692	-0.569072		-0.0799389	-0.41657	-0.569072		-0.0799389	-0.216097	-0.21516		-0.0799389	-0.680948	-0.791575		-0.0799389	-1.78909	-0.940952		-0.0799389	-1.39908	-1.22471
0.0150628	0.274098	0.246722		-0.0749388	-0.275941	-0.508446		-0.0749388	-0.352192	-0.508446		-0.0749388	-0.188409	-0.185222		-0.0749388	-0.566571	-0.696573		-0.0749388	-1.57846	-0.829076		-0.0749388	-1.18783	-1.03658
0.0220628	0.282848	0.25266		-0.0699387	-0.222816	-0.449069		-0.0699387	-0.295317	-0.449069		-0.0699387	-0.149409	-0.157659		-0.0699387	-0.48032	-0.622197		-0.0699387	-1.38283	-0.723449		-0.0699387	-1.01033	-0.834075
0.0290627	0.295286	0.26016		-0.0649385	-0.165596	-0.389068		-0.0649385	-0.246565	-0.389068		-0.0649385	-0.132721	-0.140221		-0.0649385	-0.398443	-0.527821		-0.0649385	-1.21346	-0.630323		-0.0649385	-0.825325	-0.651573
0.0360632	0.309349	0.266973		-0.0599384	-0.117971	-0.331569		-0.0599384	-0.192222	-0.331569		-0.0599384	-0.100845	-0.106283		-0.0599384	-0.309691	-0.46407		-0.0599384	-1.04658	-0.547822		-0.0599384	-0.659698	-0.475945
0.0430632	0.316661	0.271848		-0.0549383	-0.0667198	-0.284066		-0.0549383	-0.147096	-0.284066		-0.0549383	-0.0887201	-0.0928452		-0.0549383	-0.231566	-0.39032		-0.0549383	-0.900327	-0.479071		-0.0549383	-0.510321	-0.286567
0.0500631	0.333911	0.279785		-0.0499382	-0.0127189	-0.230222		-0.0499382	-0.0942202	-0.230222		-0.0499382	-0.0594697	-0.0661572		-0.0499382	-0.162816	-0.321567		-0.0499382	-0.764699	-0.394068		-0.0499382	-0.357819	-0.124691
0.0570631	0.355537	0.284661		-0.0449381	0.0361569	-0.189784		-0.0449381	-0.0457819	-0.189784		-0.0449381	-0.039907	-0.0462821		-0.0449381	-0.0990653	-0.267816		-0.0449381	-0.635947	-0.330942		-0.0449381	-0.22969	0.0278139
0.0640635	0.368349	0.296286		-0.039938	0.0749073	-0.142158		-0.039938	-0.00809383	-0.142158		-0.039938	-0.0170314	-0.0300941		-0.039938	-0.0284691	-0.19969		-0.039938	-0.525321	-0.278442		-0.039938	-0.105314	0.183439
0.0710635	0.392162	0.305598		-0.0349379	0.133408	-0.0985953		-0.0349379	0.040782	-0.0985953		-0.0349379	0.00328135	-0.0154691		-0.0349379	0.0378444	-0.146846		-0.0349379	-0.409069	-0.226567		-0.0349379	0.0159383	0.324693
0.0780635	0.415788	0.319786		-0.0299382	0.176221	-0.0547822		-0.0299382	0.0896575	-0.0547822		-0.0299382	0.0126565	0.00871897		-0.0299382	0.0936577	-0.0869076		-0.0299382	-0.324693	-0.170659		-0.0299382	0.119689	0.469976
0.0850639	0.440351	0.330099		-0.0249381	0.221222	-0.0165939		-0.0249381	0.142596	-0.0165939		-0.0249381	0.042907	0.0149689		-0.0249381	0.165784	-0.0367193		-0.0249381	-0.227191	-0.135158		-0.0249381	0.223347	0.605041
0.0920639	0.472039	0.343849		-0.019938	0.27441	0.0180316		-0.019938	0.189659	0.0180316		-0.019938	0.0575321	0.0292816		-0.019938	0.219972	0.0114064		-0.019938	-0.140314	-0.0937827		-0.019938	0.315661	0.745168
0.0990639	0.500851	0.356662		-0.0149379	0.330974	0.0556571		-0.0149379	0.230847	0.0556571		-0.0149379	0.0680947	0.0370944		-0.0149379	0.279411	0.052532		-0.0149379	-0.0553131	-0.0445945		-0.0149379	0.403412	0.88492
0.106064	0.537789	0.379287		-0.00993776	0.38035	0.0921576		-0.00993776	0.288098	0.0921576		-0.00993776	0.0837824	0.0427194		-0.00993776	0.341474	0.0924077		-0.00993776	0.012219	-0.00978136		-0.00993776	0.489101	1.01292
0.113064	0.577728	0.394037		-0.00493765	0.437225	0.123908		-0.00493765	0.344099	0.123908		-0.00493765	0.0974078	0.0615947		-0.00493765	0.399475	0.131846		-0.00493765	0.0857825	0.0194066		-0.00493765	0.570665	1.15599
0.120064	0.626166	0.418413		6.24657e-05	0.502789	0.164846		6.24657e-05	0.387975	0.164846		6.24657e-05	0.128533	0.0718448		6.24657e-05	0.469663	0.179534		6.24657e-05	0.158846	0.0499694		6.24657e-05	0.654604	1.29211
0.127064	0.667104	0.438788		0.00506258	0.572665	0.198284		0.00506258	0.457476	0.198284		0.00506258	0.139033	0.0804698		0.00506258	0.529539	0.21866		0.00506258	0.234097	0.0822201		0.00506258	0.724105	1.43087
0.134065	0.72498	0.467351		0.0100627	0.641416	0.232035		0.0100627	0.534352	0.232035		0.0100627	0.157346	0.0915952		0.0100627	0.604228	0.25616		0.0100627	0.294661	0.104595		0.0100627	0.803793	1.58518
0.141065	0.775043	0.493414		0.0150628	0.717292	0.277723		0.0150628	0.592228	0.277723		0.0150628	0.172596	0.0957203		0.0150628	0.673792	0.282973		0.0150628	0.372037	0.131408		0.0150628	0.878482	1.73543
0.148065	0.835856	0.518664		0.0200629	0.794731	0.319974		0.0200629	0.669729	0.319974		0.0200629	0.205784	0.10672		0.0200629	0.750043	0.337099		0.0200629	0.441538	0.160971		0.0200629	0.962546	1.89847
0.155065	0.90292	0.547665		0.025063	0.894295	0.364537		0.025063	0.751293	0.364537		0.025063	0.230097	0.115095		0.025063	0.826794	0.370162		0.025063	0.514352	0.186846		0.025063	1.03317	2.06784
0.162065	0.968483	0.584228		0.0300632	0.994609	0.420163		0.0300632	0.845794	0.420163		0.0300632	0.24766	0.125471		0.0300632	0.919858	0.410662		0.0300632	0.582353	0.211784		0.0300632	1.12817	2.25097
0.169065	1.0343	0.618728		0.0350628	1.10549	0.459851		0.0350628	0.939296	0.459851		0.0350628	0.271973	0.131908		0.0350628	1.01373	0.454288		0.0350628	0.664354	0.24641		0.0350628	1.2058	2.43035
0.176065	1.10686	0.657541		0.0400629	1.21917	0.526227		0.0400629	1.05367	0.526227		0.0400629	0.307161	0.144284		0.0400629	1.12136	0.494851		0.0400629	0.751355	0.268223		0.0400629	1.28905	2.63848
0.183065	1.18061	0.695167		0.045063	1.3538	0.577228		0.045063	1.17455	0.577228		0.045063	0.341037	0.153659		0.045063	1.2388	0.538102		0.045063	0.842232	0.297098		0.045063	1.38599	2.8441
0.190065	1.25374	0.732918		0.0500631	1.49174	0.646229		0.0500631	1.3023	0.646229		0.0500631	0.374224	0.166159		0.0500631	1.35624	0.588728		0.0500631	0.939671	0.326724		0.0500631	1.4873	3.06598
0.197065	1.32111	0.774856		0.0550632	1.65381	0.717417		0.0550632	1.44874	0.717417		0.0550632	0.39485	0.169909		0.0550632	1.4918	0.643541		0.0550632	1.04323	0.368537		0.0550632	1.58737	3.28911
0.204066	1.38368	0.810169		0.0600634	1.81534	0.800981		0.0600634	1.60899	0.800981		0.0600634	0.426725	0.187222		0.0600634	1.63999	0.703729		0.0600634	1.15449	0.401412		0.0600634	1.69721	3.53037
0.211066	1.44549	0.849669		0.0650635	1.99284	0.88842		0.0650635	1.77471	0.88842		0.0650635	0.456976	0.199409		0.0650635	1.79409	0.770231		0.0650635	1.27424	0.444413		0.0650635	1.81597	3.79412
0.218066	1.49912	0.889045		0.0700636	2.18722	0.986859		0.0700636	1.96597	0.986859		0.0700636	0.504601	0.213222		0.0700636	1.97159	0.841732		0.0700636	1.40487	0.494851		0.0700636	1.94222	4.04162
0.225066	1.5423	0.92792		0.0750637	2.39222	1.09211		0.0750637	2.1716	1.09211		0.0750637	0.522727	0.231472		0.0750637	2.15472	0.90867		0.0750637	1.54393	0.544039		0.0750637	2.06784	4.3135
0.232066	1.57312	0.956046		0.0800638	2.6041	1.2053		0.0800638	2.39222	1.2053		0.0800638	0.567477	0.248785		0.0800638	2.36472	0.994859		0.0800638	1.69159	0.597478		0.0800638	2.19972	4.58913
0.239066	1.59596	0.985359		0.0850639	2.84598	1.33011		0.0850639	2.6116	1.33011		0.0850639	0.58304	0.268598		0.0850639	2.5816	1.08424		0.0850639	1.84909	0.656229		0.0850639	2.35035	4.88851
0.246066	1.61096	1.0088		0.090064	3.10848	1.46274		0.090064	2.86286	1.46274		0.090064	0.628541	0.282098		0.090064	2.80098	1.17674		0.090064	2.00909	0.73223		0.090064	2.49722	5.17852
0.253067	1.60221	1.02667		0.0950637	3.37224	1.61212		0.0950637	3.13911	1.61212		0.0950637	0.668417	0.298848		0.0950637	3.06098	1.29049		0.0950637	2.20347	0.802418		0.0950637	2.66098	5.4779
0.260067	1.59909	1.03942		0.100064	3.66287	1.76721		0.100064	3.43036	1.76721		0.100064	0.703792	0.330536		0.100064	3.33161	1.39543		0.100064	2.3816	0.876232		0.100064	2.83661	5.7929
0.267066	1.57596	1.04392		0.105064	3.961	1.92284		0.105064	3.72912	1.92284		0.105064	0.751043	0.353849		0.105064	3.63099	1.52368		0.105064	2.57973	0.957358		0.105064	3.02286	6.11791
0.274066	1.54221	1.04948		0.110064	4.27538	2.11972		0.110064	4.0435	2.11972		0.110064	0.793731	0.373099		0.110064	3.92662	1.65362		0.110064	2.79973	1.06417		0.110064	3.21349	6.44541
0.281067	1.50159	1.04817		0.115064	4.60726	2.30972		0.115064	4.38975	2.30972		0.115064	0.838107	0.404475		0.115064	4.26038	1.79409		0.115064	3.02911	1.14961		0.115064	3.39787	6.78792
0.288067	1.44284	1.03605		0.120064	4.95289	2.5266		0.120064	4.74288	2.5266		0.120064	0.889857	0.441163		0.120064	4.62038	1.96159		0.120064	3.25786	1.26599		0.120064	3.62849	7.14105
0.295067	1.39346	1.02223		0.125064	5.32289	2.7491		0.125064	5.12289	2.7491		0.125064	0.946858	0.468788		0.125064	4.98601	2.12409		0.125064	3.51599	1.38149		0.125064	3.84162	7.52605
0.302067	1.32908	1.00698		0.130064	5.69227	2.98411		0.130064	5.50227	2.98411		0.130064	0.999922	0.501476		0.130064	5.37102	2.30972		0.130064	3.77724	1.50318		0.130064	4.07287	7.88856
0.309067	1.26408	0.982796		0.135065	6.08041	3.24036		0.135065	5.89603	3.24036		0.135065	1.05873	0.543727		0.135065	5.79978	2.49535		0.135065	4.04725	1.62556		0.135065	4.32413	8.28606
0.316067	1.20471	0.959234		0.140065	6.47604	3.51412		0.140065	6.30853	3.51412		0.140065	1.12555	0.578978		0.140065	6.23353	2.6841		0.140065	4.34288	1.76284		0.140065	4.56538	8.71482
0.323067	1.13908	0.937296		0.145065	6.87042	3.80475		0.145065	6.73417	3.80475		0.145065	1.19286	0.614541		0.145065	6.69416	2.92723		0.145065	4.63163	1.90722		0.145065	4.83789	9.15795
0.330068	1.07658	0.918295		0.150065	7.2848	4.09913		0.150065	7.1548	4.09913		0.150065	1.27174	0.658229		0.150065	7.1823	3.15411		0.150065	4.94289	2.06097		0.150065	5.11227	9.60858
0.337068	1.02283	0.89592		0.155065	7.68043	4.41475		0.155065	7.5948	4.41475		0.155065	1.34649	0.706042		0.155065	7.69855	3.40224		0.155065	5.26977	2.2241		0.155065	5.39039	10.083
0.344068	0.969703	0.878482		0.160065	8.09481	4.73413		0.160065	8.03419	4.73413		0.160065	1.4238	0.75673		0.160065	8.21731	3.67287		0.160065	5.60665	2.39472		0.160065	5.6979	10.5786
0.351068	0.920327	0.858107		0.165065	8.50482	5.06414		0.165065	8.46919	5.06414		0.165065	1.5043	0.804668		0.165065	8.76857	3.946		0.165065	5.95665	2.56098		0.165065	6.0104	11.093
0.358068	0.873451	0.846919		0.170065	8.90482	5.41852		0.170065	8.88295	5.41852		0.170065	1.60774	0.858294		0.170065	9.3417	4.25038		0.170065	6.31728	2.7466		0.170065	6.31791	11.6067
0.365068	0.836575	0.835232		0.175065	9.29296	5.77978		0.175065	9.3092	5.77978		0.175065	1.69909	0.91867		0.175065	9.93922	4.55788		0.175065	6.69041	2.94661		0.175065	6.65854	12.163
0.372068	0.797825	0.830606		0.180065	9.68734	6.12916		0.180065	9.71421	6.12916		0.180065	1.79722	0.973109		0.180065	10.5498	4.89539		0.180065	7.07855	3.14474		0.180065	7.00229	12.7224
0.379068	0.76345	0.822606		0.185065	10.053	6.51166		0.185065	10.093	6.51166		0.185065	1.89909	1.03311		0.185065	11.1824	5.23352		0.185065	7.47355	3.35286		0.185065	7.35355	13.2968
0.386068	0.739074	0.825169		0.190065	10.3917	6.87979		0.190065	10.478	6.87979		0.190065	1.99909	1.10117		0.190065	11.8205	5.59477		0.190065	7.88356	3.56537		0.190065	7.7173	13.8768
0.393068	0.717824	0.824294		0.195065	10.7061	7.24792		0.195065	10.813	7.24792		0.195065	2.11597	1.1618		0.195065	12.4911	5.9729		0.195065	8.30669	3.79349		0.195065	8.08356	14.4893
0.400069	0.697198	0.834544		0.200066	11.0067	7.6223		0.200066	11.1436	7.6223		0.200066	2.2316	1.23418		0.200066	13.1568	6.35541		0.200066	8.74295	4.0185		0.200066	8.47669	15.1037
0.407069	0.683448	0.845732		0.205066	11.273	7.95793		0.205066	11.4236	7.95793		0.205066	2.34785	1.30699		0.205066	13.8436	6.75167		0.205066	9.19233	4.26538		0.205066	8.86732	15.7318
0.414069	0.669072	0.855857		0.210066	11.503	8.31606		0.210066	11.6817	8.31606		0.210066	2.4641	1.38136		0.210066	14.5305	7.17917		0.210066	9.63609	4.49226		0.210066	9.26795	16.4159
0.421069	0.663447	0.869545		0.215066	11.6911	8.64607		0.215066	11.8936	8.64607		0.215066	2.59035	1.45305		0.215066	15.228	7.61355		0.215066	10.0961	4.75976		0.215066	9.68796	17.0846
0.428069	0.651572	0.889607		0.220066	11.8649	8.9592		0.220066	12.0749	8.9592		0.220066	2.70848	1.5288		0.220066	15.9237	8.04543		0.220066	10.5855	5.02039		0.220066	10.1017	17.6971
0.435069	0.654697	0.907733		0.225066	11.9861	9.2567		0.225066	12.2099	9.2567		0.225066	2.83723	1.60649		0.225066	16.6721	8.49732		0.225066	11.073	5.27914		0.225066	10.5373	18.4346
0.442069	0.651572	0.937171		0.230066	12.0561	9.52296		0.230066	12.3067	9.52296		0.230066	2.96473	1.68909		0.230066	17.3159	8.93795		0.230066	11.5574	5.5504		0.230066	10.9667	19.0597
0.449069	0.657823	0.957546		0.235066	12.0874	9.75484		0.235066	12.3505	9.75484		0.235066	3.08161	1.76347		0.235066	18.0222	9.39483		0.235066	12.0649	5.8329		0.235066	11.4061	19.7472
0.456069	0.666573	0.989984		0.240066	12.0767	9.96671		0.240066	12.3568	9.96671		0.240066	3.20411	1.85347		0.240066	18.7159	9.85046		0.240066	12.5793	6.12478		0.240066	11.8655	20.4847
0.463069	0.679073	1.02386		0.245066	12.028	10.1367		0.245066	12.3155	10.1367		0.245066	3.32849	1.93472		0.245066	19.3472	10.3005		0.245066	13.0986	6.41979		0.245066	12.3168	21.1784
0.47007	0.685947	1.06111		0.250066	11.9355	10.263		0.250066	12.2292	10.263		0.250066	3.43974	2.01347		0.250066	19.9597	10.748		0.250066	13.6218	6.72354		0.250066	12.7524	21.8534
0.47707	0.708449	1.1068		0.255066	11.8017	10.3561		0.255066	12.1055	10.3561		0.255066	3.55349	2.09159		0.255066	20.5347	11.1986		0.255066	14.1574	7.04355		0.255066	13.223	22.5535
0.48407	0.733449	1.14792		0.260067	11.6142	10.413		0.260067	11.938	10.413		0.260067	3.65974	2.17347		0.260067	21.1159	11.6236		0.260067	14.6943	7.3498		0.260067	13.6799	23.241
0.49107	0.765948	1.20374		0.265067	11.4117	10.4261		0.265067	11.7317	10.4261		0.265067	3.75974	2.25535		0.265067	21.6472	12.0361		0.265067	15.2174	7.66543		0.265067	14.1268	23.8597
0.49807	0.799699	1.26193		0.270067	11.1555	10.4055		0.270067	11.4974	10.4055		0.270067	3.85287	2.32035		0.270067	22.116	12.4286		0.270067	15.7681	7.98856		0.270067	14.5793	24.5285
0.50507	0.852826	1.33105		0.275067	10.8917	10.3467		0.275067	11.2105	10.3467		0.275067	3.95225	2.39097		0.275067	22.5535	12.798		0.275067	16.3596	8.31919		0.275067	15.0355	25.2473
0.49807	0.629072	1.05017		0.280067	10.5886	10.2298		0.280067	10.9186	10.2298		0.280067	4.026	2.46973		0.280067	22.891	13.1436		0.280067	16.8784	8.64982		0.280067	15.4824	25.8848
0.49107	0.501571	0.871857		0.285067	10.2605	10.0936		0.285067	10.5905	10.0936		0.285067	4.10225	2.53035		0.285067	23.266	13.4599		0.285067	17.4222	8.98795		0.285067	15.9162	26.516
0.48407	0.409694	0.742668		0.290067	9.92046	9.92609		0.290067	10.2486	9.92609		0.290067	4.17288	2.59473		0.290067	23.491	13.743		0.290067	17.9722	9.32296		0.290067	16.4159	27.091
0.47707	0.344067	0.638103		0.295067	9.55796	9.71734		0.295067	9.88671	9.71734		0.295067	4.21475	2.65473		0.295067	23.7285	13.9899		0.295067	18.4784	9.65983		0.295067	16.7659	27.666
0.47007	0.287817	0.548915		0.300067	9.19545	9.47921		0.300067	9.50796	9.47921		0.300067	4.27663	2.69598		0.300067	23.8535	14.1905		0.300067	19.0034	9.99859		0.300067	17.1846	28.3098
0.463069	0.245316	0.482351		0.305067	8.83545	9.2292		0.305067	9.13045	9.2292		0.305067	4.30725	2.73535		0.305067	23.941	14.3562		0.305067	19.5097	10.3342		0.305067	17.6284	28.8473
0.456069	0.210034	0.414663		0.310067	8.45982	8.94982		0.310067	8.75295	8.94982		0.310067	4.33975	2.78598		0.310067	23.941	14.4949		0.310067	19.9597	10.6642		0.310067	17.9471	29.3411
0.449069	0.180534	0.358099		0.315067	8.08919	8.65044		0.315067	8.35669	8.65044		0.315067	4.36913	2.82161		0.315067	23.8785	14.5524		0.315067	20.4659	10.9949		0.315067	18.2847	29.9036
0.442069	0.154471	0.318974		0.320067	7.73106	8.35919		0.320067	7.98731	8.35919		0.320067	4.37975	2.86536		0.320067	23.7222	14.5924		0.320067	20.9159	11.3205		0.320067	18.7034	30.3848
0.435069	0.127783	0.271098		0.325068	7.37105	8.04856		0.325068	7.62043	8.04856		0.325068	4.38975	2.88661		0.325068	23.5847	14.5912		0.325068	21.3535	11.6305		0.325068	19.0159	30.7848
0.428069	0.109595	0.238097		0.330068	7.02292	7.73418		0.330068	7.25542	7.73418		0.330068	4.38663	2.90473		0.330068	23.2847	14.5155		0.330068	21.791	11.938		0.330068	19.2972	31.2099
0.421069	0.0908451	0.198222		0.335068	6.68541	7.42293		0.335068	6.90167	7.42293		0.335068	4.37663	2.91473		0.335068	22.9847	14.4187		0.335068	22.2222	12.2311		0.335068	19.6222	31.6036
0.414069	0.0766573	0.178034		0.340068	6.37353	7.11542		0.340068	6.56604	7.11542		0.340068	4.36725	2.93661		0.340068	22.566	14.2605		0.340068	22.5847	12.5305		0.340068	19.8409	31.9036
0.407069	0.0598447	0.141158		0.345068	6.0704	6.81354		0.345068	6.24041	6.81354		0.345068	4.34663	2.94286		0.345068	22.1035	14.0868		0.345068	22.916	12.7961		0.345068	20.0784	32.2411
0.400069	0.054157	0.123471		0.350068	5.7754	6.50291		0.350068	5.93665	6.50291		0.350068	4.31725	2.94286		0.350068	21.6035	13.8511		0.350068	23.3222	13.0624		0.350068	20.2472	32.5036
0.393068	0.0395944	0.0969703		0.355068	5.51165	6.22478		0.355068	5.6454	6.22478		0.355068	4.27913	2.93848		0.355068	21.1284	13.5799		0.355068	23.5972	13.3161		0.355068	20.4597	32.7099
0.386068	0.0291567	0.0783448		0.360068	5.25414	5.95103		0.360068	5.37477	5.95103		0.360068	4.2335	2.94161		0.360068	20.5409	13.2855		0.360068	23.916	13.543		0.360068	20.6159	32.8536
0.379068	0.0224066	0.0570946		0.365068	5.01601	5.6879		0.365068	5.12102	5.6879		0.365068	4.2035	2.93348		0.365068	19.9097	12.9499		0.365068	24.1597	13.7661		0.365068	20.7472	33.0349
0.372068	0.0100315	0.0404069		0.370068	4.78976	5.44727		0.370068	4.89101	5.44727		0.370068	4.151	2.91786		0.370068	19.2534	12.5924		0.370068	24.3472	13.9562		0.370068	20.7909	33.1536
0.365068	0.00278139	0.0294068		0.375068	4.58226	5.20352		0.375068	4.67413	5.20352		0.375068	4.10288	2.90098		0.375068	18.5659	12.2092		0.375068	24.5285	14.1512		0.375068	20.8659	33.1599
0.358068	-0.00209379	0.0116565		0.380068	4.39225	4.99726		0.380068	4.46663	4.99726		0.380068	4.04788	2.88536		0.380068	17.8784	11.8236		0.380068	24.7473	14.3193		0.380068	20.8972	33.1661
0.351068	-0.0104065	-9.36985e-05		0.385068	4.21538	4.79164		0.385068	4.27788	4.79164		0.385068	3.99537	2.86848		0.385068	17.1784	11.4036		0.385068	24.8847	14.4555		0.385068	20.891	33.1099
0.344068	-0.0152814	-0.0126565		0.390069	4.05975	4.60663		0.390069	4.09913	4.60663		0.390069	3.9335	2.85661		0.390069	16.4659	10.9849		0.390069	24.9722	14.6005		0.390069	20.8972	33.0161
0.337068	-0.023344	-0.0260317		0.395069	3.90537	4.4235		0.395069	3.941	4.4235		0.395069	3.87725	2.83348		0.395069	15.8034	10.558		0.395069	25.0535	14.7012		0.395069	20.8035	32.8974
0.330068	-0.0311568	-0.0383444		0.400069	3.75974	4.271		0.400069	3.79787	4.271		0.400069	3.816	2.81348		0.400069	15.1221	10.1298		0.400069	25.1035	14.7874		0.400069	20.716	32.7036
0.323067	-0.0382819	-0.0470946		0.405069	3.63224	4.12163		0.405069	3.65849	4.12163		0.405069	3.76412	2.78848		0.405069	14.4033	9.70546		0.405069	25.0535	14.8574		0.405069	20.6534	32.5349
0.316067	-0.037782	-0.0550321		0.410069	3.51099	3.98412		0.410069	3.52474	3.98412		0.410069	3.69787	2.75785		0.410069	13.7596	9.2917		0.410069	25.0723	14.9037		0.410069	20.4972	32.2849
0.309067	-0.050907	-0.0589072		0.415069	3.40911	3.86037		0.415069	3.40974	3.86037		0.415069	3.64099	2.74535		0.415069	13.0971	8.87732		0.415069	25.0035	14.9405		0.415069	20.3597	31.9661
0.302067	-0.0577822	-0.0726573		0.420069	3.30036	3.74912		0.420069	3.31349	3.74912		0.420069	3.59099	2.72535		0.420069	12.4783	8.48357		0.420069	24.8785	14.9487		0.420069	20.1222	31.6349
0.295067	-0.0584072	-0.0729699		0.425069	3.21286	3.63912		0.425069	3.20411	3.63912		0.425069	3.53287	2.69223		0.425069	11.8971	8.08669		0.425069	24.7785	14.9424		0.425069	19.9284	31.2911
0.288067	-0.0635322	-0.0811576		0.430069	3.12786	3.54224		0.430069	3.11848	3.54224		0.430069	3.45849	2.67973		0.430069	11.3096	7.71356		0.430069	24.6535	14.923		0.430069	19.7534	30.8786
0.281067	-0.0657197	-0.0872201		0.435069	3.05661	3.46411		0.435069	3.03973	3.46411		0.435069	3.40849	2.65723		0.435069	10.7345	7.35105		0.435069	24.4597	14.8687		0.435069	19.4847	30.4848
0.274066	-0.0765325	-0.0922827		0.440069	2.97786	3.37724		0.440069	2.96348	3.37724		0.440069	3.35411	2.64348		0.440069	10.2095	7.01042		0.440069	24.2723	14.8255		0.440069	19.2472	30.1036
0.267066	-0.0744699	-0.0960952		0.445069	2.91348	3.31286		0.445069	2.88661	3.31286		0.445069	3.31099	2.61973		0.445069	9.72202	6.70229		0.445069	24.0285	14.7555		0.445069	18.9722	29.6286
0.260067	-0.082345	-0.105095		0.450069	2.85348	3.24099		0.450069	2.82598	3.24099		0.450069	3.26161	2.61223		0.450069	9.26576	6.38416		0.450069	23.8347	14.6643		0.450069	18.6472	29.1348
0.253067	-0.0927827	-0.107595		0.45507	2.81035	3.19161		0.45507	2.77035	3.19161		0.45507	3.22661	2.60473		0.45507	8.85952	6.09978		0.45507	23.5285	14.5755		0.45507	18.3784	28.6536
0.246066	-0.0907202	-0.108408		0.46007	2.75035	3.13349		0.46007	2.70723	3.13349		0.46007	3.18411	2.5941		0.46007	8.47826	5.8454		0.46007	23.2785	14.4637		0.46007	18.0846	28.1161
0.239066	-0.0920951	-0.112908		0.46507	2.70848	3.09036		0.46507	2.6691	3.09036		0.46507	3.13161	2.59098		0.46507	8.08449	5.5904		0.46507	22.9847	14.3518		0.46507	17.7784	27.6598
0.232066	-0.0966578	-0.119283		0.47007	2.6666	3.05473		0.47007	2.6316	3.05473		0.47007	3.09598	2.5941		0.47007	7.73449	5.35414		0.47007	22.666	14.2168		0.47007	17.4784	27.091
0.225066	-0.0983453	-0.125346		0.47507	2.63598	3.01723		0.47507	2.59473	3.01723		0.47507	3.06286	2.5966		0.47507	7.44698	5.14602		0.47507	22.291	14.0887		0.47507	17.1221	26.541
0.218066	-0.105345	-0.125533		0.48007	2.6066	2.98536		0.48007	2.55973	2.98536		0.48007	3.03098	2.6066		0.48007	7.17199	4.94664		0.48007	21.991	13.958		0.48007	16.8534	26.0285
0.211066	-0.109033	-0.129908		0.48507	2.58285	2.96973		0.48507	2.52723	2.96973		0.48507	3.01286	2.61035		0.48507	6.89073	4.76413		0.48507	21.6535	13.8093		0.48507	16.4784	25.5535
0.204066	-0.113971	-0.134846		0.49007	2.56285	2.94848		0.49007	2.51472	2.94848		0.49007	2.99536	2.63223		0.49007	6.65948	4.59663		0.49007	21.3034	13.6855		0.49007	16.2159	24.9722
0.197065	-0.115658	-0.137971		0.49507	2.53785	2.93161		0.49507	2.49098	2.93161		0.49507	2.98536	2.66473		0.49507	6.39071	4.45038		0.49507	20.9597	13.5386		0.49507	15.9159	24.4785
0.190065	-0.121908	-0.141221		0.50007	2.53473	2.91911		0.50007	2.47473	2.91911		0.50007	2.96848	2.69035		0.50007	6.17821	4.31788		0.50007	20.6284	13.4024		0.50007	15.6096	24.0035
0.183065	-0.126846	-0.146034		0.49507	2.30535	2.65723		0.49507	2.25472	2.65723		0.49507	2.67973	2.43785		0.49507	5.65321	3.87975		0.49507	18.9284	12.2767		0.49507	14.2846	22.0222
0.176065	-0.133158	-0.147471		0.49007	2.14659	2.45285		0.49007	2.09785	2.45285		0.49007	2.4741	2.2366		0.49007	5.15945	3.54037		0.49007	17.5346	11.333		0.49007	13.2096	20.3222
0.169065	-0.136908	-0.149909		0.48507	2.02159	2.30097		0.48507	1.96909	2.30097		0.48507	2.30285	2.06847		0.48507	4.82819	3.27661		0.48507	16.3721	10.5155		0.48507	12.2533	18.8722
0.162065	-0.145596	-0.155409		0.48007	1.91534	2.15909		0.48007	1.86597	2.15909		0.48007	2.14535	1.92409		0.48007	4.49069	3.05974		0.48007	15.2534	9.79984		0.48007	11.4346	17.6471
0.155065	-0.144658	-0.164784		0.47507	1.82409	2.05347		0.47507	1.77159	2.05347		0.47507	2.02472	1.79471		0.47507	4.22819	2.85161		0.47507	14.2783	9.15983		0.47507	10.6533	16.4846
0.148065	-0.153846	-0.162096		0.47007	1.74034	1.93847		0.47007	1.67784	1.93847		0.47007	1.89847	1.68534		0.47007	4.00944	2.69098		0.47007	13.4283	8.59669		0.47007	10.0095	15.4783
0.141065	-0.158284	-0.169846		0.46507	1.67971	1.85097		0.46507	1.61346	1.85097		0.46507	1.78909	1.57471		0.46507	3.73474	2.5316		0.46507	12.6408	8.05544		0.46507	9.44076	14.5283
0.134065	-0.162971	-0.173596		0.46007	1.60534	1.76221		0.46007	1.55596	1.76221		0.46007	1.69346	1.48783		0.46007	3.54537	2.3966		0.46007	11.8596	7.5898		0.46007	8.84075	13.6721
0.127064	-0.165284	-0.187034		0.45507	1.54221	1.69471		0.45507	1.49784	1.69471		0.45507	1.61721	1.39721		0.45507	3.37286	2.2691		0.45507	11.2408	7.14417		0.45507	8.34074	12.9221
0.120064	-0.170596	-0.188034		0.450069	1.49221	1.61034		0.450069	1.43596	1.61034		0.450069	1.52158	1.31346		0.450069	3.21474	2.15472		0.450069	10.6033	6.73479		0.450069	7.87823	12.2096
0.113064	-0.184347	-0.195034		0.445069	1.45221	1.55034		0.445069	1.37221	1.55034		0.445069	1.45283	1.24221		0.445069	3.05974	2.04909		0.445069	10.0595	6.35854		0.445069	7.45323	11.5658
0.106064	-0.189472	-0.202847		0.440069	1.39408	1.48721		0.440069	1.32908	1.48721		0.440069	1.37658	1.17471		0.440069	2.92661	1.95347		0.440069	9.52828	6.0254		0.440069	7.09698	10.9095
0.0990639	-0.193909	-0.203784		0.435069	1.35283	1.43533		0.435069	1.29346	1.43533		0.435069	1.31908	1.11595		0.435069	2.80286	1.86472		0.435069	8.99701	5.6979		0.435069	6.73447	10.3595
0.0920639	-0.199472	-0.212847		0.430069	1.30971	1.37658		0.430069	1.24783	1.37658		0.430069	1.25283	1.06158		0.430069	2.6891	1.79159		0.430069	8.59702	5.40415		0.430069	6.40948	9.84077
0.0850639	-0.205347	-0.219097		0.425069	1.27096	1.31971		0.425069	1.21033	1.31971		0.425069	1.20658	1.00345		0.425069	2.57785	1.71096		0.425069	8.10325	5.12914		0.425069	6.06573	9.35953
0.0780635	-0.214597	-0.227847		0.420069	1.22658	1.27658		0.420069	1.16596	1.27658		0.420069	1.15283	0.956576		0.420069	2.47972	1.63784		0.420069	7.722	4.87101		0.420069	5.77822	8.95951
0.0710635	-0.223222	-0.239597		0.415069	1.1972	1.22533		0.415069	1.12533	1.22533		0.415069	1.09845	0.902827		0.415069	2.38097	1.56596		0.415069	7.39074	4.62601		0.415069	5.52197	8.52826
0.0640635	-0.236222	-0.25141		0.410069	1.1547	1.18533		0.410069	1.09658	1.18533		0.410069	1.05908	0.847826		0.410069	2.27785	1.50033		0.410069	7.03449	4.39225		0.410069	5.2407	8.07199
0.0570631	-0.24591	-0.261285		0.405069	1.1322	1.13283		0.405069	1.05845	1.13283		0.405069	1.00783	0.825951		0.405069	2.19535	1.43846		0.405069	6.70948	4.17975		0.405069	5.0282	7.7595
0.0500631	-0.26941	-0.278535		0.400069	1.0822	1.10096		0.400069	1.02783	1.10096		0.400069	0.967202	0.785949		0.400069	2.11847	1.37221		0.400069	6.40948	3.98037		0.400069	4.77195	7.39074
0.0430632	-0.286411	-0.294223		0.395069	1.06033	1.06845		0.395069	0.997202	1.06845		0.395069	0.930326	0.740323		0.395069	2.03597	1.31721		0.395069	6.05946	3.7785		0.395069	4.57194	7.07197
0.0360632	-0.308411	-0.312724		0.390069	1.0247	1.02158		0.390069	0.960951	1.02158		0.390069	0.889075	0.699699		0.390069	1.95409	1.26783		0.390069	5.82197	3.60037		0.390069	4.38445	6.77822
0.0290627	-0.335661	-0.340099		0.385068	0.999703	0.979702		0.385068	0.933452	0.979702		0.385068	0.850325	0.660946		0.385068	1.89159	1.21596		0.385068	5.5032	3.42911		0.385068	4.17194	6.44698
0.0220628	-0.364849	-0.364537		0.380068	0.970953	0.953453		0.380068	0.911577	0.953453		0.380068	0.812199	0.634072		0.380068	1.80471	1.17658		0.380068	5.25944	3.26224		0.380068	3.971	6.13446
0.0150628	-0.40185	-0.395287		0.375068	0.940328	0.916576		0.375068	0.882826	0.916576		0.375068	0.794699	0.602822		0.375068	1.74096	1.12221		0.375068	5.0657	3.09973		0.375068	3.80412	5.92196
0.00806236	-0.449476	-0.437788		0.370068	0.917201	0.884075		0.370068	0.85345	0.884075		0.370068	0.750325	0.577197		0.370068	1.66846	1.0747		0.370068	4.8532	2.95348		0.370068	3.62849	5.64697
0.00106239	-0.503976	-0.482664		0.365068	0.889075	0.847826		0.365068	0.822825	0.847826		0.365068	0.722823	0.547822		0.365068	1.61971	1.03283		0.365068	4.62193	2.80598		0.365068	3.48287	5.40321
-0.00593758	-0.56854	-0.535164		0.360068	0.8547	0.813451		0.360068	0.795324	0.813451		0.360068	0.688448	0.513446		0.360068	1.55659	0.988452		0.360068	4.40943	2.67285		0.360068	3.33286	5.17821
-0.0129375	-0.639854	-0.59104		0.355068	0.831575	0.785325		0.355068	0.778449	0.785325		0.355068	0.662198	0.488446		0.355068	1.49283	0.959702		0.355068	4.20945	2.54785		0.355068	3.19349	4.97196
-0.019938	-0.724292	-0.653854		0.350068	0.807824	0.764074		0.350068	0.742824	0.764074		0.350068	0.624073	0.464694		0.350068	1.42283	0.9097		0.350068	3.96975	2.42723		0.350068	3.04473	4.7282
-0.026938	-0.826481	-0.72998		0.345068	0.78095	0.735323		0.345068	0.722198	0.735323		0.345068	0.601571	0.440319		0.345068	1.38533	0.87095		0.345068	3.79787	2.30535		0.345068	2.91723	4.49693
-0.0339379	-0.928233	-0.804981		0.340068	0.752823	0.701573		0.340068	0.705323	0.701573		0.340068	0.575321	0.415318		0.340068	1.33846	0.837824		0.340068	3.62474	2.19035		0.340068	2.80035	4.35319
-0.0409384	-1.05023	-0.894482		0.335068	0.738449	0.677197		0.335068	0.669072	0.677197		0.335068	0.548446	0.397818		0.335068	1.26658	0.805326		0.335068	3.45099	2.09097		0.335068	2.67598	4.14163
-0.0479383	-1.17824	-0.985359		0.330068	0.704074	0.654697		0.330068	0.655322	0.654697		0.330068	0.525944	0.380037		0.330068	1.22908	0.772824		0.330068	3.29599	1.97722		0.330068	2.55223	3.96412
-0.0549383	-1.31711	-1.07867		0.325068	0.689073	0.627196		0.325068	0.625947	0.627196		0.325068	0.498445	0.351724		0.325068	1.16345	0.724699		0.325068	3.14036	1.88972		0.325068	2.45223	3.796
-0.0619383	-1.46793	-1.17286		0.320067	0.673447	0.59782		0.320067	0.600321	0.59782		0.320067	0.474694	0.333599		0.320067	1.13595	0.695949		0.320067	2.98911	1.78346		0.320067	2.34097	3.63099
-0.0689387	-1.60462	-1.26061		0.315067	0.646572	0.574696		0.315067	0.586572	0.574696		0.315067	0.455945	0.308599		0.315067	1.08095	0.660946		0.315067	2.85036	1.69971		0.315067	2.22722	3.46724
-0.0759387	-1.75175	-1.34049		0.310067	0.615947	0.55032		0.310067	0.568447	0.55032		0.310067	0.430944	0.294286		0.310067	1.02845	0.634696		0.310067	2.70973	1.61659		0.310067	2.13347	3.32849
-0.0829387	-1.87784	-1.4123		0.305067	0.600946	0.524695		0.305067	0.549695	0.524695		0.305067	0.409069	0.281723		0.305067	0.995328	0.607197		0.305067	2.57285	1.52721		0.305067	2.04034	3.17099
-0.0899391	-1.99472	-1.47055		0.300067	0.579071	0.499694		0.300067	0.517821	0.499694		0.300067	0.385942	0.268223		0.300067	0.939701	0.577822		0.300067	2.45535	1.43846		0.300067	1.94784	3.02723
-0.0969391	-2.08722	-1.51962		0.295067	0.54657	0.48032		0.295067	0.500946	0.48032		0.295067	0.361569	0.23941		0.295067	0.907202	0.545945		0.295067	2.3291	1.36033		0.295067	1.86534	2.89911
-0.103939	-2.15535	-1.54305		0.290067	0.535946	0.457194		0.290067	0.474694	0.457194		0.290067	0.339224	0.220347		0.290067	0.866575	0.51657		0.290067	2.21035	1.29283		0.290067	1.78034	2.76285
-0.110939	-2.2041	-1.54918		0.285067	0.509696	0.438445		0.285067	0.457194	0.438445		0.285067	0.326536	0.212847		0.285067	0.816574	0.488446		0.285067	2.09847	1.22721		0.285067	1.68534	2.64223
-0.117939	-2.2141	-1.53999		0.280067	0.492821	0.411568		0.280067	0.43782	0.411568		0.280067	0.310973	0.198784		0.280067	0.790324	0.462821		0.280067	1.98097	1.14721		0.280067	1.60659	2.51973
-0.124939	-2.18535	-1.51918		0.275067	0.468445	0.39985		0.275067	0.417819	0.39985		0.275067	0.285286	0.185097		0.275067	0.739698	0.43407		0.275067	1.87784	1.08283		0.275067	1.53221	2.40285
-0.13194	-2.1391	-1.48393		0.270067	0.45032	0.378599		0.270067	0.401225	0.378599		0.270067	0.268473	0.168284		0.270067	0.697823	0.410318		0.270067	1.78097	1.01283		0.270067	1.45471	2.27785
-0.13894	-2.07347	-1.43787		0.265067	0.42907	0.343911		0.265067	0.381162	0.343911		0.265067	0.25966	0.158534		0.265067	0.656571	0.379069		0.265067	1.67909	0.959077		0.265067	1.38408	2.1791
-0.14594	-1.98722	-1.39305		0.260067	0.408444	0.337849		0.260067	0.361474	0.337849		0.260067	0.23616	0.142408		0.260067	0.621572	0.365944		0.260067	1.59471	0.899701		0.260067	1.30596	2.0716
-0.15294	-1.89597	-1.34461		0.255066	0.390317	0.314661		0.255066	0.345474	0.314661		0.255066	0.216722	0.142658		0.255066	0.601571	0.338224		0.255066	1.49471	0.8322		0.255066	1.23783	1.97909
-0.15994	-1.79847	-1.28743		0.250066	0.372818	0.299098		0.250066	0.328161	0.299098		0.250066	0.208347	0.117721		0.250066	0.567195	0.313036		0.250066	1.40971	0.787199		0.250066	1.17846	1.87284
-0.16694	-1.69596	-1.24111		0.245066	0.350912	0.279723		0.245066	0.311474	0.279723		0.245066	0.188409	0.108783		0.245066	0.532196	0.302098		0.245066	1.32658	0.723448		0.245066	1.11783	1.77409
-0.17394	-1.60034	-1.1963		0.240066	0.339224	0.261035		0.240066	0.297286	0.261035		0.240066	0.175659	0.0966578		0.240066	0.496571	0.276911		0.240066	1.25408	0.676572		0.240066	1.05845	1.68346
-0.18094	-1.51159	-1.15299		0.235066	0.317786	0.23966		0.235066	0.276973	0.23966		0.235066	0.164034	0.0902202		0.235066	0.46782	0.251848		0.235066	1.16658	0.635948		0.235066	0.990326	1.59284
-0.18794	-1.42346	-1.11605		0.230066	0.299786	0.22616		0.230066	0.263535	0.22616		0.230066	0.144908	0.0781574		0.230066	0.436568	0.23116		0.230066	1.0972	0.592821		0.230066	0.930326	1.49471
-0.194941	-1.34908	-1.09049		0.225066	0.275785	0.21266		0.225066	0.236722	0.21266		0.225066	0.137033	0.0668447		0.225066	0.406568	0.213847		0.225066	1.02595	0.535946		0.225066	0.882201	1.42908
-0.201941	-1.29033	-1.06423		0.220066	0.266848	0.196534		0.220066	0.21991	0.196534		0.220066	0.113783	0.0577822		0.220066	0.380943	0.192784		0.220066	0.959702	0.508444		0.220066	0.830326	1.35096
-0.208941	-1.23346	-1.04648		0.215066	0.245347	0.183097		0.215066	0.206722	0.183097		0.215066	0.106158	0.0494695		0.215066	0.358287	0.173409		0.215066	0.8847	0.46032		0.215066	0.78095	1.26783
-0.215941	-1.18908	-1.03136		0.210066	0.228222	0.162909		0.210066	0.186972	0.162909		0.210066	0.0872827	0.0422819		0.210066	0.330786	0.163159		0.210066	0.822825	0.42532		0.210066	0.723448	1.19471
-0.222941	-1.14533	-1.02323		0.205066	0.204347	0.146846		0.205066	0.173909	0.146846		0.205066	0.0787199	0.026844		0.205066	0.293473	0.148346		0.205066	0.760949	0.382819		0.205066	0.690949	1.12596
-0.229941	-1.12345	-1.01692		0.200066	0.195722	0.139533		0.200066	0.150971	0.139533		0.200066	0.0704699	0.0256567		0.200066	0.275098	0.126096		0.200066	0.709074	0.347817		0.200066	0.638447	1.05345
-0.236941	-1.10096	-1.02023		0.195065	0.180971	0.11972		0.195065	0.144846	0.11972		0.195065	0.0537195	0.022469		0.195065	0.258035	0.115845		0.195065	0.644071	0.321099		0.195065	0.592196	0.994701
-0.243941	-1.09095	-1.02611		0.190065	0.158659	0.104283		0.190065	0.134033	0.104283		0.190065	0.0535321	0.0084064		0.190065	0.232847	0.0936577		0.190065	0.598447	0.284973		0.190065	0.555947	0.923452
-0.250941	-1.0797	-1.04192		0.185065	0.150908	0.0841575		0.185065	0.117721	0.0841575		0.185065	0.0377192	0.0132813		0.185065	0.209534	0.0774074		0.185065	0.53782	0.254535		0.185065	0.512195	0.872827
-0.257941	-1.0797	-1.05867		0.180065	0.139096	0.0801575		0.180065	0.102158	0.0801575		0.180065	0.0348442	0.000468731		0.180065	0.185409	0.057157		0.180065	0.50282	0.21891		0.180065	0.47157	0.808449
-0.264942	-1.09095	-1.08667		0.175065	0.119346	0.0629697		0.175065	0.0832825	0.0629697		0.175065	0.0176566	-0.000781298		0.175065	0.165909	0.0501571		0.175065	0.449069	0.191034		0.175065	0.424693	0.751574
-0.271942	-1.10158	-1.1193		0.170065	0.110533	0.0548446		0.170065	0.0842199	0.0548446		0.170065	0.00934386	-0.0166566		0.170065	0.149096	0.0324068		0.170065	0.407193	0.168721		0.170065	0.393443	0.698447
-0.278942	-1.13346	-1.16149		0.165065	0.0881577	0.0409694		0.165065	0.0624073	0.0409694		0.165065	0.0075314	-0.0110939		0.165065	0.134283	0.0322192		0.165065	0.361569	0.145971		0.165065	0.356567	0.641572
-0.285942	-1.16158	-1.21067		0.160065	0.0771575	0.0331566		0.160065	0.0400944	0.0331566		0.160065	-0.0075314	-0.0193441		0.160065	0.10497	0.0214067		0.160065	0.327191	0.107658		0.160065	0.319693	0.595322
-0.292942	-1.19908	-1.26855		0.155065	0.0625947	0.00696874		0.155065	0.0330317	0.00696874		0.155065	-0.010469	-0.0270317		0.155065	0.087595	-0.000781298		0.155065	0.281568	0.0914075		0.155065	0.295661	0.554695
				0.150065	0.0483444	0.00484371		0.150065	0.0213439	0.00484371		0.150065	-0.017344	-0.037782		0.150065	0.0705323	-0.00871897		0.150065	0.249285	0.0606573		0.150065	0.264785	0.512819
				0.145065	0.0355942	-0.00784397		0.145065	0.0136564	-0.00784397		0.145065	-0.0309067	-0.0385942		0.145065	0.0507195	-0.0325317		0.145065	0.209659	0.0474694		0.145065	0.22966	0.462821
				0.140065	0.0202816	-0.014344		0.140065	-0.000531197	-0.014344		0.140065	-0.0345318	-0.0455945		0.140065	0.0273442	-0.0409069		0.140065	0.178534	0.0237815		0.140065	0.206534	0.419068
				0.135065	0.0157814	-0.0364692		0.135065	-0.0115314	-0.0364692		0.135065	-0.0432193	-0.0462196		0.135065	0.009969	-0.0527821		0.135065	0.147096	0.000593662		0.135065	0.180784	0.374069
				0.130064	-0.0132816	-0.0412819		0.130064	-0.0244691	-0.0412819		0.130064	-0.0538446	-0.0582197		0.130064	0.000656128	-0.0614697		0.130064	0.117846	-0.014719		0.130064	0.160784	0.334067
				0.125064	-0.017344	-0.0545946		0.125064	-0.0346568	-0.0545946		0.125064	-0.0579071	-0.0629697		0.125064	-0.0188441	-0.078095		0.125064	0.0864077	-0.0205941		0.125064	0.118158	0.290942
				0.120064	-0.0302818	-0.0632198		0.120064	-0.0573447	-0.0632198		0.120064	-0.0680323	-0.0623447		0.120064	-0.0395944	-0.10047		0.120064	0.0587196	-0.0534695		0.120064	0.0952828	0.24466
				0.115064	-0.0445945	-0.0854076		0.115064	-0.0649698	-0.0854076		0.115064	-0.0779074	-0.0718448		0.115064	-0.0654697	-0.105658		0.115064	0.0270317	-0.0727199		0.115064	0.0731573	0.202472
				0.110064	-0.0500945	-0.0938452		0.110064	-0.08022	-0.0938452		0.110064	-0.0824075	-0.07722		0.110064	-0.082095	-0.124096		0.110064	0.00409389	-0.0862201		0.110064	0.0419693	0.154721
				0.105064	-0.0664698	-0.11097		0.105064	-0.0958452	-0.11097		0.105064	-0.0976578	-0.0794075		0.105064	-0.0999703	-0.134908		0.105064	-0.0177815	-0.103158		0.105064	0.0137815	0.112908
				0.100064	-0.0874076	-0.125908		0.100064	-0.107033	-0.125908		0.100064	-0.0997202	-0.0884076		0.100064	-0.125096	-0.161534		0.100064	-0.0534695	-0.113033		0.100064	-0.0213442	0.0560946
				0.0950637	-0.104658	-0.151534		0.0950637	-0.139658	-0.151534		0.0950637	-0.110283	-0.0839076		0.0950637	-0.157096	-0.180596		0.0950637	-0.0828451	-0.122658		0.0950637	-0.0431569	0.00190616
				0.090064	-0.129096	-0.168221		0.090064	-0.156784	-0.168221		0.090064	-0.117846	-0.0989703		0.090064	-0.187659	-0.219035		0.090064	-0.11297	-0.154596		0.090064	-0.076095	-0.0653448
				0.0850639	-0.154221	-0.197909		0.0850639	-0.184722	-0.197909		0.0850639	-0.143596	-0.10847		0.0850639	-0.217535	-0.248723		0.0850639	-0.151034	-0.165034		0.0850639	-0.11272	-0.138533
				0.0800638	-0.179721	-0.226535		0.0800638	-0.217847	-0.226535		0.0800638	-0.146721	-0.116346		0.0800638	-0.27141	-0.284348		0.0800638	-0.186722	-0.182534		0.0800638	-0.150846	-0.215847
				0.0750637	-0.213785	-0.269535		0.0750637	-0.25916	-0.269535		0.0750637	-0.164159	-0.121346		0.0750637	-0.319474	-0.327911		0.0750637	-0.229347	-0.215847		0.0750637	-0.202909	-0.303411
				0.0700636	-0.246473	-0.309098		0.0700636	-0.305911	-0.309098		0.0700636	-0.182659	-0.132971		0.0700636	-0.379912	-0.389037		0.0700636	-0.270473	-0.22741		0.0700636	-0.24941	-0.413288
				0.0650635	-0.291036	-0.367787		0.0650635	-0.355287	-0.367787		0.0650635	-0.215035	-0.149096		0.0650635	-0.454163	-0.452913		0.0650635	-0.333474	-0.267723		0.0650635	-0.310536	-0.518789
				0.0600634	-0.349662	-0.427975		0.0600634	-0.422788	-0.427975		0.0600634	-0.24116	-0.161096		0.0600634	-0.546602	-0.526289		0.0600634	-0.392287	-0.300848		0.0600634	-0.372724	-0.642354
				0.0550632	-0.408975	-0.494414		0.0550632	-0.508914	-0.494414		0.0550632	-0.271973	-0.172534		0.0550632	-0.653041	-0.620728		0.0550632	-0.461601	-0.340912		0.0550632	-0.446038	-0.785293
				0.0500631	-0.488914	-0.58754		0.0500631	-0.605041	-0.58754		0.0500631	-0.301286	-0.197909		0.0500631	-0.767981	-0.721792		0.0500631	-0.537852	-0.392287		0.0500631	-0.530352	-0.934671
				0.045063	-0.583853	-0.679167		0.045063	-0.71723	-0.679167		0.045063	-0.343662	-0.211347		0.045063	-0.906733	-0.843357		0.045063	-0.624978	-0.429913		0.045063	-0.626666	-1.10261
				0.0400629	-0.688792	-0.810044		0.0400629	-0.840482	-0.810044		0.0400629	-0.395725	-0.24016		0.0400629	-1.07317	-0.988859		0.0400629	-0.729792	-0.481851		0.0400629	-0.73198	-1.2978
				0.0350628	-0.824919	-0.954858		0.0350628	-1.00417	-0.954858		0.0350628	-0.438038	-0.267598		0.0350628	-1.2703	-1.15511		0.0350628	-0.853169	-0.551852		0.0350628	-0.86517	-1.50268
				0.0300632	-0.969609	-1.11855		0.0300632	-1.19205	-1.11855		0.0300632	-0.496289	-0.296598		0.0300632	-1.49868	-1.35755		0.0300632	-0.986109	-0.619916		0.0300632	-0.995984	-1.72987
				0.025063	-1.15867	-1.3038		0.025063	-1.40655	-1.3038		0.025063	-0.54679	-0.329911		0.025063	-1.77837	-1.58062		0.025063	-1.15024	-0.711605		0.025063	-1.16111	-1.99409
				0.0200629	-1.37886	-1.52699		0.0200629	-1.65612	-1.52699		0.0200629	-0.604666	-0.369162		0.0200629	-2.08722	-1.84331		0.0200629	-1.31893	-0.807356		0.0200629	-1.35236	-2.27722
				0.0150628	-1.61968	-1.78862		0.0150628	-1.95159	-1.78862		0.0150628	-0.678167	-0.414913		0.0150628	-2.4441	-2.1366		0.0150628	-1.52968	-0.904608		0.0150628	-1.55968	-2.59098
				0.0100627	-1.90812	-2.07159		0.0100627	-2.2966	-2.07159		0.0100627	-0.743043	-0.466413		0.0100627	-2.85911	-2.4766		0.0100627	-1.75475	-1.04248		0.0100627	-1.78518	-2.93661
				0.00506258	-2.2316	-2.39722		0.00506258	-2.6716	-2.39722		0.00506258	-0.822731	-0.516414		0.00506258	-3.31849	-2.86036		0.00506258	-2.01409	-1.17586		0.00506258	-2.05472	-3.31536
				6.24657e-05	-2.60598	-2.75473		6.24657e-05	-3.10474	-2.75473		6.24657e-05	-0.908858	-0.577853		6.24657e-05	-3.861	-3.29599		6.24657e-05	-2.3166	-1.33943		6.24657e-05	-2.3566	-3.74537
				-0.00493765	-3.03348	-3.15911		-0.00493765	-3.59537	-3.15911		-0.00493765	-0.995422	-0.650229		-0.00493765	-4.47413	-3.78037		-0.00493765	-2.64223	-1.51155		-0.00493765	-2.6816	-4.20538
				-0.00993776	-3.50849	-3.61662		-0.00993776	-4.13038	-3.61662		-0.00993776	-1.10461	-0.720042		-0.00993776	-5.14352	-4.316		-0.00993776	-3.00411	-1.71281		-0.00993776	-3.05036	-4.71164
				-0.0149379	-4.02475	-4.11538		-0.0149379	-4.73289	-4.11538		-0.0149379	-1.2048	-0.802419		-0.0149379	-5.89603	-4.91976		-0.0149379	-3.41661	-1.93284		-0.0149379	-3.46537	-5.26539
				-0.019938	-4.61726	-4.66163		-0.019938	-5.38414	-4.66163		-0.019938	-1.33011	-0.895733		-0.019938	-6.73979	-5.57852		-0.019938	-3.8635	-2.17597		-0.019938	-3.92475	-5.87353
				-0.0249381	-5.24414	-5.24289		-0.0249381	-6.10166	-5.24289		-0.0249381	-1.4628	-0.991859		-0.0249381	-7.65043	-6.28916		-0.0249381	-4.36413	-2.4341		-0.0249381	-4.42163	-6.54166
				-0.0299382	-5.94165	-5.8879		-0.0299382	-6.85292	-5.8879		-0.0299382	-1.60256	-1.10042		-0.0299382	-8.6542	-7.0673		-0.0299382	-4.90664	-2.73473		-0.0299382	-4.97601	-7.2773
				-0.0349379	-6.68417	-6.56791		-0.0349379	-7.67668	-6.56791		-0.0349379	-1.75025	-1.21417		-0.0349379	-9.76046	-7.92793		-0.0349379	-5.49727	-3.05661		-0.0349379	-5.56915	-8.06356
				-0.039938	-7.4798	-7.30105		-0.039938	-8.51919	-7.30105		-0.039938	-1.90722	-1.33599		-0.039938	-10.9317	-8.82857		-0.039938	-6.13416	-3.41287		-0.039938	-6.21853	-8.91232
				-0.0449381	-8.32544	-8.04606		-0.0449381	-9.41108	-8.04606		-0.0449381	-2.08722	-1.47305		-0.0449381	-12.2174	-9.80234		-0.0449381	-6.83854	-3.78975		-0.0449381	-6.93417	-9.81796
				-0.0499382	-9.19733	-8.82482		-0.0499382	-10.3192	-8.82482		-0.0499382	-2.26472	-1.61674		-0.0499382	-13.573	-10.8149		-0.0499382	-7.5798	-4.19663		-0.0499382	-7.70731	-10.808
				-0.0549383	-10.1017	-9.62296		-0.0549383	-11.2524	-9.62296		-0.0549383	-2.4566	-1.766		-0.0549383	-15.0155	-11.8861		-0.0549383	-8.38544	-4.64351		-0.0549383	-8.52857	-11.8511
				-0.0599384	-11.0205	-10.4298		-0.0599384	-12.1755	-10.4298		-0.0599384	-2.6616	-1.92034		-0.0599384	-16.5481	-13.0211		-0.0599384	-9.24358	-5.10102		-0.0599384	-9.41608	-12.9674
				-0.0649385	-11.953	-11.223		-0.0649385	-13.1043	-11.223		-0.0649385	-2.87098	-2.09847		-0.0649385	-18.0659	-14.1693		-0.0649385	-10.1561	-5.6129		-0.0649385	-10.3661	-14.1568
				-0.0699387	-12.8724	-12.0042		-0.0699387	-13.993	-12.0042		-0.0699387	-3.09849	-2.26285		-0.0699387	-19.7347	-15.3574		-0.0699387	-11.1324	-6.14228		-0.0699387	-11.3755	-15.4205
				-0.0749388	-13.7686	-12.7424		-0.0749388	-14.838	-12.7424		-0.0749388	-3.32224	-2.44972		-0.0749388	-21.4285	-16.5449		-0.0749388	-12.158	-6.71604		-0.0749388	-12.4418	-16.7356
				-0.0799389	-14.6212	-13.4349		-0.0799389	-15.6212	-13.4349		-0.0799389	-3.55537	-2.62723		-0.0799389	-23.1597	-17.7331		-0.0799389	-13.2493	-7.31668		-0.0799389	-13.5886	-18.0909
				-0.084939	-15.4305	-14.0687		-0.084939	-16.3524	-14.0687		-0.084939	-3.79162	-2.81911		-0.084939	-24.8848	-18.8659		-0.084939	-14.4018	-7.94856		-0.084939	-14.798	-19.5847
				-0.0899391	-16.1624	-14.6324		-0.0899391	-16.9856	-14.6324		-0.0899391	-4.03912	-3.01348		-0.0899391	-26.641	-20.0034		-0.0899391	-15.5981	-8.62419		-0.0899391	-16.0587	-21.1347
				-0.0949388	-16.7987	-15.0924		-0.0949388	-17.4784	-15.0924		-0.0949388	-4.26788	-3.20099		-0.0949388	-28.2911	-21.0909		-0.0949388	-16.8499	-9.33171		-0.0949388	-17.3831	-22.7347
				-0.0999391	-17.3534	-15.4655		-0.0999391	-17.9096	-15.4655		-0.0999391	-4.50663	-3.38161		-0.0999391	-29.9411	-22.1535		-0.0999391	-18.1284	-10.0692		-0.0999391	-18.7409	-24.3535
				-0.104939	-17.7472	-15.7287		-0.104939	-18.2472	-15.7287		-0.104939	-4.74164	-3.57349		-0.104939	-31.5036	-23.041		-0.104939	-19.5159	-10.8399		-0.104939	-20.1722	-26.0598
				-0.109939	-18.0784	-15.8787		-0.109939	-18.3722	-15.8787		-0.109939	-4.96164	-3.76662		-0.109939	-32.9849	-23.9035		-0.109939	-20.9409	-11.6342		-0.109939	-21.7222	-27.8473
				-0.114939	-18.2784	-15.9156		-0.114939	-18.4347	-15.9156		-0.114939	-5.18477	-3.936		-0.114939	-34.2661	-24.541		-0.114939	-22.391	-12.4718		-0.114939	-23.2035	-29.6411
				-0.119939	-18.3097	-15.8481		-0.119939	-18.3722	-15.8481		-0.119939	-5.3854	-4.10163		-0.119939	-35.4474	-25.116		-0.119939	-23.9097	-13.3218		-0.119939	-24.816	-31.5286
				-0.124939	-18.2534	-15.6581		-0.124939	-18.1347	-15.6581		-0.124939	-5.5829	-4.26413		-0.124939	-36.3912	-25.491		-0.124939	-25.4785	-14.2068		-0.124939	-26.4035	-33.4099
				-0.12994	-18.0222	-15.3805		-0.12994	-17.8097	-15.3805		-0.12994	-5.75853	-4.411		-0.12994	-37.1412	-25.6973		-0.12994	-27.0723	-15.0855		-0.12994	-28.0473	-35.2724
				-0.13494	-17.7159	-15.0162		-0.13494	-17.3971	-15.0162		-0.13494	-5.90603	-4.53788		-0.13494	-37.6787	-25.7848		-0.13494	-28.7036	-15.9962		-0.13494	-29.7161	-37.2037
				-0.13994	-17.2221	-14.5774		-0.13994	-16.8471	-14.5774		-0.13994	-6.04791	-4.65726		-0.13994	-37.96	-25.6598		-0.13994	-30.3161	-16.8949		-0.13994	-31.3849	-39.16
				-0.14494	-16.7096	-14.0712		-0.14494	-16.2784	-14.0712		-0.14494	-6.16541	-4.77101		-0.14494	-38.0287	-25.3973		-0.14494	-31.9661	-17.7846		-0.14494	-33.0661	-41.0913
				-0.14994	-16.1159	-13.5361		-0.14994	-15.5596	-13.5361		-0.14994	-6.26291	-4.85539		-0.14994	-37.835	-24.9973		-0.14994	-33.6224	-18.6472		-0.14994	-34.7224	-42.9788
				-0.15494	-15.4221	-12.9511		-0.15494	-14.8471	-12.9511		-0.15494	-6.33103	-4.92976		-0.15494	-37.3349	-24.391		-0.15494	-35.2912	-19.5097		-0.15494	-36.3537	-44.8476
				-0.15994	-14.7096	-12.3574		-0.15994	-14.1471	-12.3574		-0.15994	-6.38354	-4.98039		-0.15994	-36.6662	-23.716		-0.15994	-36.8912	-20.3409		-0.15994	-37.9475	-46.7288
				-0.16494	-13.9408	-11.7661		-0.16494	-13.3908	-11.7661		-0.16494	-6.41916	-5.02101		-0.16494	-35.7412	-22.9535		-0.16494	-38.4787	-21.1784		-0.16494	-39.51	-48.4976
				-0.16994	-13.1971	-11.1692		-0.16994	-12.6658	-11.1692		-0.16994	-6.42666	-5.04164		-0.16994	-34.6474	-22.0722		-0.16994	-40.0225	-21.9285		-0.16994	-41.0163	-50.2039
				-0.17494	-12.4283	-10.6005		-0.17494	-11.9408	-10.6005		-0.17494	-6.40666	-5.05226		-0.17494	-33.3661	-21.1847		-0.17494	-41.535	-22.591		-0.17494	-42.4163	-51.8289
				-0.17994	-11.7283	-10.0505		-0.17994	-11.2283	-10.0505		-0.17994	-6.37916	-5.05164		-0.17994	-32.0099	-20.2472		-0.17994	-42.9788	-23.2597		-0.17994	-43.76	-53.3852
				-0.18494	-11.0096	-9.52921		-0.18494	-10.5658	-9.52921		-0.18494	-6.32916	-5.02351		-0.18494	-30.5536	-19.2722		-0.18494	-44.3101	-23.8222		-0.18494	-45.0163	-54.7915
				-0.18994	-10.3595	-9.04858		-0.18994	-9.93453	-9.04858		-0.18994	-6.25978	-4.98601		-0.18994	-29.0036	-18.3347		-0.18994	-45.5663	-24.341		-0.18994	-46.1226	-56.0915
				-0.194941	-9.72828	-8.58107		-0.194941	-9.35951	-8.58107		-0.194941	-6.18228	-4.94476		-0.194941	-27.4786	-17.3721		-0.194941	-46.6913	-24.7785		-0.194941	-47.1351	-57.2603
				-0.199941	-9.12826	-8.16919		-0.199941	-8.85326	-8.16919		-0.199941	-6.09041	-4.89039		-0.199941	-25.916	-16.4721		-0.199941	-47.7476	-25.1098		-0.199941	-47.9976	-58.304
				-0.204941	-8.62201	-7.77418		-0.204941	-8.3845	-7.77418		-0.204941	-5.99853	-4.82914		-0.204941	-24.4097	-15.6409		-0.204941	-48.6289	-25.3973		-0.204941	-48.7351	-59.1603
				-0.209941	-8.1345	-7.4198		-0.209941	-7.92199	-7.4198		-0.209941	-5.89165	-4.75789		-0.209941	-22.9785	-14.8283		-0.209941	-49.4164	-25.566		-0.209941	-49.3414	-59.8353
				-0.214941	-7.68449	-7.09167		-0.214941	-7.547	-7.09167		-0.214941	-5.77103	-4.69351		-0.214941	-21.5597	-14.0408		-0.214941	-50.0664	-25.6285		-0.214941	-49.8164	-60.3915
				-0.219941	-7.31574	-6.79792		-0.219941	-7.15948	-6.79792		-0.219941	-5.65352	-4.61413		-0.219941	-20.2659	-13.3596		-0.219941	-50.5664	-25.6785		-0.219941	-50.1726	-60.7416
				-0.224941	-6.94698	-6.52604		-0.224941	-6.80323	-6.52604		-0.224941	-5.53477	-4.52788		-0.224941	-19.0659	-12.7033		-0.224941	-50.9352	-25.641		-0.224941	-50.3414	-60.9603
				-0.229941	-6.62823	-6.28541		-0.229941	-6.55323	-6.28541		-0.229941	-5.40915	-4.44538		-0.229941	-17.9159	-12.1283		-0.229941	-51.1852	-25.516		-0.229941	-50.3914	-60.9916
				-0.234941	-6.35322	-6.05978		-0.234941	-6.27197	-6.05978		-0.234941	-5.29039	-4.36038		-0.234941	-16.8409	-11.5908		-0.234941	-51.2414	-25.3348		-0.234941	-50.3289	-60.8041
				-0.239941	-6.12197	-5.86665		-0.239941	-6.02822	-5.86665		-0.239941	-5.16414	-4.2785		-0.239941	-15.9221	-11.0845		-0.239941	-51.2039	-25.0535		-0.239941	-50.1226	-60.4915
				-0.244941	-5.85947	-5.6879		-0.244941	-5.86572	-5.6879		-0.244941	-5.04977	-4.191		-0.244941	-15.0471	-10.6595		-0.244941	-51.0414	-24.7785		-0.244941	-49.7789	-60.0415
				-0.249941	-5.63446	-5.51977		-0.249941	-5.65321	-5.51977		-0.249941	-4.92664	-4.11475		-0.249941	-14.2846	-10.297		-0.249941	-50.7414	-24.416		-0.249941	-49.3289	-59.4415
				-0.254941	-5.49695	-5.3729		-0.254941	-5.47822	-5.3729		-0.254941	-4.81976	-4.0385		-0.254941	-13.5533	-9.89703		-0.254941	-50.3227	-23.9972		-0.254941	-48.8164	-58.7415
				-0.259942	-5.29071	-5.24352		-0.259942	-5.33446	-5.24352		-0.259942	-4.71288	-3.95537		-0.259942	-12.8783	-9.54077		-0.259942	-49.7789	-23.5785		-0.259942	-48.1726	-57.8665
				-0.264942	-5.1532	-5.12664		-0.264942	-5.20321	-5.12664		-0.264942	-4.61038	-3.87662		-0.264942	-12.3221	-9.27202		-0.264942	-49.1726	-23.1285		-0.264942	-47.4726	-56.9227
				-0.269942	-5.03446	-5.02664		-0.269942	-5.07821	-5.02664		-0.269942	-4.50476	-3.80787		-0.269942	-11.8408	-9.04076		-0.269942	-48.4414	-22.6722		-0.269942	-46.6788	-55.8977
				-0.274942	-4.92821	-4.93101		-0.274942	-4.97196	-4.93101		-0.274942	-4.41851	-3.73037		-0.274942	-11.3658	-8.77826		-0.274942	-47.6289	-22.166		-0.274942	-45.8226	-54.779
				-0.279942	-4.8032	-4.84851		-0.279942	-4.87195	-4.84851		-0.279942	-4.32975	-3.68287		-0.279942	-10.9533	-8.60951		-0.279942	-46.7976	-21.6535		-0.279942	-44.9851	-53.6352
				-0.284942	-4.74069	-4.78164		-0.284942	-4.83445	-4.78164		-0.284942	-4.24913	-3.61349		-0.284942	-10.5783	-8.472		-0.284942	-45.8788	-21.1784		-0.284942	-44.0538	-52.3914
				-0.289942	-4.69694	-4.72226		-0.289942	-4.75945	-4.72226		-0.289942	-4.176	-3.55912		-0.289942	-10.2845	-8.30325		-0.289942	-44.9351	-20.6347		-0.289942	-43.1413	-51.1539
				-0.294942	-4.60944	-4.66101		-0.294942	-4.69694	-4.66101		-0.294942	-4.1085	-3.50787		-0.294942	-9.97202	-8.1845		-0.294942	-43.9476	-20.1534		-0.294942	-42.1475	-49.9164

## Sheet: f
Sample	Peak Shift	err		Sample	Average Peak Shift	err
	mV	mV			mV	mV			Peak shifts are calculated by:
Healthy Saliva	-7	5.71548		Healthy Saliva	0	5.71548			* Finding the maximal current value of the sample measurement and getting its row number by using the Excel formula "=MATCH(MAX(Current),array,0)".
Healthy Saliva	0	5.71548		Healthy Added SARS-CoV-2 3CL\+(pro)	16.3305	2.62721			*Matching the potential of the maximal current by using the Excel formula "=INDEX(Potential,MaxRowNo)".
Healthy Saliva	7	5.71548		Healthy Added SARS-CoV 3CL\+(pro)	5	0			*Repeating for the measurement of the added substrate.
Healthy Added SARS-CoV-2 3CL\+(pro)	20	2.62721		Healthy Added MERS 3CL\+(pro)	1.66667	2.35702			*Subtracting the two potential values.
Healthy Added SARS-CoV-2 3CL\+(pro)	13.9914	2.62721		Healthy Added HIV protease	1.66667	2.35702
Healthy Added SARS-CoV-2 3CL\+(pro)	15	2.62721		Healthy Added TMPRSS2 protease	3.33333	2.35702
Healthy Added SARS-CoV 3CL\+(pro)	5	0		Healthy Added Human Chymotrypsin	3.33333	2.35702
Healthy Added SARS-CoV 3CL\+(pro)	5	0
Healthy Added SARS-CoV 3CL\+(pro)	5	0
Healthy Added MERS 3CL\+(pro)	5	2.35702
Healthy Added MERS 3CL\+(pro)	0	2.35702
Healthy Added MERS 3CL\+(pro)	0	2.35702
Healthy Added HIV protease	0	2.35702
Healthy Added HIV protease	0	2.35702
Healthy Added HIV protease	5	2.35702
Healthy Added TMPRSS2 protease	5	2.35702
Healthy Added TMPRSS2 protease	0	2.35702
Healthy Added TMPRSS2 protease	5	2.35702
Healthy Added Human Chymotrypsin	0	2.35702
Healthy Added Human Chymotrypsin	5	2.35702
Healthy Added Human Chymotrypsin	5	2.35702
Meas	row of max	V of max	shift oxidation	Meas	row of max	V of max	shift oxidation	Meas	row of max	V of max	shift oxidation	Meas	row of max	V of max	shift oxidation	Meas	row of max	V of max	shift oxidation	Meas	row of max	V of max	shift oxidation	Meas	row of max	V of max	shift oxidation	Meas	row of max	V of max	shift oxidation	Meas	row of max	V of max	shift oxidation	Meas	row of max	V of max	shift oxidation	Meas	row of max	V of max	shift oxidation	Meas	row of max	V of max	shift oxidation	Meas	row of max
prot	64	0.120064	-7	prot	95	0.154756	0	prot	63	0.113064	7	prot	150	0.430069	20	prot	31	-0.0111432	13.9914	prot	149	0.425069	15	prot	131	0.335068	5	prot	144	0.400069	5	prot	135	0.355068	5	prot	130	0.330068	5	prot	164	0.50007	0	prot	164	0.50007	0	prot	139
subs	63	0.113064		subs	95	0.154756		subs	64	0.120064		subs	154	0.450069		subs	33	0.00284823		subs	152	0.440069		subs	132	0.340068		subs	145	0.405069		subs	136	0.360068		subs	131	0.335068		subs	164	0.50007		subs	164	0.50007		subs	140
Healthy Saliva				Healthy Saliva				Healthy Saliva				Healthy Added SARS-CoV-2 3CL\+(pro)				Healthy Added SARS-CoV-2 3CL\+(pro)				Healthy Added SARS-CoV-2 3CL\+(pro)				Healthy Added SARS-CoV 3CL\+(pro)				Healthy Added SARS-CoV 3CL\+(pro)				Healthy Added SARS-CoV 3CL\+(pro)				Healthy Added MERS 3CL\+(pro)				Healthy Added MERS 3CL\+(pro)				Healthy Added MERS 3CL\+(pro)				Healthy Added HIV protease
V	µA	µA		V	µA	µA		V	µA	µA		V	µA	µA		V	µA	µA		V	µA	µA		V	µA	µA		V	µA	µA		V	µA	µA		V	µA	µA		V	µA	µA		V	µA	µA		V	µA
-0.299942	-140.346	-209.347		-0.299967	-0.597415	-1.20374		-0.299942	-139.346	-235.91		-0.299942	-12.6999	-8.45951		-0.200028	-1.10408	-0.884701		-0.299942	-4.56038	-20.1847		-0.299942	-5.35602	-4.33288		-0.299942	-4.86351	-20.9347		-0.299942	-6.72541	-9.45952		-0.299942	-6.18478	-6.44229		-0.299942	-7.05542	-18.5722		-0.299942	-7.05542	-18.7097		-0.299942	-16.5221
-0.292942	-125.033	-185.159		-0.29497	-0.4151	-0.912733		-0.292942	-124.221	-208.659		-0.294942	-11.7705	-8.147		-0.193032	-0.628447	-0.554696		-0.294942	-4.36725	-18.7347		-0.294942	-4.85039	-3.94162		-0.294942	-4.61163	-20.1472		-0.294942	-6.19791	-8.92826		-0.294942	-5.59227	-5.79728		-0.294942	-6.39979	-16.9409		-0.294942	-6.39979	-17.0909		-0.294942	-15.3471
-0.285942	-112.845	-165.909		-0.289973	-0.333599	-0.777231		-0.285942	-112.47	-186.909		-0.289942	-11.0249	-7.92825		-0.186037	-0.400319	-0.390944		-0.289942	-4.21225	-17.5534		-0.289942	-4.45601	-3.62724		-0.289942	-4.43288	-19.5284		-0.289942	-5.85353	-8.50326		-0.289942	-5.12727	-5.30227		-0.289942	-5.88853	-15.6409		-0.289942	-5.88853	-15.8096		-0.289942	-14.5409
-0.278942	-102.158	-150.221		-0.284976	-0.280223	-0.678354		-0.278942	-102.158	-168.846		-0.284942	-10.3911	-7.64699		-0.179041	-0.239691	-0.285942		-0.284942	-4.08038	-16.5909		-0.284942	-4.12913	-3.36411		-0.284942	-4.26913	-18.9722		-0.284942	-5.54977	-8.21575		-0.284942	-4.72288	-4.87039		-0.284942	-5.4654	-14.5409		-0.284942	-5.4654	-14.6783		-0.284942	-13.8283
-0.271942	-93.6577	-136.533		-0.279979	-0.232472	-0.597478		-0.271942	-93.8452	-153.284		-0.279942	-9.83109	-7.49074		-0.172045	-0.112814	-0.200941		-0.279942	-3.95412	-15.7034		-0.279942	-3.83975	-3.13349		-0.279942	-4.136	-18.3972		-0.279942	-5.29164	-7.947		-0.279942	-4.38725	-4.50601		-0.279942	-5.09039	-13.5283		-0.279942	-5.09039	-13.7158		-0.279942	-13.2283
-0.264942	-85.9701	-124.846		-0.274982	-0.198284	-0.532789		-0.264942	-86.3451	-140.221		-0.274942	-9.32546	-7.29073		-0.165049	0.0159376	-0.12969		-0.274942	-3.8435	-14.8784		-0.274942	-3.59099	-2.93536		-0.274942	-4.00475	-17.9534		-0.274942	-5.05164	-7.68449		-0.274942	-4.08412	-4.1885		-0.274942	-4.76414	-12.6971		-0.274942	-4.76414	-12.8408		-0.274942	-12.6971
-0.257941	-79.7825	-114.721		-0.269985	-0.166721	-0.470913		-0.257941	-80.4075	-128.533		-0.269942	-8.8792	-7.05949		-0.158054	0.136564	-0.0609386		-0.269942	-3.74162	-14.1846		-0.269942	-3.36536	-2.75473		-0.269942	-3.88475	-17.4659		-0.269942	-4.85601	-7.44699		-0.269942	-3.82287	-3.901		-0.269942	-4.46476	-11.8596		-0.269942	-4.46476	-12.0158		-0.269942	-12.2033
-0.250941	-73.3449	-105.283		-0.264988	-0.136971	-0.41785		-0.250941	-73.9699	-117.596		-0.264942	-8.46482	-6.85323		-0.151058	0.265348	0.00328128		-0.264942	-3.63224	-13.5283		-0.264942	-3.16349	-2.5941		-0.264942	-3.76975	-17.0034		-0.264942	-4.64351	-7.25949		-0.264942	-3.58099	-3.64474		-0.264942	-4.201	-11.1408		-0.264942	-4.201	-11.3595		-0.264942	-11.8346
-0.243941	-68.2198	-96.9077		-0.259991	-0.114471	-0.368724		-0.243941	-68.9698	-108.095		-0.259942	-8.07856	-6.72823		-0.144062	0.400412	0.0757824		-0.259942	-3.53787	-12.9283		-0.259942	-2.97848	-2.44848		-0.259942	-3.66162	-16.5409		-0.259942	-4.47413	-7.03448		-0.259942	-3.36599	-3.40662		-0.259942	-3.96287	-10.5408		-0.259942	-3.96287	-10.6845		-0.259942	-11.3908
-0.236941	-62.9072	-89.4076		-0.254994	-0.0918452	-0.326224		-0.236941	-64.0947	-99.3453		-0.254941	-7.72793	-6.52822		-0.137066	0.54204	0.148159		-0.254941	-3.43662	-12.3721		-0.254941	-2.81286	-2.3166		-0.254941	-3.55287	-16.1409		-0.254941	-4.29913	-6.86573		-0.254941	-3.17099	-3.20411		-0.254941	-3.7385	-9.90952		-0.254941	-3.7385	-10.097		-0.254941	-11.0408
-0.229941	-58.5322	-82.4075		-0.249998	-0.0710949	-0.283473		-0.229941	-59.0322	-91.2827		-0.249941	-7.39855	-6.35947		-0.130071	0.674604	0.240847		-0.249941	-3.33911	-11.8283		-0.249941	-2.65035	-2.1966		-0.249941	-3.45849	-15.7409		-0.249941	-4.13475	-6.67198		-0.249941	-2.99348	-3.00723		-0.249941	-3.53662	-9.37202		-0.249941	-3.53662	-9.56577		-0.249941	-10.722
-0.222941	-53.8446	-76.3449		-0.245001	-0.0558446	-0.249098		-0.222941	-55.2821	-83.7825		-0.244941	-7.08355	-6.20322		-0.123075	0.819294	0.339224		-0.244941	-3.24974	-11.3658		-0.244941	-2.51723	-2.07972		-0.244941	-3.37599	-15.2971		-0.244941	-3.99662	-6.50322		-0.244941	-2.82473	-2.84098		-0.244941	-3.34974	-8.89702		-0.244941	-3.34974	-9.03451		-0.244941	-10.372
-0.215941	-49.7195	-69.9698		-0.240004	-0.0339068	-0.219597		-0.215941	-51.032	-76.7824		-0.239941	-6.78792	-6.00321		-0.116079	0.941108	0.461226		-0.239941	-3.15974	-10.922		-0.239941	-2.38972	-1.97222		-0.239941	-3.28661	-14.8908		-0.239941	-3.86475	-6.33447		-0.239941	-2.6591	-2.6691		-0.239941	-3.17411	-8.39701		-0.239941	-3.17411	-8.55951		-0.239941	-10.0658
-0.208941	-45.907	-63.9697		-0.235007	-0.0227816	-0.181722		-0.208941	-46.907	-70.2198		-0.234941	-6.51104	-5.82197		-0.109083	1.07855	0.58304		-0.234941	-3.07598	-10.447		-0.234941	-2.26097	-1.87222		-0.234941	-3.19911	-14.4971		-0.234941	-3.73037	-6.17822		-0.234941	-2.52723	-2.52035		-0.234941	-3.00661	-7.947		-0.234941	-3.00661	-8.1345		-0.234941	-9.80953
-0.201941	-41.6569	-58.3447		-0.23001	-0.00615636	-0.152784		-0.201941	-43.5319	-64.0947		-0.229941	-6.25228	-5.70321		-0.102088	1.19086	0.726042		-0.229941	-2.98036	-10.0595		-0.229941	-2.14159	-1.76721		-0.229941	-3.10161	-14.0971		-0.229941	-3.60974	-6.02822		-0.229941	-2.38285	-2.37597		-0.229941	-2.85286	-7.53449		-0.229941	-2.85286	-7.70949		-0.229941	-9.55328
-0.194941	-38.1569	-52.9696		-0.225013	0.00528131	-0.124971		-0.194941	-39.5944	-57.6571		-0.224941	-5.99603	-5.54072		-0.095092	1.31374	0.865294		-0.224941	-2.89911	-9.64078		-0.224941	-2.02972	-1.68846		-0.224941	-3.03161	-13.7221		-0.224941	-3.48662	-5.90947		-0.224941	-2.25222	-2.2416		-0.224941	-2.71723	-7.15948		-0.224941	-2.71723	-7.34699		-0.224941	-9.25326
-0.18794	-34.5943	-47.657		-0.220016	0.020594	-0.101783		-0.18794	-36.0318	-52.0321		-0.219941	-5.75103	-5.36571		-0.0880963	1.41749	1.00673		-0.219941	-2.80911	-9.21577		-0.219941	-1.92909	-1.60409		-0.219941	-2.96598	-13.3221		-0.219941	-3.37411	-5.73447		-0.219941	-2.12847	-2.1191		-0.219941	-2.57473	-6.78447		-0.219941	-2.57473	-6.95323		-0.219941	-9.00952
-0.18094	-31.0661	-42.6569		-0.215019	0.0277192	-0.0787825		-0.18094	-32.7411	-46.407		-0.214941	-5.51415	-5.15946		-0.0811005	1.52468	1.14055		-0.214941	-2.7216	-8.92202		-0.214941	-1.81909	-1.51784		-0.214941	-2.87786	-12.9471		-0.214941	-3.26849	-5.57821		-0.214941	-2.02597	-1.99409		-0.214941	-2.4441	-6.44697		-0.214941	-2.4441	-6.62198		-0.214941	-8.77826
-0.17394	-27.641	-37.7193		-0.210022	0.04211	-0.0555946		-0.17394	-29.4098	-41.0944		-0.209941	-5.28852	-5.02195		-0.0741048	1.61856	1.27349		-0.209941	-2.6341	-8.5345		-0.209941	-1.72284	-1.43909		-0.209941	-2.80286	-12.5533		-0.209941	-3.17099	-5.46571		-0.209941	-1.90659	-1.88222		-0.209941	-2.31597	-6.11572		-0.209941	-2.31597	-6.32823		-0.209941	-8.58451
-0.16694	-24.316	-32.8443		-0.205025	0.0471788	-0.0375318		-0.16694	-26.1098	-35.7818		-0.204941	-5.07039	-4.88445		-0.0671091	1.70943	1.40224		-0.204941	-2.54848	-8.20326		-0.204941	-1.62784	-1.36221		-0.204941	-2.7241	-12.1408		-0.204941	-3.06536	-5.32821		-0.204941	-1.81034	-1.77222		-0.204941	-2.20535	-5.80322		-0.204941	-2.20535	-5.96572		-0.204941	-8.32826
-0.15994	-21.0097	-28.4692		-0.200028	0.057154	-0.012969		-0.15994	-22.9097	-30.9067		-0.199941	-4.86039	-4.72195		-0.0601134	1.75096	1.51655		-0.199941	-2.46285	-7.82825		-0.199941	-1.53909	-1.28971		-0.199941	-2.64598	-11.7533		-0.199941	-2.97473	-5.19071		-0.199941	-1.70346	-1.66221		-0.199941	-2.09097	-5.52821		-0.199941	-2.09097	-5.69696		-0.199941	-8.1095
-0.15294	-17.7159	-23.541		-0.195031	0.0644354	0.00359379		-0.15294	-19.6659	-26.0942		-0.194941	-4.65226	-4.52819		-0.0531176	1.79221	1.62287		-0.194941	-2.37347	-7.50949		-0.194941	-1.45533	-1.22283		-0.194941	-2.5766	-11.3658		-0.194941	-2.87286	-5.04695		-0.194941	-1.60221	-1.57159		-0.194941	-1.98722	-5.2407		-0.194941	-1.98722	-5.37821		-0.194941	-7.897
-0.14594	-14.4846	-18.8222		-0.190034	0.0735605	0.0229691		-0.14594	-16.4846	-20.6597		-0.18994	-4.44601	-4.34694		-0.0461219	1.80784	1.71418		-0.18994	-2.2891	-7.15948		-0.18994	-1.37283	-1.14783		-0.18994	-2.50035	-10.972		-0.18994	-2.7666	-4.9032		-0.18994	-1.50096	-1.48471		-0.18994	-1.88159	-4.99696		-0.18994	-1.88159	-5.14071		-0.18994	-7.6345
-0.13894	-11.1783	-14.0971		-0.185037	0.0777043	0.0382818		-0.13894	-13.2533	-15.6534		-0.18494	-4.24975	-4.17194		-0.0391262	1.82784	1.79721		-0.18494	-2.19722	-6.83448		-0.18494	-1.29158	-1.08658		-0.18494	-2.41035	-10.5783		-0.18494	-2.67535	-4.78444		-0.18494	-1.41658	-1.39096		-0.18494	-1.78909	-4.70946		-0.18494	-1.78909	-4.87195		-0.18494	-7.47199
-0.13194	-7.8345	-9.27827		-0.18004	0.0888295	0.0524695		-0.13194	-10.0408	-10.5283		-0.17994	-4.05662	-4.07287		-0.0321304	1.84472	1.86597		-0.17994	-2.10597	-6.54697		-0.17994	-1.21033	-1.01533		-0.17994	-2.34097	-10.2158		-0.17994	-2.58785	-4.6407		-0.17994	-1.33908	-1.29658		-0.17994	-1.68221	-4.43444		-0.17994	-1.68221	-4.57819		-0.17994	-7.22823
-0.124939	-4.40944	-4.37194		-0.175043	0.091192	0.0661166		-0.124939	-6.64698	-5.24071		-0.17494	-3.86537	-3.90225		-0.0251347	1.87722	1.91659		-0.17494	-2.01909	-6.23447		-0.17494	-1.13783	-0.960327		-0.17494	-2.2516	-9.79702		-0.17494	-2.49035	-4.4657		-0.17494	-1.24408	-1.20158		-0.17494	-1.58721	-4.18444		-0.17494	-1.58721	-4.3407		-0.17494	-7.02199
-0.117939	-0.85314	0.709384		-0.170046	0.0999047	0.0811731		-0.117939	-3.24068	0.128125		-0.16994	-3.67349	-3.72724		-0.018139	1.92284	1.96159		-0.16994	-1.93034	-5.93446		-0.16994	-1.06408	-0.895951		-0.16994	-2.18472	-9.38452		-0.16994	-2.40972	-4.32193		-0.16994	-1.16408	-1.12283		-0.16994	-1.50409	-3.94695		-0.16994	-1.50409	-4.1157		-0.16994	-6.77823
-0.110939	2.79067	6.05322		-0.165049	0.103111	0.0929295		-0.110939	0.371879	5.75321		-0.16494	-3.48849	-3.55162		-0.0111432	1.95597	2.00597		-0.16494	-1.84159	-5.58447		-0.16494	-0.993453	-0.842201		-0.16494	-2.10597	-8.99701		-0.16494	-2.31535	-4.1657		-0.16494	-1.08408	-1.05783		-0.16494	-1.40971	-3.76568		-0.16494	-1.40971	-3.91569		-0.16494	-6.60323
-0.103939	6.60322	11.522		-0.160052	0.110817	0.105298		-0.103939	4.07819	11.4845		-0.15994	-3.30974	-3.37911		-0.0041475	1.91847	2.05659		-0.15994	-1.75221	-5.33446		-0.15994	-0.928452	-0.7872		-0.15994	-2.02597	-8.63451		-0.15994	-2.21472	-4.071		-0.15994	-1.01408	-0.975327		-0.15994	-1.32721	-3.55974		-0.15994	-1.32721	-3.69537		-0.15994	-6.38448
-0.096939	10.4658	17.1096		-0.155055	0.115511	0.116067		-0.096939	7.96575	17.3721		-0.15494	-3.12599	-3.20536		0.00284823	1.81472	2.09972		-0.15494	-1.66034	-5.01571		-0.15494	-0.866576	-0.732199		-0.15494	-1.94534	-8.20326		-0.15494	-2.11972	-3.91412		-0.15494	-0.935951	-0.906577		-0.15494	-1.23908	-3.35161		-0.15494	-1.23908	-3.47287		-0.15494	-6.13447
-0.0899389	14.4533	22.8535		-0.150058	0.122086	0.124305		-0.0899389	11.8846	23.3222		-0.14994	-2.95223	-3.03911		0.00984397	1.65471	2.11847		-0.14994	-1.57159	-4.73444		-0.14994	-0.800949	-0.682824		-0.14994	-1.86284	-7.8095		-0.14994	-2.01659	-3.77537		-0.14994	-0.86845	-0.8347		-0.14994	-1.16158	-3.14661		-0.14994	-1.16158	-3.27661		-0.14994	-5.93446
-0.0829388	18.4097	28.5661		-0.145062	0.121099	0.135949		-0.0829388	15.8221	29.2098		-0.14494	-2.78786	-2.85411		0.0168397	1.48971	2.10034		-0.14494	-1.48471	-4.40943		-0.14494	-0.743449	-0.625948		-0.14494	-1.77222	-7.44699		-0.14494	-1.92347	-3.60662		-0.14494	-0.80845	-0.7847		-0.14494	-1.09283	-2.94848		-0.14494	-1.09283	-3.07348		-0.14494	-5.66571
-0.0759387	22.2972	34.2036		-0.140065	0.127924	0.142887		-0.0759387	19.8222	35.0474		-0.13994	-2.61535	-2.69035		0.0238354	1.32971	2.03159		-0.13994	-1.39596	-4.14069		-0.13994	-0.677198	-0.581572		-0.13994	-1.69471	-7.05949		-0.13994	-1.82972	-3.45099		-0.13994	-0.745324	-0.704699		-0.13994	-1.01658	-2.76598		-0.13994	-1.01658	-2.87411		-0.13994	-5.45946
-0.0689386	26.1285	39.7475		-0.135068	0.128893	0.150687		-0.0689386	23.666	40.7537		-0.13494	-2.45597	-2.51035		0.0308312	1.18783	1.91722		-0.13494	-1.30596	-3.85318		-0.13494	-0.629072	-0.533446		-0.13494	-1.61159	-6.70948		-0.13494	-1.73471	-3.28786		-0.13494	-0.674073	-0.650947		-0.13494	-0.937202	-2.57598		-0.13494	-0.937202	-2.69473		-0.13494	-5.15946
-0.0619385	29.7911	45.1538		-0.130071	0.13558	0.159112		-0.0619385	27.3473	46.2038		-0.12994	-2.29472	-2.34535		0.0378269	1.05783	1.78721		-0.12994	-1.22783	-3.55942		-0.12994	-0.568446	-0.486571		-0.12994	-1.53596	-6.28448		-0.12994	-1.63659	-3.13786		-0.12994	-0.612197	-0.594072		-0.12994	-0.870326	-2.39535		-0.12994	-0.870326	-2.50848		-0.12994	-4.92821
-0.0549384	33.3661	50.3164		-0.125074	0.14073	0.163374		-0.0549384	30.8473	51.4914		-0.124939	-2.15097	-2.17785		0.0448226	0.955327	1.63471		-0.124939	-1.14096	-3.33411		-0.124939	-0.514071	-0.440943		-0.124939	-1.44971	-5.92197		-0.124939	-1.52846	-2.94911		-0.124939	-0.559071	-0.534071		-0.124939	-0.796574	-2.23535		-0.124939	-0.796574	-2.33472		-0.124939	-4.69694
-0.0479383	36.7412	55.2727		-0.120077	0.142018	0.1723		-0.0479383	34.2536	56.4977		-0.119939	-1.99972	-2.01284		0.0518184	0.866576	1.49221		-0.119939	-1.05845	-3.06411		-0.119939	-0.45907	-0.397193		-0.119939	-1.37033	-5.54072		-0.119939	-1.42658	-2.79223		-0.119939	-0.514071	-0.48407		-0.119939	-0.737199	-2.07034		-0.119939	-0.737199	-2.1691		-0.119939	-4.40943
-0.0409382	39.9787	60.1103		-0.11508	0.142412	0.176487		-0.0409382	37.4912	61.2978		-0.114939	-1.85347	-1.85847		0.0588141	0.802825	1.35283		-0.114939	-0.977203	-2.80536		-0.114939	-0.415318	-0.352192		-0.114939	-1.28283	-5.1782		-0.114939	-1.32658	-2.61723		-0.114939	-0.457819	-0.431569		-0.114939	-0.671573	-1.90659		-0.114939	-0.671573	-2.00534		-0.114939	-4.12819
-0.0339381	43.0913	64.8416		-0.110083	0.146324	0.181784		-0.0339381	40.5475	65.9229		-0.109939	-1.71721	-1.69534		0.0658098	0.748449	1.23346		-0.109939	-0.904076	-2.55285		-0.109939	-0.369694	-0.317817		-0.109939	-1.21408	-4.87195		-0.109939	-1.23346	-2.4591		-0.109939	-0.405319	-0.392818		-0.109939	-0.605947	-1.75909		-0.109939	-0.605947	-1.84659		-0.109939	-3.85318
-0.0269379	46.2163	69.4167		-0.105086	0.149462	0.184597		-0.0269379	43.4913	70.4667		-0.104939	-1.58721	-1.55096		0.0728056	0.712823	1.1222		-0.104939	-0.824701	-2.31347		-0.104939	-0.320942	-0.279691		-0.104939	-1.1297	-4.53444		-0.104939	-1.13595	-2.2941		-0.104939	-0.371568	-0.339694		-0.104939	-0.547822	-1.60971		-0.104939	-0.547822	-1.70034		-0.104939	-3.54693
-0.0199378	49.2476	73.8355		-0.100089	0.153105	0.191159		-0.0199378	46.3351	74.7543		-0.0999391	-1.45721	-1.41158		0.0798013	0.687198	1.0197		-0.0999391	-0.755949	-2.0891		-0.0999391	-0.276568	-0.241097		-0.0999391	-1.0497	-4.19693		-0.0999391	-1.0397	-2.13972		-0.0999391	-0.316567	-0.303598		-0.0999391	-0.495321	-1.47534		-0.0999391	-0.495321	-1.55909		-0.0999391	-3.27849
-0.0129377	52.2227	78.2481		-0.095092	0.156193	0.197097		-0.0129377	49.0476	78.9918		-0.0949388	-1.33596	-1.27158		0.086797	0.662197	0.940952		-0.0949388	-0.681573	-1.86659		-0.0949388	-0.244223	-0.204972		-0.0949388	-0.968453	-3.84068		-0.0949388	-0.924702	-1.96284		-0.0949388	-0.283442	-0.25591		-0.0949388	-0.444694	-1.35596		-0.0949388	-0.444694	-1.42408		-0.0949388	-2.97786
-0.00593763	55.1852	82.6294		-0.0900951	0.157081	0.199722		-0.00593763	51.7539	83.2169		-0.0899391	-1.22221	-1.12908		0.0937928	0.643447	0.875951		-0.0899391	-0.615947	-1.66284		-0.0899391	-0.198847	-0.170846		-0.0899391	-0.905327	-3.54068		-0.0899391	-0.840325	-1.80972		-0.0899391	-0.24116	-0.222722		-0.0899391	-0.39032	-1.22471		-0.0899391	-0.39032	-1.30033		-0.0899391	-2.6616
0.00106248	58.104	86.8732		-0.0850981	0.161824	0.205909		0.00106248	54.3977	87.342		-0.084939	-1.11533	-1.0072		0.100788	0.630322	0.816575		-0.084939	-0.549071	-1.47721		-0.084939	-0.165971	-0.139908		-0.084939	-0.822825	-3.27818		-0.084939	-0.7572	-1.62659		-0.084939	-0.209222	-0.194847		-0.084939	-0.344694	-1.1147		-0.084939	-0.344694	-1.17408		-0.084939	-2.34785
0.00806259	61.0228	91.0795		-0.0801012	0.163156	0.212034		0.00806259	56.9915	91.3795		-0.0799389	-1.00845	-0.882826		0.107784	0.619072	0.770324		-0.0799389	-0.479696	-1.28471		-0.0799389	-0.125658	-0.112471		-0.0799389	-0.759699	-2.99723		-0.0799389	-0.649073	-1.48784		-0.0799389	-0.173096	-0.158659		-0.0799389	-0.293443	-1.00345		-0.0799389	-0.293443	-1.05595		-0.0799389	-2.03222
0.0150627	63.8479	95.1921		-0.0751042	0.166699	0.213785		0.0150627	59.4415	95.2671		-0.0749388	-0.902827	-0.767825		0.11478	0.615322	0.728448		-0.0749388	-0.417819	-1.1272		-0.0749388	-0.0951577	-0.0862826		-0.0749388	-0.692823	-2.73535		-0.0749388	-0.572196	-1.34158		-0.0749388	-0.145283	-0.124658		-0.0749388	-0.253441	-0.890326		-0.0749388	-0.253441	-0.945327		-0.0749388	-1.70721
0.0220628	66.5979	99.1984		-0.0701073	0.172331	0.219597		0.0220628	61.8666	99.0921		-0.0699387	-0.81095	-0.654073		0.121776	0.611572	0.695948		-0.0699387	-0.362818	-0.960952		-0.0699387	-0.0658448	-0.0504071		-0.0699387	-0.614697	-2.46035		-0.0699387	-0.465319	-1.19096		-0.0699387	-0.120783	-0.0956577		-0.0699387	-0.213847	-0.79095		-0.0699387	-0.213847	-0.842201		-0.0699387	-1.35971
0.0290629	69.2854	103.023		-0.0651103	0.170659	0.22016		0.0290629	64.1479	102.78		-0.0649385	-0.721574	-0.541571		0.128771	0.612822	0.673448		-0.0649385	-0.298443	-0.807825		-0.0649385	-0.0371568	-0.0240316		-0.0649385	-0.560322	-2.21722		-0.0649385	-0.372193	-1.03595		-0.0649385	-0.0831575	-0.0695949		-0.0649385	-0.171659	-0.697198		-0.0649385	-0.171659	-0.745324		-0.0649385	-1.04033
0.036063	71.8167	106.655		-0.0601134	0.172159	0.229785		0.036063	66.2979	106.199		-0.0599384	-0.622197	-0.440319		0.135767	0.617197	0.655947		-0.0599384	-0.247192	-0.669073		-0.0599384	-0.0003438	0.00321889		-0.0599384	-0.499696	-1.96784		-0.0599384	-0.300941	-0.902201		-0.0599384	-0.0586572	-0.0440943		-0.0599384	-0.126783	-0.613447		-0.0599384	-0.126783	-0.656573		-0.0599384	-0.695949
0.0430631	74.2355	110.092		-0.0551164	0.175346	0.232597		0.0430631	68.4042	109.574		-0.0549383	-0.537821	-0.332193		0.142763	0.623447	0.639072		-0.0549383	-0.184097	-0.532196		-0.0549383	0.0234065	0.0304692		-0.0549383	-0.426569	-1.73846		-0.0549383	-0.217817	-0.76095		-0.0549383	-0.0369694	-0.011219		-0.0549383	-0.101658	-0.524696		-0.0549383	-0.101658	-0.575947		-0.0549383	-0.359693
0.0500632	76.5168	113.349		-0.0501195	0.184847	0.235035		0.0500632	70.3104	112.674		-0.0499382	-0.457819	-0.235941		0.149759	0.630322	0.630322		-0.0499382	-0.133221	-0.394068		-0.0499382	0.053782	0.0527821		-0.0499382	-0.383444	-1.52034		-0.0499382	-0.148439	-0.627197		-0.0499382	-0.00434375	-0.00621891		-0.0499382	-0.0625322	-0.450945		-0.0499382	-0.0625322	-0.492195		-0.0499382	-0.0253129
0.0570633	78.6168	116.286		-0.0451225	0.188284	0.242847		0.0570633	72.0667	115.611		-0.0449381	-0.370944	-0.135939		0.156754	0.643447	0.623447		-0.0449381	-0.0752199	-0.262816		-0.0449381	0.0700948	0.0765324		-0.0449381	-0.322192	-1.31033		-0.0449381	-0.0759075	-0.516571		-0.0449381	0.0105314	0.0262816		-0.0449381	-0.0295317	-0.374694		-0.0449381	-0.0295317	-0.417819		-0.0449381	0.331566
0.0640634	80.5606	119.049		-0.0401255	0.195472	0.248035		0.0640634	73.6355	118.224		-0.039938	-0.291567	-0.0309372		0.16375	0.658447	0.616572		-0.039938	-0.0214691	-0.140939		-0.039938	0.10272	0.10097		-0.039938	-0.279067	-1.11346		-0.039938	0.000968695	-0.387194		-0.039938	0.0277193	0.0551572		-0.039938	0.00853133	-0.305316		-0.039938	0.00853133	-0.335317		-0.039938	0.672197
0.0710635	82.3169	121.417		-0.0351286	0.195347	0.250723		0.0710635	75.0168	120.642		-0.0349379	-0.214691	0.07797		0.170746	0.674698	0.616572		-0.0349379	0.0354068	-0.0190639		-0.0349379	0.11922	0.118908		-0.0349379	-0.22416	-0.912201		-0.0349379	0.0603447	-0.294693		-0.0349379	0.0447195	0.0617821		-0.0349379	0.0252192	-0.239067		-0.0349379	0.0252192	-0.279691		-0.0349379	1.0372
0.0780637	83.8107	123.474		-0.0301316	0.207659	0.256348		0.0780637	76.273	122.711		-0.0299382	-0.132189	0.162471		0.177742	0.688448	0.618447		-0.0299382	0.0906577	0.101564		-0.0299382	0.147971	0.151034		-0.0299382	-0.170221	-0.730948		-0.0299382	0.135283	-0.17719		-0.0299382	0.0623448	0.0850325		-0.0299382	0.0642197	-0.184691		-0.0299382	0.0642197	-0.20344		-0.0299382	1.39471
0.0850638	85.1044	125.18		-0.0251347	0.211722	0.26091		0.0850638	77.3293	124.549		-0.0249381	-0.0537196	0.264348		0.184737	0.709073	0.624072		-0.0249381	0.149346	0.238472		-0.0249381	0.169471	0.164596		-0.0249381	-0.125533	-0.552197		-0.0249381	0.195909	-0.0653148		-0.0249381	0.0954077	0.102033		-0.0249381	0.075845	-0.128596		-0.0249381	0.075845	-0.15219		-0.0249381	1.77159
0.0920639	86.1794	126.493		-0.0201377	0.216535	0.26991		0.0920639	78.1293	125.98		-0.019938	0.0234065	0.366974		0.191733	0.723448	0.635322		-0.019938	0.202909	0.361099		-0.019938	0.192159	0.190097		-0.019938	-0.0839076	-0.381567		-0.019938	0.254535	0.0228119		-0.019938	0.113283	0.108095		-0.019938	0.111158	-0.0730948		-0.019938	0.111158	-0.104095		-0.019938	2.17472
0.099064	86.917	127.505		-0.0151408	0.22316	0.270785		0.099064	78.7731	127.13		-0.0149379	0.111595	0.474726		0.198729	0.741574	0.646572		-0.0149379	0.268348	0.484789		-0.0149379	0.210847	0.20716		-0.0149379	-0.0474694	-0.209692		-0.0149379	0.311786	0.126783		-0.0149379	0.120095	0.134846		-0.0149379	0.132971	-0.0226567		-0.0149379	0.132971	-0.0462196		-0.0149379	2.60098
0.106064	87.542	128.105		-0.0101438	0.229722	0.27591		0.106064	79.2043	127.918		-0.00993776	0.189597	0.570602		0.205724	0.752199	0.660947		-0.00993776	0.328224	0.609416		-0.00993776	0.23041	0.235222		-0.00993776	-0.00934386	-0.0471878		-0.00993776	0.368662	0.22166		-0.00993776	0.145346	0.153846		-0.00993776	0.151534	0.0190315		-0.00993776	0.151534	0.0084064		-0.00993776	3.01536
0.113064	87.8295	128.261		-0.00514689	0.237222	0.285348		0.113064	79.4543	128.368		-0.00493765	0.274285	0.678479		0.21272	0.768449	0.672198		-0.00493765	0.394225	0.744293		-0.00493765	0.245535	0.247348		-0.00493765	0.0193441	0.100315		-0.00493765	0.419788	0.302911		-0.00493765	0.157409	0.173409		-0.00493765	0.177909	0.0668447		-0.00493765	0.177909	0.0395319		-0.00493765	3.45161
0.120064	87.867	128.149		-0.000149937	0.244972	0.290473		0.120064	79.4293	128.468		6.24657e-05	0.359162	0.798668		0.219716	0.771574	0.686573		6.24657e-05	0.464726	0.87667		6.24657e-05	0.271723	0.269598		6.24657e-05	0.0645323	0.269692		6.24657e-05	0.475789	0.3931		6.24657e-05	0.173034	0.173034		6.24657e-05	0.192222	0.110408		6.24657e-05	0.192222	0.0840325		6.24657e-05	3.8585
0.127064	87.742	127.586		0.00484701	0.254473	0.296098		0.127064	79.2606	128.205		0.00506258	0.448101	0.907483		0.226712	0.780324	0.699698		0.00506258	0.535539	1.00873		0.00506258	0.28266	0.291973		0.00506258	0.0994701	0.4356		0.00506258	0.521164	0.474101		0.00506258	0.187909	0.204909		0.00506258	0.208409	0.147284		0.00506258	0.208409	0.121658		0.00506258	4.29663
0.134065	87.267	126.718		0.00984397	0.263348	0.302036		0.134065	78.8481	127.605		0.0100627	0.538164	1.03086		0.233707	0.780949	0.711573		0.0100627	0.615603	1.14761		0.0100627	0.295598	0.298286		0.0100627	0.120471	0.58679		0.0100627	0.57704	0.544102		0.0100627	0.202222	0.22041		0.0100627	0.234285	0.178221		0.0100627	0.234285	0.155596		0.0100627	4.68476
0.141065	86.6669	125.524		0.0148409	0.268223	0.305098		0.141065	78.3106	126.674		0.0150628	0.636541	1.15717		0.240703	0.785949	0.725948		0.0150628	0.705417	1.28824		0.0150628	0.313349	0.313661		0.0150628	0.156471	0.750105		0.0150628	0.625166	0.630478		0.0150628	0.214785	0.227035		0.0150628	0.25016	0.218097		0.0150628	0.25016	0.202472		0.0150628	5.04726
0.148065	85.7357	124.093		0.0198379	0.275848	0.312223		0.148065	77.4793	125.461		0.0200629	0.737792	1.28974		0.247699	0.785324	0.738449		0.0200629	0.796356	1.43749		0.0200629	0.327536	0.327474		0.0200629	0.179284	0.916545		0.0200629	0.649979	0.723605		0.0200629	0.237285	0.251723		0.0200629	0.261473	0.250285		0.0200629	0.261473	0.224472		0.0200629	5.36227
0.155065	84.7044	122.267		0.0248348	0.288973	0.316286		0.155065	76.5918	123.905		0.025063	0.847044	1.4323		0.254695	0.789699	0.744699		0.025063	0.895357	1.59531		0.025063	0.345974	0.334036		0.025063	0.208222	1.10142		0.025063	0.715105	0.773668		0.025063	0.259348	0.261785		0.025063	0.285911	0.283223		0.025063	0.285911	0.267098		0.025063	5.6604
0.162065	83.4481	120.305		0.0298318	0.295848	0.325724		0.162065	75.523	122.03		0.0300632	0.961983	1.58393		0.247699	0.619697	0.569696		0.0300632	1.01042	1.75846		0.0300632	0.360849	0.352724		0.0300632	0.232097	1.2843		0.0300632	0.768106	0.865044		0.0300632	0.26791	0.297098		0.0300632	0.295536	0.311974		0.0300632	0.295536	0.298348		0.0300632	5.89915
0.169065	82.0231	118.217		0.0348287	0.306286	0.330786		0.169065	74.2793	120.036		0.0350628	1.08799	1.74096		0.240703	0.50907	0.459694		0.0350628	1.12874	1.92159		0.0350628	0.369162	0.363412		0.0350628	0.25816	1.48187		0.0350628	0.816981	0.947921		0.0350628	0.293473	0.312474		0.0350628	0.307911	0.348662		0.0350628	0.307911	0.330349		0.0350628	6.09353
0.176065	80.4044	115.924		0.0398257	0.317911	0.338786		0.176065	72.9542	117.767		0.0400629	1.2203	1.91347		0.233707	0.432194	0.381568		0.0400629	1.26455	2.10347		0.0400629	0.387725	0.382912		0.0400629	0.279598	1.69037		0.0400629	0.853294	1.0328		0.0400629	0.315536	0.333599		0.0400629	0.328036	0.368974		0.0400629	0.328036	0.369849		0.0400629	6.23791
0.183065	78.7356	113.599		0.0448226	0.331724	0.343036		0.183065	71.473	115.355		0.045063	1.36568	2.08659		0.226712	0.369693	0.313442		0.045063	1.40568	2.29035		0.045063	0.405412	0.386287		0.045063	0.308536	1.91722		0.045063	0.91017	1.12061		0.045063	0.335536	0.360224		0.045063	0.342974	0.409163		0.045063	0.342974	0.3956		0.045063	6.31353
0.190065	76.923	111.192		0.0498196	0.345787	0.355474		0.190065	69.9479	112.83		0.0500631	1.50662	2.27222		0.219716	0.312817	0.264066		0.0500631	1.55637	2.47348		0.0500631	0.422163	0.403725		0.0500631	0.336974	2.14847		0.0500631	0.972671	1.2188		0.0500631	0.367724	0.38685		0.0500631	0.355787	0.439788		0.0500631	0.355787	0.424413		0.0500631	6.38416
0.197065	75.123	108.899		0.0548165	0.357349	0.362037		0.197065	68.4104	110.342		0.0550632	1.66262	2.46722		0.21272	0.270941	0.215316		0.0550632	1.723	2.66223		0.0550632	0.453976	0.419288		0.0550632	0.360974	2.4116		0.0550632	1.03511	1.3063		0.0550632	0.397225	0.422538		0.0550632	0.371099	0.468851		0.0550632	0.371099	0.459288		0.0550632	6.40666
0.204066	73.2042	106.573		0.0598135	0.365474	0.373599		0.204066	66.7604	107.749		0.0600634	1.82971	2.66223		0.205724	0.231566	0.177784		0.0600634	1.89534	2.86473		0.0600634	0.472101	0.436413		0.0600634	0.38535	2.68723		0.0600634	1.09224	1.42955		0.0600634	0.424725	0.451476		0.0600634	0.38735	0.509351		0.0600634	0.38735	0.493976		0.0600634	6.40291
0.211066	71.2917	104.361		0.0648104	0.374537	0.382287		0.211066	65.0916	105.23		0.0650635	1.99597	2.86723		0.198729	0.197909	0.143158		0.0650635	2.07847	3.07536		0.0650635	0.500101	0.448976		0.0650635	0.419038	2.98911		0.0650635	1.15392	1.53393		0.0650635	0.458788	0.485726		0.0650635	0.407788	0.539102		0.0650635	0.407788	0.528227		0.0650635	6.37291
0.218066	69.3542	102.348		0.0698074	0.388662	0.392912		0.218066	63.4478	102.761		0.0700636	2.1716	3.07223		0.191733	0.167971	0.120283		0.0700636	2.27035	3.28661		0.0700636	0.531977	0.474539		0.0700636	0.453663	3.31036		0.0700636	1.23893	1.68299		0.0700636	0.491914	0.522227		0.0700636	0.420788	0.579602		0.0700636	0.420788	0.560352		0.0700636	6.34916
0.225066	67.4542	100.505		0.0748043	0.404037	0.396475		0.225066	61.8228	100.392		0.0750637	2.34597	3.28974		0.184737	0.143658	0.0917201		0.0750637	2.4541	3.50037		0.0750637	0.554915	0.494851		0.0750637	0.485039	3.65662		0.0750637	1.31593	1.80159		0.0750637	0.532352	0.56354		0.0750637	0.4401	0.617541		0.0750637	0.4401	0.600915		0.0750637	6.31853
0.232066	65.5666	98.7921		0.0798013	0.4156	0.410163		0.232066	60.179	98.1984		0.0800638	2.5191	3.51349		0.177742	0.115595	0.0684698		0.0800638	2.65223	3.71475		0.0800638	0.589415	0.514727		0.0800638	0.527414	4.026		0.0800638	1.39893	1.95222		0.0800638	0.570227	0.611416		0.0800638	0.456976	0.658791		0.0800638	0.456976	0.646666		0.0800638	6.27166
0.239066	63.7791	97.2421		0.0847982	0.42585	0.418788		0.239066	58.5915	96.1671		0.0850639	2.70723	3.72537		0.170746	0.0965327	0.0459694		0.0850639	2.85223	3.93225		0.0850639	0.632728	0.53954		0.0850639	0.565727	4.42538		0.0850639	1.4843	2.1141		0.0850639	0.622291	0.665104		0.0850639	0.475163	0.698854		0.0850639	0.475163	0.680042		0.0850639	6.25478
0.246066	62.0166	95.9483		0.0897952	0.444726	0.426413		0.246066	57.1352	94.3171		0.090064	2.87911	3.94725		0.16375	0.0744074	0.0327817		0.090064	3.04161	4.14475		0.090064	0.670791	0.569915		0.090064	0.607415	4.84851		0.090064	1.59499	2.2691		0.090064	0.675042	0.71848		0.090064	0.505727	0.746293		0.090064	0.505727	0.727855		0.090064	6.22603
0.253066	60.3478	94.7483		0.0947921	0.454351	0.437413		0.253066	55.704	92.6295		0.0950637	3.05723	4.1585		0.156754	0.0600947	0.0117189		0.0950637	3.24224	4.35038		0.0950637	0.714105	0.603478		0.0950637	0.657166	5.29352		0.0950637	1.70659	2.47535		0.0950637	0.739542	0.781481		0.0950637	0.521039	0.794231		0.0950637	0.521039	0.772356		0.0950637	6.23478
0.260066	58.7478	93.8046		0.0997891	0.473351	0.449538		0.260066	54.3477	91.192		0.100064	3.22286	4.38038		0.149759	0.0398443	-0.00353132		0.100064	3.44037	4.55976		0.100064	0.769731	0.639416		0.100064	0.711292	5.76478		0.100064	1.81159	2.67348		0.100064	0.790231	0.832544		0.100064	0.546227	0.846169		0.100064	0.546227	0.823419		0.100064	6.25603
0.267067	57.2165	92.9795		0.104786	0.489164	0.462413		0.267067	53.0539	89.8982		0.105064	3.38286	4.58226		0.142763	0.0224066	-0.0220941		0.105064	3.62974	4.76476		0.105064	0.819544	0.673104		0.105064	0.772356	6.26916		0.105064	1.94409	2.90473		0.105064	0.851169	0.90492		0.105064	0.56629	0.90592		0.105064	0.56629	0.878982		0.105064	6.29353
0.274067	55.7852	92.2295		0.109783	0.507414	0.473601		0.274067	51.8852	88.8295		0.110064	3.54537	4.78976		0.135767	0.00971888	-0.0356568		0.110064	3.80975	4.97039		0.110064	0.872607	0.717542		0.110064	0.822919	6.78979		0.110064	2.06472	3.14661		0.110064	0.91892	0.979421		0.110064	0.595915	0.961483		0.110064	0.595915	0.939421		0.110064	6.35416
0.281067	54.429	91.7108		0.11478	0.518039	0.485914		0.281067	50.7601	87.8795		0.115064	3.69599	4.99789		0.128771	-0.00503134	-0.057304		0.115064	3.98725	5.16352		0.115064	0.932108	0.754605		0.115064	0.886482	7.33542		0.115064	2.21722	3.41286		0.115064	0.993859	1.05667		0.115064	0.615603	1.02498		0.115064	0.615603	1.00073		0.115064	6.43541
0.288067	53.1539	91.2108		0.119777	0.543852	0.498539		0.288067	49.7601	87.0857		0.120064	3.84287	5.19539		0.121776	-0.0170315	-0.071498		0.120064	4.1585	5.35227		0.120064	1.00598	0.802794		0.120064	0.958921	7.92168		0.120064	2.3816	3.68724		0.120064	1.06949	1.13867		0.120064	0.650916	1.09167		0.120064	0.650916	1.07336		0.120064	6.53354
0.295067	51.9852	90.8233		0.124774	0.562227	0.512914		0.295067	48.8101	86.4419		0.125064	3.97162	5.39289		0.11478	-0.0355943	-0.0923358		0.125064	4.31475	5.53415		0.125064	1.07386	0.854857		0.125064	1.0343	8.51857		0.125064	2.54348	3.97662		0.125064	1.15711	1.22536		0.125064	0.677104	1.16305		0.125064	0.677104	1.13967		0.125064	6.66166
0.302067	50.8289	90.417		0.129771	0.582103	0.523602		0.302067	47.8789	85.9794		0.130064	4.096	5.58165		0.107784	-0.0521977	-0.107492		0.130064	4.47976	5.7104		0.130064	1.14199	0.906733		0.130064	1.1143	9.15045		0.130064	2.7141	4.31975		0.130064	1.24199	1.32455		0.130064	0.714355	1.2473		0.130064	0.714355	1.20949		0.130064	6.81729
0.309067	49.7414	90.0858		0.134768	0.605666	0.539914		0.309067	47.0788	85.6044		0.135065	4.22038	5.76915		0.100788	-0.0686354	-0.129943		0.135065	4.62663	5.88978		0.135065	1.22055	0.957046		0.135065	1.20261	9.80359		0.135065	2.92786	4.66913		0.135065	1.3413	1.41587		0.135065	0.749855	1.32968		0.135065	0.749855	1.29611		0.135065	6.98042
0.316067	48.7664	89.7107		0.139765	0.628103	0.557102		0.316067	46.3288	85.2357		0.140065	4.33913	5.95165		0.0937928	-0.0852607	-0.151843		0.140065	4.77476	6.06228		0.140065	1.31636	1.01417		0.140065	1.3003	10.473		0.140065	3.12161	5.03726		0.140065	1.43424	1.5238		0.140065	0.788606	1.42687		0.140065	0.788606	1.3843		0.140065	7.1823
0.323067	47.8039	89.2795		0.144762	0.655291	0.57029		0.323067	45.6288	84.9419		0.145065	4.44288	6.13791		0.086797	-0.103848	-0.184293		0.145065	4.91226	6.23353		0.145065	1.39855	1.07961		0.145065	1.40412	11.1767		0.145065	3.33911	5.44727		0.145065	1.54649	1.64006		0.145065	0.825856	1.51437		0.145065	0.825856	1.48124		0.145065	7.39855
0.330068	46.8726	88.7857		0.149759	0.680604	0.590728		0.330068	44.9601	84.8044		0.150065	4.54476	6.31728		0.0798013	-0.130805	-0.21441		0.150065	5.05039	6.40291		0.150065	1.49212	1.14799		0.150065	1.51755	11.8974		0.150065	3.61099	5.87103		0.150065	1.65018	1.76096		0.150065	0.873732	1.61318		0.150065	0.873732	1.57249		0.150065	7.6398
0.337068	45.9913	88.2607		0.154756	0.704292	0.605165		0.337068	44.2913	84.5794		0.155065	4.64663	6.51041		0.0728056	-0.153718	-0.252598		0.155065	5.18664	6.56854		0.155065	1.59824	1.22499		0.155065	1.63249	12.6399		0.155065	3.87725	6.36291		0.155065	1.76221	1.88909		0.155065	0.91817	1.72471		0.155065	0.91817	1.67346		0.155065	7.89106
0.344068	45.1163	87.5982		0.149759	0.528039	0.3781		0.344068	43.735	84.3607		0.160065	4.75789	6.69667		0.0658098	-0.185387	-0.305473		0.160065	5.33039	6.73167		0.160065	1.69096	1.2943		0.160065	1.74909	13.403		0.160065	4.16038	6.83229		0.160065	1.87347	2.01284		0.160065	0.954421	1.83409		0.160065	0.954421	1.78846		0.160065	8.17606
0.351068	44.2976	86.8295		0.144762	0.445476	0.292286		0.351068	43.16	84.1732		0.165065	4.85351	6.88917		0.0588141	-0.215097	-0.368099		0.165065	5.4604	6.90979		0.165065	1.80597	1.37118		0.165065	1.88722	14.1837		0.165065	4.45351	7.3648		0.165065	1.99597	2.1491		0.165065	1.01192	1.94972		0.165065	1.01192	1.89159		0.165065	8.49544
0.358068	43.4975	85.9607		0.139765	0.38835	0.233972		0.358068	42.5788	83.9419		0.170065	4.96539	7.08417		0.0518184	-0.257785	-0.442601		0.170065	5.60665	7.08354		0.170065	1.91784	1.44799		0.170065	2.01409	14.9837		0.170065	4.76851	7.90606		0.170065	2.13597	2.2941		0.170065	1.06161	2.08035		0.170065	1.06161	2.01972		0.170065	8.81857
0.365068	42.6788	84.9732		0.134768	0.335224	0.188034		0.365068	42.0475	83.5919		0.175065	5.07289	7.28917		0.0448226	-0.306473	-0.537352		0.175065	5.7529	7.2698		0.175065	2.03534	1.53518		0.175065	2.16472	15.8006		0.175065	5.14102	8.50982		0.175065	2.27472	2.44285		0.175065	1.11267	2.1991		0.175065	1.11267	2.14222		0.175065	9.16608
0.372068	41.8475	83.7607		0.129771	0.294536	0.152034		0.372068	41.4538	83.1794		0.180065	5.18789	7.49293		0.0378269	-0.364849	-0.653416		0.180065	5.89665	7.4648		0.180065	2.15909	1.62512		0.180065	2.31847	16.6534		0.180065	5.4929	9.10358		0.180065	2.40722	2.58785		0.180065	1.16886	2.3291		0.180065	1.16886	2.27847		0.180065	9.54046
0.379068	41.0663	82.4606		0.124774	0.255348	0.115908		0.379068	40.9287	82.7356		0.185065	5.31102	7.6998		0.0308312	-0.431725	-0.801606		0.185065	6.05228	7.65355		0.185065	2.28597	1.71534		0.185065	2.4641	17.4909		0.185065	5.85915	9.76109		0.185065	2.54223	2.7466		0.185065	1.22467	2.47285		0.185065	1.22467	2.40847		0.185065	9.94671
0.386068	40.31	81.0106		0.119777	0.225347	0.0880326		0.386068	40.3412	82.1544		0.190065	5.42789	7.92168		0.0238354	-0.516414	-0.972734		0.190065	6.22166	7.84543		0.190065	2.41597	1.80971		0.190065	2.62223	18.3534		0.190065	6.27541	10.438		0.190065	2.68098	2.91473		0.190065	1.28924	2.61035		0.190065	1.28924	2.5441		0.190065	10.3642
0.393068	39.4787	79.3981		0.11478	0.193034	0.0635947		0.393068	39.7912	81.4356		0.195065	5.55852	8.15231		0.0168397	-0.623666	-1.1768		0.195065	6.38541	8.04606		0.195065	2.54473	1.91159		0.195065	2.79098	19.2347		0.195065	6.68229	11.1405		0.195065	2.83911	3.08848		0.195065	1.35261	2.76598		0.195065	1.35261	2.68535		0.195065	10.8036
0.400069	38.6975	77.6731		0.109783	0.172846	0.0375943		0.400069	39.2412	80.6856		0.200066	5.69415	8.38544		0.00984397	-0.750418	-1.41343		0.200066	6.55729	8.26106		0.200066	2.68598	1.99972		0.200066	2.95598	20.1597		0.200066	7.1348	11.8792		0.200066	2.98786	3.26349		0.200066	1.40287	2.91598		0.200066	1.40287	2.82723		0.200066	11.2705
0.407069	37.8412	75.8168		0.104786	0.139908	0.017719		0.407069	38.6475	79.7793		0.205066	5.82978	8.61732		0.00284823	-0.91342	-1.67274		0.205066	6.72916	8.47232		0.205066	2.82723	2.10097		0.205066	3.13036	21.0034		0.205066	7.57668	12.6555		0.205066	3.14599	3.44224		0.205066	1.47112	3.08223		0.205066	1.47112	2.98786		0.205066	11.7492
0.414069	37.0349	73.8168		0.0997891	0.117846	0.0045313		0.414069	38.01	78.7731		0.210066	5.97228	8.8592		-0.0041475	-1.10799	-1.93512		0.210066	6.90542	8.67295		0.210066	2.96536	2.20847		0.210066	3.31536	21.9597		0.210066	8.07731	13.4443		0.210066	3.30974	3.60849		0.210066	1.54168	3.23224		0.210066	1.54168	3.13786		0.210066	12.2649
0.421069	36.1724	71.7855		0.0947921	0.0957827	-0.0171565		0.421069	37.4037	77.6106		0.215066	6.11478	9.1017		-0.0111432	-1.33736	-2.17535		0.215066	7.08792	8.89107		0.215066	3.11848	2.3066		0.215066	3.50662	22.866		0.215066	8.57982	14.2818		0.215066	3.46474	3.79912		0.215066	1.60093	3.39036		0.215066	1.60093	3.29911		0.215066	12.7886
0.428069	35.3474	69.6292		0.0897952	0.0776574	-0.0337818		0.428069	36.7724	76.3543		0.220066	6.26166	9.33171		-0.018139	-1.61093	-2.3716		0.220066	7.2698	9.10045		0.220066	3.26599	2.40722		0.220066	3.68912	23.7785		0.220066	9.09108	15.1349		0.220066	3.62224	3.97162		0.220066	1.67221	3.56537		0.220066	1.67221	3.45412		0.220066	13.3436
0.435069	34.4724	67.4104		0.0847982	0.0642822	-0.0523102		0.435069	36.1099	74.998		0.225066	6.39978	9.57108		-0.0251347	-1.9085	-2.47848		0.225066	7.45105	9.30983		0.225066	3.41474	2.5166		0.225066	3.89162	24.6785		0.225066	9.62671	16.0237		0.225066	3.7835	4.16413		0.225066	1.73034	3.72224		0.225066	1.73034	3.61724		0.225066	13.9268
0.442069	33.5849	65.1541		0.0798013	0.0425944	-0.0646916		0.442069	35.4474	73.5292		0.230066	6.54354	9.79859		-0.0321304	-2.16222	-2.53785		0.230066	7.62855	9.50608		0.230066	3.55349	2.62348		0.230066	4.08225	25.5848		0.230066	10.163	16.9346		0.230066	3.94475	4.36225		0.230066	1.79971	3.90287		0.230066	1.79971	3.7835		0.230066	14.5287
0.449069	32.6474	62.8416		0.0748043	0.0284692	-0.0782356		0.449069	34.7537	71.9855		0.235066	6.67479	10.0286		-0.0391262	-2.30972	-2.61785		0.235066	7.79606	9.69484		0.235066	3.70162	2.72223		0.235066	4.28913	26.5035		0.235066	10.7367	17.9284		0.235066	4.10537	4.53476		0.235066	1.87034	4.07413		0.235066	1.87034	3.956		0.235066	15.1424
0.456069	31.7911	60.5103		0.0698074	0.0151565	-0.0879607		0.456069	34.0599	70.3167		0.240066	6.80729	10.2442		-0.0461219	-2.32785	-2.7166		0.240066	7.96418	9.88859		0.240066	3.84287	2.82973		0.240066	4.49288	27.4035		0.240066	11.313	18.8284		0.240066	4.25288	4.73163		0.240066	1.93409	4.26288		0.240066	1.93409	4.1285		0.240066	15.7762
0.46307	30.8848	58.2478		0.0648104	0.00284378	-0.103361		0.46307	33.4161	68.8479		0.245066	6.92917	10.4598		-0.0531176	-2.35597	-2.81098		0.245066	8.12856	10.0673		0.245066	3.98975	2.93536		0.245066	4.70038	28.3098		0.245066	11.9217	19.7972		0.245066	4.42225	4.91039		0.245066	2.00847	4.45163		0.245066	2.00847	4.3035		0.245066	16.4909
0.47007	29.9786	55.979		0.0598135	-0.0117814	-0.110774		0.47007	32.6911	67.0729		0.250066	7.04104	10.6574		-0.0601134	-2.4191	-2.89661		0.250066	8.27856	10.2317		0.250066	4.13288	3.03036		0.250066	4.91664	29.2223		0.250066	12.5255	20.7972		0.250066	4.56538	5.10852		0.250066	2.07034	4.64351		0.250066	2.07034	4.49288		0.250066	17.0971
0.47707	29.0786	53.7727		0.0548165	-0.0222816	-0.120867		0.47707	32.0036	65.2729		0.255066	7.15042	10.8449		-0.0671091	-2.5166	-2.95536		0.255066	8.42669	10.3855		0.255066	4.26913	3.12223		0.255066	5.12727	30.1786		0.255066	13.1311	21.791		0.255066	4.71539	5.26664		0.255066	2.14722	4.83539		0.255066	2.14722	4.67851		0.255066	17.8284
0.48407	28.2598	51.6852		0.0498196	-0.0372974	-0.127424		0.48407	31.3161	63.4478		0.260067	7.2498	11.0224		-0.0741048	-2.60598	-2.97911		0.260067	8.55544	10.5198		0.260067	4.39725	3.22599		0.260067	5.3529	31.0349		0.260067	13.7505	22.8035		0.260067	4.85914	5.4479		0.260067	2.2116	5.03602		0.260067	2.2116	4.86914		0.260067	18.5159
0.49107	27.416	49.6476		0.0448226	-0.0452288	-0.140487		0.49107	30.7098	61.6103		0.265067	7.3373	11.1774		-0.0811005	-2.6966	-2.96161		0.265067	8.68857	10.6473		0.265067	4.52476	3.31599		0.265067	5.5729	31.9286		0.265067	14.3724	23.8097		0.265067	5.00476	5.60977		0.265067	2.29222	5.23289		0.265067	2.29222	5.06727		0.265067	19.2347
0.49807	26.6598	47.6476		0.0398257	-0.0575665	-0.146105		0.49807	30.0598	59.7603		0.270067	7.40605	11.328		-0.0880963	-2.7516	-2.90786		0.270067	8.79982	10.748		0.270067	4.64726	3.40349		0.270067	5.79353	32.8536		0.270067	14.9987	24.8097		0.270067	5.13602	5.7679		0.270067	2.36722	5.44727		0.270067	2.36722	5.27289		0.270067	19.9472
0.50507	25.8973	45.8038		0.0348287	-0.0675229	-0.155293		0.50507	29.3973	57.9228		0.275067	7.46793	11.4549		-0.095092	-2.80723	-2.81473		0.275067	8.89295	10.8442		0.275067	4.76038	3.47974		0.275067	6.02665	33.7099		0.275067	15.6124	25.741		0.275067	5.25352	5.93728		0.275067	2.43847	5.66352		0.275067	2.43847	5.46352		0.275067	20.5909
0.49807	22.6285	40.1475		0.0298318	-0.0756105	-0.164606		0.49807	25.891	51.1227		0.280067	7.53043	11.5592		-0.102088	-2.80848	-2.68285		0.280067	8.98108	10.9199		0.280067	4.86914	3.55787		0.280067	6.25228	34.5161		0.280067	16.2596	26.716		0.280067	5.37415	6.06728		0.280067	2.51285	5.9004		0.280067	2.51285	5.69602		0.280067	21.3472
0.49107	20.1597	35.8349		0.0248348	-0.0827856	-0.173568		0.49107	23.2222	45.8038		0.285067	7.5723	11.6624		-0.109083	-2.79473	-2.52348		0.285067	9.04358	10.9811		0.285067	4.97539	3.63662		0.285067	6.47729	35.4162		0.285067	16.8409	27.666		0.285067	5.47977	6.21291		0.285067	2.5991	6.12478		0.285067	2.5991	5.9104		0.285067	22.0472
0.48407	18.1722	32.2599		0.0198379	-0.0938421	-0.176162		0.48407	20.9659	41.4413		0.290067	7.6073	11.7317		-0.116079	-2.72723	-2.3291		0.290067	9.10483	11.0292		0.290067	5.06476	3.70099		0.290067	6.70791	36.1787		0.290067	17.4346	28.6098		0.290067	5.58477	6.34478		0.290067	2.67973	6.36166		0.290067	2.67973	6.13353		0.290067	22.6785
0.47707	16.4221	29.2661		0.0148409	-0.0991796	-0.18465		0.47707	19.1597	37.6912		0.295067	7.6248	11.8011		-0.123075	-2.63598	-2.12035		0.295067	9.1542	11.058		0.295067	5.14539	3.77599		0.295067	6.93104	37.0349		0.295067	17.9847	29.5973		0.295067	5.66978	6.46479		0.295067	2.76411	6.61041		0.295067	2.76411	6.37791		0.295067	23.3597
0.47007	14.9596	26.7348		0.00984397	-0.10683	-0.180284		0.47007	17.5534	34.4537		0.300067	7.63731	11.848		-0.130071	-2.5141	-1.90722		0.300067	9.1917	11.0711		0.300067	5.22352	3.826		0.300067	7.1523	37.8225		0.300067	18.5034	30.4098		0.300067	5.74102	6.55604		0.300067	2.84661	6.86417		0.300067	2.84661	6.61104		0.300067	24.0472
0.46307	13.7408	24.516		0.00484701	-0.117111	-0.190034		0.46307	16.1471	31.6661		0.305067	7.64543	11.883		-0.137066	-2.36035	-1.69846		0.305067	9.21733	11.0917		0.305067	5.28352	3.871		0.305067	7.38418	38.5537		0.305067	19.0972	31.2286		0.305067	5.8204	6.64604		0.305067	2.94723	7.13042		0.305067	2.94723	6.87854		0.305067	24.6347
0.456069	12.6283	22.5972		-0.000149937	-0.122324	-0.198409		0.456069	14.9221	29.1786		0.310067	7.65043	11.9099		-0.144062	-2.1816	-1.50721		0.310067	9.23608	11.0774		0.310067	5.33789	3.91037		0.310067	7.59043	39.2975		0.310067	19.5097	32.0099		0.310067	5.89353	6.73167		0.310067	3.03411	7.3923		0.310067	3.03411	7.13855		0.310067	25.2973
0.449069	11.6783	20.8784		-0.00514689	-0.131449	-0.206972		0.449069	13.8221	26.9973		0.315067	7.63543	11.9217		-0.151058	-2.00034	-1.34158		0.315067	9.2442	11.0674		0.315067	5.37852	3.941		0.315067	7.81418	40.0162		0.315067	19.9597	32.7661		0.315067	5.92415	6.78854		0.315067	3.13349	7.6773		0.315067	3.13349	7.40293		0.315067	25.8285
0.442069	10.8595	19.3534		-0.0101438	-0.137549	-0.210034		0.442069	12.8596	25.0098		0.320067	7.62855	11.938		-0.158054	-1.80659	-1.19846		0.320067	9.24608	11.0642		0.320067	5.43102	3.9835		0.320067	8.01856	40.735		0.320067	20.3722	33.3849		0.320067	5.9604	6.85167		0.320067	3.23536	7.96168		0.320067	3.23536	7.67418		0.320067	26.3973
0.435069	10.0658	18.0409		-0.0151408	-0.144049	-0.219222		0.435069	11.9846	23.2785		0.325068	7.62355	11.933		-0.165049	-1.62909	-1.09095		0.325068	9.24045	11.0442		0.325068	5.44539	3.99475		0.325068	8.21731	41.4037		0.325068	20.7284	34.0349		0.325068	5.98853	6.89417		0.325068	3.34161	8.26856		0.325068	3.34161	7.96043		0.325068	26.8785
0.428069	9.42827	16.7846		-0.0201377	-0.152249	-0.225785		0.428069	11.1908	21.6847		0.330068	7.6123	11.9405		-0.172045	-1.46659	-1.0147		0.330068	9.23608	11.0211		0.330068	5.45977	4.0135		0.330068	8.40981	42.035		0.330068	21.0534	34.5037		0.330068	6.00728	6.92354		0.330068	3.45037	8.56169		0.330068	3.45037	8.26356		0.330068	27.3723
0.421069	8.80951	15.7284		-0.0251347	-0.161468	-0.232785		0.421069	10.4408	20.2722		0.335068	7.60605	11.9299		-0.179041	-1.33971	-0.956577		0.335068	9.23545	11.0055		0.335068	5.4629	4.00787		0.335068	8.59169	42.66		0.335068	21.3097	35.0037		0.335068	6.00353	6.93979		0.335068	3.55787	8.87607		0.335068	3.55787	8.55232		0.335068	27.7411
0.414069	8.25325	14.6721		-0.0301316	-0.167599	-0.240097		0.414069	9.78452	18.9472		0.340068	7.59293	11.933		-0.186037	-1.23908	-0.922202		0.340068	9.23233	10.9849		0.340068	5.45915	4.01725		0.340068	8.77732	43.2413		0.340068	21.4972	35.3287		0.340068	5.99603	6.93604		0.340068	3.66849	9.19483		0.340068	3.66849	8.86857		0.340068	28.1348
0.407069	7.72824	13.8033		-0.0351286	-0.176968	-0.25141		0.407069	9.15326	17.7471		0.345068	7.58355	11.9342		-0.193032	-1.17846	-0.900326		0.345068	9.22795	10.9624		0.345068	5.44165	4.011		0.345068	8.93607	43.7413		0.345068	21.6472	35.6224		0.345068	5.97353	6.91104		0.345068	3.77662	9.53108		0.345068	3.77662	9.18483		0.345068	28.4598
0.400069	7.26573	12.9533		-0.0401255	-0.186062	-0.256535		0.400069	8.64701	16.6221		0.350068	7.57355	11.928						0.350068	9.22108	10.9517		0.350068	5.41914	3.99537		0.350068	9.08233	44.31		0.350068	21.791	35.8099		0.350068	5.92415	6.89604		0.350068	3.90787	9.86546		0.350068	3.90787	9.51171		0.350068	28.7723
0.393068	6.85948	12.1408		-0.0451225	-0.181034	-0.267598		0.393068	8.14075	15.6346		0.355068	7.57293	11.9311						0.355068	9.2242	10.938		0.355068	5.37852	3.97725		0.355068	9.21983	44.7726		0.355068	21.8035	35.9287		0.355068	5.9054	6.84417		0.355068	4.02912	10.2148		0.355068	4.02912	9.84359		0.355068	28.9536
0.386068	6.43447	11.3908		-0.0501195	-0.192097	-0.276035		0.386068	7.65324	14.6533		0.360068	7.5773	11.938						0.360068	9.22655	10.9355		0.360068	5.33664	3.95662		0.360068	9.35233	45.2038		0.360068	21.8035	36.0037		0.360068	5.84478	6.79979		0.360068	4.15287	10.5661		0.360068	4.15287	10.173		0.360068	29.1723
0.379068	6.05322	10.747		-0.0551164	-0.198347	-0.284411		0.379068	7.23448	13.7658		0.365068	7.57793	11.9411						0.365068	9.23045	10.9317		0.365068	5.28727	3.921		0.365068	9.46358	45.6163		0.365068	21.7222	35.8599		0.365068	5.78228	6.73354		0.365068	4.281	10.908		0.365068	4.281	10.5211		0.365068	29.2973
0.372068	5.72821	10.1283		-0.0601134	-0.205784	-0.291598		0.372068	6.80948	12.9658		0.370068	7.58105	11.9642						0.370068	9.23045	10.9324		0.370068	5.22164	3.88162		0.370068	9.56921	45.9788		0.370068	21.5972	35.7412		0.370068	5.71415	6.66979		0.370068	4.41038	11.2799		0.370068	4.41038	10.8655		0.370068	29.3223
0.365068	5.43446	9.49077		-0.0651103	-0.214597	-0.303786		0.365068	6.43447	12.2033		0.375068	7.58605	11.9761						0.375068	9.24545	10.9411		0.375068	5.16539	3.83475		0.375068	9.65421	46.2976		0.375068	21.3472	35.4474		0.375068	5.63915	6.58666		0.375068	4.53663	11.6411		0.375068	4.53663	11.2161		0.375068	29.3848
0.358068	5.12195	8.95951		-0.0701073	-0.219035	-0.311099		0.358068	6.06572	11.5283		0.380068	7.59293	12.0055						0.380068	9.26233	10.9542		0.380068	5.08852	3.79475		0.380068	9.71734	46.6288		0.380068	21.1535	35.0912		0.380068	5.55227	6.48854		0.380068	4.66851	11.998		0.380068	4.66851	11.5699		0.380068	29.3286
0.351068	4.84695	8.4345		-0.0751042	-0.227535	-0.321536		0.351068	5.71571	10.822		0.385068	7.61168	12.028						0.385068	9.2792	10.9661		0.385068	5.01851	3.74475		0.385068	9.77046	46.8163		0.385068	20.8472	34.6786		0.385068	5.45227	6.40353		0.385068	4.80164	12.373		0.385068	4.80164	11.9317		0.385068	29.2286
0.344068	4.61569	7.96575		-0.0801012	-0.230847	-0.328474		0.344068	5.42196	10.2283		0.390069	7.61918	12.0599						0.390069	9.28608	10.9867		0.390069	4.94101	3.68849		0.390069	9.81296	47.0038		0.390069	20.4722	34.1661		0.390069	5.35039	6.28853		0.390069	4.93476	12.7518		0.390069	4.93476	12.2774		0.390069	29.1098
0.337068	4.35944	7.49074		-0.0850981	-0.244348	-0.336286		0.337068	5.15945	9.62827		0.395069	7.6323	12.088						0.395069	9.31358	10.9986		0.395069	4.84101	3.62537		0.395069	9.82984	47.1726		0.395069	20.0784	33.5974		0.395069	5.25664	6.17291		0.395069	5.07601	13.1086		0.395069	5.07601	12.6474		0.395069	28.9473
0.330068	4.14694	7.04698		-0.0900951	-0.254098	-0.344849		0.330068	4.8532	9.09701		0.400069	7.64606	12.1267						0.400069	9.32045	11.0199		0.400069	4.75414	3.57287		0.400069	9.84484	47.2914		0.400069	19.6534	32.9661		0.400069	5.13852	6.05416		0.400069	5.20664	13.488		0.400069	5.20664	12.9936		0.400069	28.6786
0.323067	3.86975	6.60322		-0.095092	-0.257473	-0.360724		0.323067	4.60319	8.5095		0.405069	7.65605	12.1555						0.405069	9.35045	11.0424		0.405069	4.65726	3.51099		0.405069	9.84234	47.3788		0.405069	19.1909	32.2161		0.405069	5.04102	5.9229		0.405069	5.33539	13.8543		0.405069	5.33539	13.3561		0.405069	28.4723
0.316067	3.67349	6.18447		-0.100089	-0.265035	-0.365537		0.316067	4.39069	8.02825		0.410069	7.67793	12.1842						0.410069	9.36233	11.0605		0.410069	4.55788	3.44349		0.410069	9.81734	47.3476		0.410069	18.6534	31.4224		0.410069	4.92789	5.79478		0.410069	5.4679	14.2274		0.410069	5.4679	13.703		0.410069	28.141
0.309067	3.48099	5.84696		-0.105086	-0.269223	-0.378912		0.309067	4.11569	7.59699		0.415069	7.68668	12.2199						0.415069	9.37171	11.0817		0.415069	4.46851	3.38474		0.415069	9.78859	47.3476		0.415069	18.1597	30.6098		0.415069	4.80788	5.66165		0.415069	5.59915	14.5874		0.415069	5.59915	14.0612		0.415069	27.8286
0.302067	3.29411	5.44071		-0.110083	-0.276473	-0.3841		0.302067	3.86225	7.12823		0.420069	7.68481	12.2536						0.420069	9.3892	11.0967		0.420069	4.37351	3.31849		0.420069	9.74109	47.1851		0.420069	17.6159	29.7223		0.420069	4.69726	5.5329		0.420069	5.71665	14.9362		0.420069	5.71665	14.4037		0.420069	27.466
0.295067	3.11599	5.1157		-0.11508	-0.283223	-0.400787		0.295067	3.66287	6.74698		0.425069	7.69168	12.2918						0.425069	9.40483	11.1124		0.425069	4.26975	3.24911		0.425069	9.67046	47.1038		0.425069	17.0221	28.8598		0.425069	4.57413	5.39102		0.425069	5.85103	15.2912		0.425069	5.85103	14.7337		0.425069	27.0973
0.288067	2.95348	4.82195		-0.120077	-0.292661	-0.407162		0.288067	3.46474	6.34697		0.430069	7.6998	12.3086						0.430069	9.40421	11.1249		0.430069	4.16538	3.17849		0.430069	9.60296	46.9038		0.430069	16.4909	27.9036		0.430069	4.46288	5.25789		0.430069	5.97915	15.6387		0.430069	5.97915	15.0662		0.430069	26.7098
0.281067	2.79411	4.45944		-0.125074	-0.298598	-0.419413		0.281067	3.27599	5.96571		0.435069	7.6948	12.3405						0.435069	9.40421	11.1386		0.435069	4.08163	3.11286		0.435069	9.52108	46.6663		0.435069	15.8846	27.0035		0.435069	4.34038	5.12602		0.435069	6.09728	16.0409		0.435069	6.09728	15.393		0.435069	26.2535
0.274067	2.63348	4.20319		-0.130071	-0.309036	-0.435663		0.274067	3.09911	5.61571		0.440069	7.68856	12.3618						0.440069	9.40358	11.1424		0.440069	3.9835	3.04348		0.440069	9.42983	46.3601		0.440069	15.3596	26.0473		0.440069	4.22725	4.99289		0.440069	6.21228	16.3221		0.440069	6.21228	15.7006		0.440069	25.8848
0.267067	2.49848	3.92193		-0.135068	-0.316349	-0.449163		0.267067	2.92911	5.3157		0.445069	7.6773	12.3674						0.445069	9.40358	11.1367		0.445069	3.89037	2.98161		0.445069	9.31858	45.9913		0.445069	14.7721	25.1098		0.445069	4.1185	4.85851		0.445069	6.32791	16.6596		0.445069	6.32791	16.0284		0.445069	25.3973
0.260066	2.35035	3.58662		-0.140065	-0.329286	-0.462788		0.260066	2.76598	4.99695		0.450069	7.67855	12.3761						0.450069	9.38546	11.133		0.450069	3.78537	2.91848		0.450069	9.20483	45.6226		0.450069	14.2096	24.1535		0.450069	4.00537	4.71726		0.450069	6.43229	16.9159		0.450069	6.43229	16.3659		0.450069	24.966
0.253066	2.22285	3.34036		-0.145062	-0.341099	-0.478164		0.253066	2.60785	4.68444		0.45507	7.6598	12.3749						0.45507	9.37171	11.1255		0.45507	3.69787	2.85536		0.45507	9.0917	45.1913		0.45507	13.6596	23.2285		0.45507	3.89725	4.59476		0.45507	6.53791	17.2346		0.45507	6.53791	16.5784		0.45507	24.5347
0.246066	2.08784	3.09473		-0.150058	-0.347474	-0.493476		0.246066	2.46723	4.42194		0.46007	7.63793	12.3643						0.46007	9.35171	11.1142		0.46007	3.61099	2.79473		0.46007	8.96607	44.6601		0.46007	13.1533	22.3035		0.46007	3.78474	4.45663		0.46007	6.62916	17.5159		0.46007	6.62916	16.8846		0.46007	24.0722
0.239066	1.96472	2.86786		-0.155055	-0.361412	-0.515727		0.239066	2.32347	4.17819		0.46507	7.62105	12.3586						0.46507	9.32671	11.0924		0.46507	3.53037	2.74098		0.46507	8.83045	44.1788		0.46507	12.6471	21.4347		0.46507	3.68662	4.34288		0.46507	6.72916	17.7971		0.46507	6.72916	17.1409		0.46507	23.6472
0.232066	1.85159	2.63598		-0.160052	-0.375725	-0.535977		0.232066	2.18097	3.90318		0.47007	7.58418	12.3374						0.47007	9.28545	11.0605		0.47007	3.44724	2.6866		0.47007	8.68794	43.5538		0.47007	12.1471	20.5409		0.47007	3.58162	4.22913		0.47007	6.80729	18.0471		0.47007	6.80729	17.3596		0.47007	23.191
0.225066	1.74846	2.43222		-0.165049	-0.386912	-0.55704		0.225066	2.05847	3.65943		0.47507	7.56043	12.3093						0.47507	9.25608	11.028		0.47507	3.36786	2.62098		0.47507	8.55857	42.9663		0.47507	11.6596	19.7222		0.47507	3.49537	4.10913		0.47507	6.88979	18.2784		0.47507	6.88979	17.5471		0.47507	22.7535
0.218066	1.63034	2.2291		-0.170046	-0.407288	-0.576478		0.218066	1.92847	3.37474		0.48007	7.52105	12.2743						0.48007	9.2067	10.9886		0.48007	3.28849	2.5716		0.48007	8.40482	42.3663		0.48007	11.2221	18.9722		0.48007	3.40349	4.0035		0.48007	6.96354	18.4909		0.48007	6.96354	17.7846		0.48007	22.3097
0.211066	1.52846	2.04159		-0.175043	-0.418725	-0.600415		0.211066	1.81659	3.14474		0.48507	7.48855	12.2318						0.48507	9.16295	10.9392		0.48507	3.22411	2.5291		0.48507	8.26481	41.71		0.48507	10.772	18.1972		0.48507	3.31411	3.88725		0.48507	7.03917	18.6347		0.48507	7.03917	17.9659		0.48507	21.8847
0.204066	1.42783	1.86347		-0.18004	-0.43635	-0.624353		0.204066	1.70346	2.93973		0.49007	7.44418	12.1717						0.49007	9.1067	10.8924		0.49007	3.16599	2.4816		0.49007	8.12731	41.0288		0.49007	10.4033	17.4971		0.49007	3.24536	3.80162		0.49007	7.10042	18.8347		0.49007	7.10042	18.1097		0.49007	21.4159
0.197065	1.32721	1.68034		-0.185037	-0.450163	-0.652666		0.197065	1.58784	2.72598		0.49507	7.39355	12.1124						0.49507	9.05107	10.8261		0.49507	3.10036	2.43973		0.49507	7.96918	40.31		0.49507	9.99703	16.8034		0.49507	3.15974	3.70224		0.49507	7.1498	19.0097		0.49507	7.1498	18.2347		0.49507	21.0347
0.190065	1.23408	1.51659		-0.190034	-0.467351	-0.676604		0.190065	1.48096	2.5441		0.50007	7.34042	12.0536						0.50007	8.98795	10.763		0.50007	3.04161	2.40535		0.50007	7.82793	39.56		0.50007	9.68451	16.1909		0.50007	3.09223	3.60912		0.50007	7.19917	19.1534		0.50007	7.19917	18.4159		0.50007	20.6784
0.183065	1.1472	1.36033		-0.195031	-0.485289	-0.70548		0.183065	1.37783	2.35785		0.50507	7.29292	11.9817						0.50507	8.92107	10.698		0.49507	2.7541	2.16784		0.49507	7.10605	36.4724		0.49507	8.447	14.3783		0.49507	2.79285	3.26849		0.49507	6.53979	17.6159		0.49507	6.53979	16.9159		0.49507	18.8972
0.176065	1.05595	1.19971		-0.200028	-0.499976	-0.734105		0.176065	1.27783	2.16535		0.51007	7.23355	11.903						0.51007	8.87232	10.623		0.49007	2.5391	1.98909		0.49007	6.55354	33.8474		0.49007	7.61573	13.0033		0.49007	2.54535	2.99536		0.49007	6.01728	16.3846		0.49007	6.01728	15.6846		0.49007	17.4909
0.169065	0.969077	1.04595		-0.205025	-0.517164	-0.76173		0.169065	1.17533	1.99159		0.51507	7.18105	11.8224						0.51507	8.7967	10.5461		0.48507	2.35722	1.83722		0.48507	6.08478	31.5849		0.48507	6.91574	11.922		0.48507	2.3616	2.77598		0.48507	5.55977	15.2471		0.48507	5.55977	14.5658		0.48507	16.2721
0.162065	0.885951	0.902826		-0.210022	-0.534477	-0.787668		0.162065	1.07345	1.81659		0.520071	7.10917	11.7305						0.520071	8.7167	10.4617		0.48007	2.18285	1.70846		0.48007	5.67602	29.4973		0.48007	6.34072	10.997		0.48007	2.19285	2.5741		0.48007	5.14914	14.2159		0.48007	5.14914	13.6471		0.48007	15.2221
0.155065	0.7997	0.755324		-0.215019	-0.54654	-0.818981		0.155065	0.983452	1.65471		0.525071	7.0523	11.6411						0.525071	8.65044	10.3792		0.47507	2.04222	1.59409		0.47507	5.31164	27.6848		0.47507	5.89697	10.2345		0.47507	2.03534	2.40285		0.47507	4.79789	13.2408		0.47507	4.79789	12.7283		0.47507	14.2971
0.148065	0.711573	0.612197		-0.220016	-0.557915	-0.841544		0.148065	0.883451	1.47658		0.530071	6.98417	11.5424						0.530071	8.56544	10.2917		0.47007	1.91972	1.48596		0.47007	4.98601	26.0285		0.47007	5.43447	9.51576		0.47007	1.91784	2.25472		0.47007	4.45225	12.4346		0.47007	4.45225	11.8783		0.47007	13.4783
0.141065	0.625947	0.460944		-0.225013	-0.571603	-0.867357		0.141065	0.782199	1.30471		0.53507	6.92292	11.4467						0.53507	8.49857	10.193		0.46507	1.80846	1.40658		0.46507	4.69726	24.4535		0.46507	5.09696	8.89075		0.46507	1.78346	2.11284		0.46507	4.15788	11.6096		0.46507	4.15788	11.1158		0.46507	12.6908
0.134065	0.539071	0.303442		-0.23001	-0.582915	-0.895107		0.134065	0.681573	1.10345		0.540071	6.84917	11.3367						0.540071	8.41919	10.1023		0.46007	1.71034	1.32346		0.46007	4.42101	23.0785		0.46007	4.72195	8.34074		0.46007	1.68909	1.98972		0.46007	3.86912	10.8658		0.46007	3.86912	10.447		0.46007	12.0471
0.127064	0.449694	0.122189		-0.235007	-0.592165	-0.92217		0.127064	0.577821	0.895326		0.545071	6.78479	11.2336						0.545071	8.34669	10.0092		0.45507	1.61284	1.24596		0.45507	4.17225	21.7847		0.45507	4.45945	7.80325		0.45507	1.58596	1.87159		0.45507	3.62099	10.2095		0.45507	3.62099	9.77826		0.45507	11.3971
0.120064	0.342193	-0.0728138		-0.240004	-0.603041	-0.946046		0.120064	0.469695	0.674073		0.550071	6.71541	11.1211						0.550071	8.26669	9.91609		0.450069	1.53471	1.18096		0.450069	3.96162	20.5847		0.450069	4.1657	7.41575		0.450069	1.49346	1.77846		0.450069	3.38474	9.59077		0.450069	3.38474	9.19702		0.450069	10.847
0.113064	0.234691	-0.318443		-0.245001	-0.606853	-0.969109		0.113064	0.347818	0.414694		0.555071	6.65229	11.018						0.555071	8.19919	9.80984		0.445069	1.45596	1.11845		0.445069	3.74724	19.5034		0.445069	3.97818	6.97198		0.445069	1.42533	1.67971		0.445069	3.16536	9.00326		0.445069	3.16536	8.59702		0.445069	10.3095
0.106064	0.115939	-0.605947		-0.249998	-0.618916	-0.990484		0.106064	0.209691	0.117189		0.560071	6.58791	10.9055						0.560071	8.12294	9.72046		0.440069	1.38471	1.06033		0.440069	3.55287	18.4472		0.440069	3.71568	6.57823		0.440069	1.35721	1.60221		0.440069	2.96286	8.4595		0.440069	2.96286	8.06575		0.440069	9.82203
0.099064	-0.0346882	-0.950327		-0.254994	-0.620103	-1.01223		0.099064	0.0546882	-0.222191		0.565071	6.51791	10.8017						0.565071	8.05169	9.61108		0.435069	1.31471	1.00345		0.435069	3.37161	17.5221		0.435069	3.47537	6.24073		0.435069	1.27283	1.51284		0.435069	2.7766	7.99699		0.435069	2.7766	7.64074		0.435069	9.30326
0.0920639	-0.210316	-1.39283		-0.259991	-0.625603	-1.02792		0.0920639	-0.118439	-0.632822		0.570071	6.44916	10.6849						0.570071	7.97731	9.52108		0.430069	1.25283	0.957828		0.430069	3.20536	16.6221		0.430069	3.30224	5.95322		0.430069	1.21533	1.44471		0.430069	2.60285	7.51574		0.430069	2.60285	7.17824		0.430069	8.92825
0.0850638	-0.427819	-1.92972		-0.264988	-0.625103	-1.04311		0.0850638	-0.334068	-1.15971		0.575071	6.39978	10.5798						0.575071	7.91543	9.42546		0.425069	1.19346	0.911577		0.425069	3.04724	15.7909		0.425069	3.11848	5.64697		0.425069	1.15533	1.37783		0.425069	2.43098	7.02198		0.425069	2.43098	6.76572		0.425069	8.52201
0.0780637	-0.696729	-2.62973		-0.269985	-0.627791	-1.06223		0.0780637	-0.59529	-1.81097		0.580071	6.34104	10.4786						0.580071	7.85793	9.32733		0.420069	1.13533	0.877202		0.420069	2.90473	14.9846		0.420069	2.95598	5.37195		0.420069	1.09783	1.30908		0.420069	2.28097	6.60946		0.420069	2.28097	6.30946		0.420069	8.12824
0.0710635	-1.02186	-3.47537		-0.274982	-0.629041	-1.07467		0.0710635	-0.908045	-2.60223		0.585072	6.28228	10.3673						0.585072	7.79793	9.2442		0.415069	1.09158	0.833449		0.415069	2.76536	14.2908		0.415069	2.81286	5.0782		0.415069	1.06158	1.24721		0.415069	2.1366	6.22821		0.415069	2.1366	5.99072		0.415069	7.78449
0.0640634	-1.44043	-4.53663		-0.279979	-0.626853	-1.08711		0.0640634	-1.2893	-3.55412		0.590072	6.23041	10.273						0.590072	7.76043	9.1492		0.410069	1.04345	0.79345		0.410069	2.6291	13.6158		0.410069	2.67035	4.82819		0.410069	0.999703	1.19096		0.410069	2.00347	5.86572		0.410069	2.00347	5.64697		0.410069	7.42199
0.0570633	-1.95869	-5.83165		-0.284976	-0.630916	-1.09736		0.0570633	-1.76018	-4.70538		0.595072	6.18228	10.1786						0.595072	7.7123	9.06857		0.405069	1.00283	0.755949		0.405069	2.50723	12.9533		0.405069	2.5266	4.62821		0.405069	0.955951	1.14095		0.405069	1.87721	5.52821		0.405069	1.87721	5.2907		0.405069	7.08449
0.0500632	-2.60973	-7.40105		-0.289973	-0.624478	-1.11042		0.0500632	-2.35347	-6.09666		0.600071	6.14041	10.0936						0.600071	7.68106	8.9992		0.400069	0.962203	0.717824		0.400069	2.39472	12.3533		0.400069	2.4091	4.4282		0.400069	0.915952	1.1022		0.400069	1.75346	5.24695		0.400069	1.75346	4.95944		0.400069	6.78449
0.0430631	-3.40911	-9.29858		-0.29497	-0.626041	-1.11617		0.0430631	-3.07286	-7.76418		0.605072	6.09915	10.0086						0.605072	7.65168	8.92232		0.395069	0.916576	0.694072		0.395069	2.28035	11.6908		0.395069	2.28285	4.18444		0.395069	0.877202	1.0397		0.395069	1.64784	4.89695		0.395069	1.64784	4.69069		0.395069	6.50322
0.036063	-4.38788	-11.538						0.036063	-3.96912	-9.71359		0.610072	6.07103	9.93171						0.610072	7.62355	8.85107		0.390069	0.877202	0.667198		0.390069	2.17847	11.2158		0.390069	2.17785	3.97662		0.390069	0.84095	1.00595		0.390069	1.54221	4.65319		0.390069	1.54221	4.43444		0.390069	6.22196
0.0290629	-5.58977	-14.168						0.0290629	-5.06352	-11.9774		0.615072	6.04353	9.85796						0.615072	7.62418	8.79732		0.385068	0.8447	0.634696		0.385068	2.06909	10.6845		0.385068	2.06284	3.79162		0.385068	0.799699	0.960951		0.385068	1.44284	4.35319		0.385068	1.44284	4.17819		0.385068	5.92196
0.0220628	-7.01479	-17.1925						0.0220628	-6.35416	-14.5868		0.620072	6.0229	9.79421						0.620072	7.6173	8.73545		0.380068	0.806575	0.602822		0.380068	1.97909	10.1845		0.380068	1.96284	3.60849		0.380068	0.771575	0.917826		0.380068	1.35471	4.14069		0.380068	1.35471	3.94068		0.380068	5.68447
0.0150627	-8.6892	-20.6159						0.0150627	-7.91043	-17.5706		0.625072	6.00228	9.73671						0.625072	7.61793	8.69669		0.375068	0.780325	0.579696		0.375068	1.88347	9.68451		0.375068	1.86972	3.42536		0.375068	0.730948	0.866575		0.375068	1.25846	3.85318		0.375068	1.25846	3.66787		0.375068	5.44696
0.00806259	-10.6336	-24.5223						0.00806259	-9.72234	-20.9159		0.630072	5.99728	9.68483						0.630072	7.63918	8.65357		0.370068	0.740948	0.554695		0.370068	1.80096	9.25326		0.370068	1.76096	3.26536		0.370068	0.697198	0.830326		0.370068	1.18096	3.62787		0.370068	1.18096	3.45412		0.370068	5.1657
0.00106248	-12.8811	-28.9411						0.00106248	-11.8205	-24.6285		0.635072	6.00103	9.63546						0.635072	7.6598	8.61857		0.365068	0.709698	0.529695		0.365068	1.71096	8.84075		0.365068	1.68784	3.12598		0.365068	0.674698	0.804698		0.365068	1.10096	3.41099		0.365068	1.10096	3.25474		0.365068	4.97196
-0.00593763	-15.4299	-33.8099						-0.00593763	-14.2374	-28.8223		0.640072	6.00665	9.59108						0.640072	7.68918	8.58982		0.360068	0.671573	0.51157		0.360068	1.61596	8.372		0.360068	1.61596	2.97348		0.360068	0.643446	0.768449		0.360068	1.0272	3.20849		0.360068	1.0272	3.05786		0.360068	4.70319
-0.0129377	-18.2987	-39.1912						-0.0129377	-16.9537	-33.4786		0.645072	6.0179	9.55921						0.645072	7.71543	8.56169		0.355068	0.651572	0.489695		0.355068	1.54596	8.022		0.355068	1.50784	2.81911		0.355068	0.613446	0.732198		0.355068	0.957828	3.01848		0.355068	0.957828	2.87723		0.355068	4.54695
-0.0199378	-21.4535	-45.0913						-0.0199378	-19.9909	-38.635		0.650073	6.03665	9.52983						0.650073	7.76918	8.54544		0.350068	0.615947	0.461569		0.350068	1.47346	7.65324		0.350068	1.43658	2.67723		0.350068	0.579071	0.705948		0.350068	0.8972	2.84661		0.350068	0.8972	2.7041		0.350068	4.30944
-0.0269379	-25.0535	-51.5664						-0.0269379	-23.4285	-44.3288		0.655073	6.07353	9.50421						0.655073	7.82356	8.54232		0.345068	0.598447	0.445945		0.345068	1.39471	7.25324		0.345068	1.34408	2.54535		0.345068	0.557196	0.673447		0.345068	0.826576	2.67348		0.345068	0.826576	2.54598		0.345068	4.10318
-0.0339381	-29.0536	-58.6353						-0.0339381	-27.3098	-50.6352		0.660072	6.10041	9.49108						0.660072	7.87793	8.53169		0.340068	0.56282	0.417194		0.340068	1.32471	6.92198		0.340068	1.26783	2.41472		0.340068	0.530322	0.644071		0.340068	0.7797	2.5166		0.340068	0.7797	2.38285		0.340068	3.88537
-0.0409382	-33.5724	-66.2729						-0.0409382	-31.6099	-57.579		0.665072	6.14103	9.48733						0.665072	7.95419	8.54044		0.335068	0.545945	0.406568		0.335068	1.26221	6.50947		0.335068	1.20346	2.29597		0.335068	0.515945	0.614071		0.335068	0.724072	2.35285		0.335068	0.724072	2.25035		0.335068	3.69787
-0.0479383	-38.51	-74.5543						-0.0479383	-36.3662	-65.1666		0.670073	6.18853	9.47921						0.670073	8.01856	8.56044		0.330068	0.522821	0.383444		0.330068	1.18408	6.22821		0.330068	1.11346	2.16784		0.330068	0.493445	0.591571		0.330068	0.668447	2.21472		0.330068	0.668447	2.10222		0.330068	3.53412
-0.0549384	-43.9913	-83.3982						-0.0549384	-41.6788	-73.4542		0.675073	6.24728	9.48858						0.675073	8.10919	8.58294		0.325068	0.501571	0.363287		0.325068	1.13533	5.95322		0.325068	1.06908	2.05847		0.325068	0.465319	0.561571		0.325068	0.620947	2.07722		0.325068	0.620947	1.96472		0.325068	3.36036
-0.0619385	-50.0539	-92.8108						-0.0619385	-47.5414	-82.3544		0.680073	6.31666	9.50921						0.680073	8.19231	8.61482		0.320067	0.473444	0.343724		0.320067	1.0722	5.63445		0.320067	0.979702	1.92784		0.320067	0.440943	0.531571		0.320067	0.563445	1.95597		0.320067	0.563445	1.84784		0.320067	3.18474
-0.0689386	-56.6602	-102.673						-0.0689386	-53.8852	-91.892		0.685073	6.39291	9.52983						0.685073	8.29731	8.66107		0.315067	0.453444	0.330599		0.315067	1.00595	5.28445		0.315067	0.924702	1.82284		0.315067	0.428443	0.501571		0.315067	0.522821	1.81784		0.315067	0.522821	1.73159		0.315067	3.02348
-0.0759387	-63.9479	-112.949						-0.0759387	-60.8228	-101.905		0.690073	6.48416	9.56296						0.690073	8.39294	8.71982		0.310067	0.435319	0.312661		0.310067	0.947826	5.09069		0.310067	0.859075	1.70596		0.310067	0.394692	0.477819		0.310067	0.482194	1.70471		0.310067	0.482194	1.61784		0.310067	2.86661
-0.0829388	-71.848	-123.624						-0.0829388	-68.2792	-112.336		0.695073	6.58604	9.60546						0.695073	8.51357	8.7742		0.305067	0.403442	0.296661		0.305067	0.893452	4.79069		0.305067	0.790949	1.60346		0.305067	0.382787	0.458443		0.305067	0.441568	1.59909		0.305067	0.441568	1.50846		0.305067	2.70848
-0.0899389	-80.3981	-134.693						-0.0899389	-76.273	-123.33		0.700073	6.68666	9.77046						0.700073	8.62732	8.8567		0.300067	0.388443	0.275285		0.300067	0.840325	4.55945		0.300067	0.727198	1.49034		0.300067	0.364724	0.426569		0.300067	0.407193	1.49034		0.300067	0.407193	1.41096		0.300067	2.56348
-0.096939	-89.5732	-146.23						-0.096939	-84.7607	-134.699		0.695073	6.01915	9.09358						0.695073	7.74668	8.04668		0.295067	0.370944	0.262348		0.295067	0.787199	4.30944		0.295067	0.670948	1.41408		0.295067	0.349599	0.415943		0.295067	0.367193	1.39033		0.295067	0.367193	1.31096		0.295067	2.42785
-0.103939	-99.3171	-158.174						-0.103939	-93.6671	-146.437		0.690073	5.52227	8.33294						0.690073	7.09355	7.44293		0.290067	0.354537	0.254723		0.290067	0.735948	4.04694		0.290067	0.612197	1.31033		0.290067	0.320474	0.393443		0.290067	0.333443	1.29283		0.290067	0.333443	1.22846		0.290067	2.2841
-0.110939	-109.505	-170.674						-0.110939	-102.98	-158.574		0.685073	5.12039	7.73856						0.685073	6.56604	6.92979		0.285067	0.340911	0.231035		0.285067	0.690322	3.84693		0.285067	0.558445	1.20721		0.285067	0.309723	0.369067		0.285067	0.300941	1.20596		0.285067	0.300941	1.13658		0.285067	2.15034
-0.117939	-120.105	-183.847						-0.117939	-112.592	-171.181		0.680073	4.78101	7.23855						0.680073	6.10478	6.50791		0.280067	0.316098	0.219535		0.280067	0.641572	3.57099		0.280067	0.492194	1.12345		0.280067	0.286098	0.359599		0.280067	0.261473	1.11908		0.280067	0.261473	1.04908		0.280067	2.01784
-0.124939	-130.968	-197.222						-0.124939	-122.349	-184.159		0.675073	4.48225	6.80604						0.675073	5.70727	6.12228		0.275067	0.297911	0.215722		0.275067	0.597196	3.36349		0.275067	0.454695	1.03783		0.275067	0.276473	0.339411		0.275067	0.241347	1.03033		0.275067	0.241347	0.975327		0.275067	1.89347
-0.13194	-141.88	-210.972						-0.13194	-132.18	-197.597		0.670073	4.22288	6.43041						0.670073	5.36352	5.79728		0.270067	0.279098	0.201722		0.270067	0.555947	3.16161		0.270067	0.399694	0.954077		0.270067	0.256348	0.311911		0.270067	0.208659	0.955951		0.270067	0.208659	0.8972		0.270067	1.78596
-0.13894	-152.662	-224.847						-0.13894	-141.955	-211.034		0.665072	3.97912	6.0904						0.665072	5.05539	5.49727		0.265067	0.26016	0.182847		0.265067	0.517194	2.95598		0.265067	0.350318	0.87095		0.265067	0.242347	0.296911		0.265067	0.179347	0.87595		0.265067	0.179347	0.831575		0.265067	1.65909
-0.14594	-163.143	-238.597						-0.14594	-151.499	-224.222		0.660072	3.77162	5.78478						0.660072	4.78726	5.23227		0.260067	0.24091	0.172596		0.260067	0.47657	2.77598		0.260067	0.295317	0.787199		0.260067	0.219597	0.270785		0.260067	0.146658	0.809076		0.260067	0.146658	0.755949		0.260067	1.53971
-0.15294	-173.018	-251.848						-0.15294	-160.618	-237.472		0.655073	3.58662	5.5104						0.655073	4.53226	4.98289		0.255066	0.235972	0.154721		0.255066	0.432818	2.5941		0.255066	0.252817	0.702198		0.255066	0.204222	0.263098		0.255066	0.136783	0.745323		0.255066	0.136783	0.691574		0.255066	1.43909
-0.15994	-182.159	-264.41						-0.15994	-169.137	-250.223		0.650073	3.42036	5.26352						0.650073	4.306	4.76976		0.250066	0.214284	0.149096		0.250066	0.392818	2.4191		0.250066	0.193909	0.622196		0.250066	0.193097	0.244473		0.250066	0.103283	0.669072		0.250066	0.103283	0.627196		0.250066	1.33283
-0.16694	-190.722	-276.348						-0.16694	-176.971	-262.66		0.645072	3.25286	5.03101						0.645072	4.11288	4.56538		0.245066	0.203909	0.135721		0.245066	0.360317	2.2541		0.245066	0.157471	0.552197		0.245066	0.176659	0.208972		0.245066	0.078845	0.617821		0.245066	0.078845	0.579696		0.245066	1.23658
-0.17394	-197.222	-286.598						-0.17394	-183.847	-274.223		0.640072	3.11099	4.81789						0.640072	3.92475	4.37413		0.240066	0.186034	0.122346		0.240066	0.330317	2.09159		0.240066	0.11072	0.48532		0.240066	0.172409	0.209534		0.240066	0.0510321	0.554695		0.240066	0.0510321	0.519695		0.240066	1.14533
-0.18094	-202.722	-294.848						-0.18094	-189.597	-284.473		0.635072	2.98411	4.62976						0.635072	3.74912	4.20163		0.235066	0.173659	0.109221		0.235066	0.289848	1.93159		0.235066	0.0752199	0.419068		0.235066	0.153284	0.197659		0.235066	0.0320942	0.500946		0.235066	0.0320942	0.470943		0.235066	1.05658
-0.18794	-206.784	-302.036						-0.18794	-193.972	-293.848		0.630072	2.85036	4.45601						0.630072	3.59349	4.0385		0.230066	0.160284	0.102283		0.230066	0.254848	1.78972		0.230066	0.0405943	0.346568		0.230066	0.146221	0.184659		0.230066	0.0218441	0.449069		0.230066	0.0218441	0.414069		0.230066	0.967202
-0.194941	-209.222	-306.911						-0.194941	-197.534	-301.536		0.625072	2.7466	4.281						0.625072	3.45599	3.896		0.225066	0.147408	0.0902827		0.225066	0.231972	1.65409		0.225066	0.00196886	0.285316		0.225066	0.133908	0.165721		0.225066	-0.00265622	0.396569		0.225066	-0.00265622	0.369692		0.225066	0.902827
-0.201941	-210.097	-309.661						-0.201941	-199.034	-307.473		0.620072	2.64348	4.12538						0.620072	3.31536	3.75287		0.220066	0.136783	0.0830951		0.220066	0.196909	1.51909		0.220066	-0.0424695	0.228441		0.220066	0.126471	0.150971		0.220066	-0.0223441	0.344694		0.220066	-0.0223441	0.325317		0.220066	0.795949
-0.208941	-209.409	-310.349						-0.208941	-199.659	-311.724		0.615072	2.53785	3.97725						0.615072	3.19349	3.62662		0.215066	0.121346	0.0759699		0.215066	0.166034	1.38221		0.215066	-0.0747199	0.16969		0.215066	0.111283	0.137283		0.215066	-0.0362818	0.301566		0.215066	-0.0362818	0.282192		0.215066	0.726573
-0.215941	-207.159	-308.411						-0.215941	-198.472	-314.099		0.610072	2.4416	3.84787						0.610072	3.07161	3.49974		0.210066	0.113283	0.0638447		0.210066	0.137158	1.26846		0.210066	-0.103658	0.105908		0.210066	0.0822201	0.120596		0.210066	-0.0539696	0.263973		0.210066	-0.0539696	0.242285		0.210066	0.658448
-0.222941	-203.784	-305.348						-0.222941	-196.409	-314.724		0.605072	2.36347	3.72099						0.605072	2.96973	3.38912		0.205066	0.10072	0.0575321		0.205066	0.11272	1.15408		0.205066	-0.133533	0.0592821		0.205066	0.0895326	0.10872		0.205066	-0.0709074	0.228097		0.205066	-0.0709074	0.203284		0.205066	0.577822
-0.229941	-199.784	-299.973						-0.229941	-193.347	-313.286		0.600071	2.2791	3.59662						0.600071	2.86161	3.27786		0.200066	0.0931578	0.0462821		0.200066	0.0922201	1.0372		0.200066	-0.169409	0.00440621		0.200066	0.0684073	0.0990953		0.200066	-0.0911577	0.189222		0.200066	-0.0911577	0.171596		0.200066	0.521569
-0.236941	-194.409	-292.661						-0.236941	-189.222	-309.849		0.595072	2.2091	3.47599						0.595072	2.76785	3.17161		0.195065	0.0784075	0.0409069		0.195065	0.0725949	0.940328		0.195065	-0.205909	-0.0444694		0.195065	0.0676572	0.0815949		0.195065	-0.105095	0.148721		0.195065	-0.105095	0.131346		0.195065	0.454695
-0.243941	-188.222	-284.786						-0.243941	-184.472	-304.786		0.590072	2.13972	3.36411						0.590072	2.67348	3.07286		0.190065	0.0734699	0.0310943		0.190065	0.045907	0.8372		0.190065	-0.238785	-0.0820326		0.190065	0.0489695	0.0764074		0.190065	-0.126096	0.121096		0.190065	-0.126096	0.0966578		0.190065	0.384068
-0.250941	-181.722	-275.41						-0.250941	-178.971	-298.661		0.585072	2.06534	3.26099						0.585072	2.5941	2.98036		0.185065	0.0525944	0.0257816		0.185065	0.0217817	0.735323		0.185065	-0.261598	-0.125408		0.185065	0.0465944	0.0570321		0.185065	-0.129596	0.0785325		0.185065	-0.129596	0.0671573		0.185065	0.342193
-0.257941	-174.784	-265.098						-0.257941	-173.284	-290.848		0.580071	2.00222	3.16224						0.580071	2.50848	2.88723		0.180065	0.0468445	0.012219		0.180065	0.00140619	0.652823		0.180065	-0.289911	-0.178347		0.180065	0.0342193	0.0502195		0.180065	-0.146721	0.0570321		0.180065	-0.146721	0.0382192		0.180065	0.275316
-0.264942	-167.846	-254.598						-0.264942	-167.721	-282.348		0.575071	1.94159	3.06161						0.575071	2.42972	2.80848		0.175065	0.0400944	0.00740623		0.175065	-0.0159066	0.558445		0.175065	-0.316099	-0.230097		0.175065	0.0247817	0.0345943		0.175065	-0.154909	0.0210941		0.175065	-0.154909	0.00565624		0.175065	0.207191
-0.271942	-161.034	-243.848						-0.271942	-161.534	-272.973		0.570071	1.87159	2.97411						0.570071	2.3516	2.72348		0.170065	0.0227816	0.00715637		0.170065	-0.0427818	0.479696		0.170065	-0.341036	-0.249348		0.170065	0.0229065	0.0300941		0.170065	-0.172596	-0.00321889		0.170065	-0.172596	-0.0196567		0.170065	0.165346
-0.278942	-154.596	-233.222						-0.278942	-155.596	-263.16		0.565071	1.82534	2.88848						0.565071	2.28785	2.6416		0.165065	0.0165939	0.0003438		0.165065	-0.0554696	0.397818		0.165065	-0.365412	-0.294911		0.165065	0.012219	0.0215316		0.165065	-0.179847	-0.0305943		0.165065	-0.179847	-0.0425944		0.165065	0.121908
-0.285942	-147.721	-222.66						-0.285942	-149.846	-253.598		0.560071	1.76909	2.8141						0.560071	2.21535	2.56473		0.160065	0.0117815	-0.00965643		0.160065	-0.078095	0.318441		0.160065	-0.393662	-0.345037		0.160065	-0.000906229	0.0127189		0.160065	-0.200409	-0.0495945		0.160065	-0.200409	-0.0647198		0.160065	0.0610321
-0.292942	-141.346	-212.66						-0.292942	-144.346	-243.41		0.555071	1.72096	2.7216						0.555071	2.15347	2.49035		0.155065	0.00221872	-0.020844		0.155065	-0.0961578	0.24219		0.155065	-0.427475	-0.394225		0.155065	-0.00478125	0.00378132		0.155065	-0.206097	-0.0835326		0.155065	-0.206097	-0.0879077		0.155065	0.0112188
												0.550071	1.66721	2.65285						0.550071	2.08347	2.41785		0.150065	-0.00271893	-0.014219		0.150065	-0.112095	0.156565		0.150065	-0.447788	-0.416475		0.150065	-0.0122814	0.00315619		0.150065	-0.215035	-0.107658		0.150065	-0.215035	-0.111845		0.150065	-0.0567197
												0.545071	1.61971	2.56973						0.545071	2.02534	2.35285		0.145065	-0.00915647	-0.0234067		0.145065	-0.134158	0.078845		0.145065	-0.468413	-0.463976		0.145065	-0.0232816	-0.0157189		0.145065	-0.226222	-0.126596		0.145065	-0.226222	-0.136533		0.145065	-0.103533
												0.540071	1.57221	2.50098						0.540071	1.97159	2.28972		0.140065	-0.0129066	-0.0310318		0.140065	-0.149534	-0.000156164		0.140065	-0.491851	-0.514414		0.140065	-0.0247817	-0.011344		0.140065	-0.233972	-0.148659		0.140065	-0.233972	-0.157346		0.140065	-0.160034
												0.53507	1.52596	2.4266						0.53507	1.90847	2.22097		0.135065	-0.0210316	-0.0382195		0.135065	-0.167971	-0.0901576		0.135065	-0.515664	-0.570352		0.135065	-0.0309691	-0.0267816		0.135065	-0.241722	-0.166221		0.135065	-0.241722	-0.176971		0.135065	-0.229097
												0.530071	1.48159	2.36097						0.530071	1.85909	2.15847		0.130064	-0.0315318	-0.0380318		0.130064	-0.197159	-0.178534		0.130064	-0.574915	-0.627291		0.130064	-0.0382819	-0.0340943		0.130064	-0.256035	-0.190472		0.130064	-0.256035	-0.202222		0.130064	-0.289911
												0.525071	1.43283	2.2966						0.525071	1.80597	2.09847		0.125064	-0.0292192	-0.0447195		0.125064	-0.208597	-0.289473		0.125064	-0.603915	-0.681917		0.125064	-0.0472195	-0.0383444		0.125064	-0.263973	-0.217285		0.125064	-0.263973	-0.226847		0.125064	-0.372287
												0.520071	1.39346	2.2191						0.520071	1.74409	2.03972		0.120064	-0.047157	-0.0629697		0.120064	-0.23366	-0.404912		0.120064	-0.650541	-0.75073		0.120064	-0.0531571	-0.0549071		0.120064	-0.280411	-0.238035		0.120064	-0.280411	-0.243222		0.120064	-0.468163
												0.51507	1.34471	2.1666						0.51507	1.70409	1.98222		0.115064	-0.0472195	-0.0590322		0.115064	-0.252285	-0.525164		0.115064	-0.690792	-0.839169		0.115064	-0.0602196	-0.048532		0.115064	-0.284973	-0.265035		0.115064	-0.284973	-0.270473		0.115064	-0.56504
												0.51007	1.31221	2.10347						0.51007	1.64534	1.91534		0.110064	-0.053032	-0.0654073		0.110064	-0.294661	-0.668291		0.110064	-0.750043	-0.931545		0.110064	-0.0612197	-0.0702199		0.110064	-0.302411	-0.287973		0.110064	-0.302411	-0.289348		0.110064	-0.692667
												0.50507	1.26533	2.03784						0.50507	1.59971	1.87159		0.105064	-0.0639073	-0.0652822		0.105064	-0.317661	-0.836294		0.105064	-0.822356	-1.0448		0.105064	-0.0750325	-0.0742199		0.105064	-0.306911	-0.330911		0.105064	-0.306911	-0.322161		0.105064	-0.815106
												0.50007	1.23971	1.97534						0.50007	1.54971	1.81534		0.100064	-0.0636573	-0.074845		0.100064	-0.359537	-1.01636		0.100064	-0.894982	-1.18724		0.100064	-0.085095	-0.0765949		0.100064	-0.330974	-0.349474		0.100064	-0.330974	-0.347787		0.100064	-0.995672
												0.49507	1.19346	1.91659						0.49507	1.51159	1.75659		0.0950637	-0.0671573	-0.0757824		0.0950637	-0.397287	-1.22374		0.0950637	-0.981421	-1.32118		0.0950637	-0.0856576	-0.0889702		0.0950637	-0.353912	-0.385037		0.0950637	-0.353912	-0.390912		0.0950637	-1.16805
												0.49007	1.1497	1.86284						0.49007	1.46471	1.70346		0.090064	-0.0807199	-0.0854076		0.090064	-0.448038	-1.4618		0.090064	-1.09486	-1.50568		0.090064	-0.0946577	-0.0937827		0.090064	-0.359474	-0.418975		0.090064	-0.359474	-0.420413		0.090064	-1.40274
												0.48507	1.12283	1.80222						0.48507	1.41783	1.64721		0.0850639	-0.0913452	-0.0952202		0.0850639	-0.499789	-1.74093		0.0850639	-1.20036	-1.71006		0.0850639	-0.106533	-0.0999703		0.0850639	-0.380475	-0.459851		0.0850639	-0.380475	-0.470351		0.0850639	-1.67393
												0.48007	1.0872	1.74846						0.48007	1.37408	1.59409		0.0800638	-0.0934702	-0.0955952		0.0800638	-0.55579	-2.04972		0.0800638	-1.34561	-1.93972		0.0800638	-0.112033	-0.10672		0.0800638	-0.405475	-0.514102		0.0800638	-0.405475	-0.510164		0.0800638	-1.99847
												0.47507	1.05158	1.69596						0.47507	1.33221	1.55284		0.0750637	-0.106658	-0.102595		0.0750637	-0.620478	-2.40097		0.0750637	-1.51305	-2.20347		0.0750637	-0.127908	-0.126596		0.0750637	-0.431475	-0.565727		0.0750637	-0.431475	-0.561977		0.0750637	-2.34972
												0.47007	1.01533	1.63221						0.47007	1.29408	1.50033		0.0700636	-0.112658	-0.115658		0.0700636	-0.695042	-2.78911		0.0700636	-1.69087	-2.51848		0.0700636	-0.141783	-0.133033		0.0700636	-0.456413	-0.627228		0.0700636	-0.456413	-0.625416		0.0700636	-2.78535
												0.46507	0.982203	1.58784						0.46507	1.24471	1.44783		0.0650635	-0.123033	-0.128533		0.0650635	-0.772731	-3.23224		0.0650635	-1.89972	-2.87098		0.0650635	-0.147096	-0.154659		0.0650635	-0.484976	-0.694292		0.0650635	-0.484976	-0.690479		0.0650635	-3.28661
												0.46007	0.944076	1.53409						0.46007	1.20721	1.40471		0.0600634	-0.136033	-0.130971		0.0600634	-0.865357	-3.73037		0.0600634	-2.15785	-3.28786		0.0600634	-0.158784	-0.159159		0.0600634	-0.519789	-0.773418		0.0600634	-0.519789	-0.771231		0.0600634	-3.88787
												0.45507	0.912201	1.48471						0.45507	1.15971	1.34908		0.0550632	-0.158034	-0.149034		0.0550632	-0.965421	-4.281		0.0550632	-2.3966	-3.74537		0.0550632	-0.174971	-0.176659		0.0550632	-0.56479	-0.86217		0.0550632	-0.56479	-0.859732		0.0550632	-4.57038
												0.450069	0.874076	1.42971						0.450069	1.1247	1.30846		0.0500631	-0.168596	-0.169221		0.0500631	-1.07905	-4.89726		0.0500631	-2.70785	-4.25413		0.0500631	-0.190847	-0.201034		0.0500631	-0.616166	-0.962796		0.0500631	-0.616166	-0.957983		0.0500631	-5.36539
												0.445069	0.847826	1.38533						0.445069	1.08658	1.26346		0.045063	-0.194659	-0.181784		0.045063	-1.2103	-5.56727		0.045063	-3.05411	-4.82914		0.045063	-0.218722	-0.219347		0.045063	-0.653854	-1.08061		0.045063	-0.653854	-1.07355		0.045063	-6.27103
												0.440069	0.8147	1.33408						0.440069	1.04095	1.21908		0.0400629	-0.213972	-0.200659		0.0400629	-1.34624	-6.30541		0.0400629	-3.45224	-5.5029		0.0400629	-0.245848	-0.25141		0.0400629	-0.715417	-1.20942		0.0400629	-0.715417	-1.20405		0.0400629	-7.29167
												0.435069	0.78845	1.28971						0.435069	1.00158	1.17095		0.0350628	-0.241972	-0.227035		0.0350628	-1.4958	-7.11105		0.0350628	-3.8585	-6.23416		0.0350628	-0.270973	-0.26916		0.0350628	-0.772668	-1.34936		0.0350628	-0.772668	-1.34643		0.0350628	-8.46607
												0.430069	0.747824	1.24158						0.430069	0.967827	1.12908		0.0300632	-0.272785	-0.247973		0.0300632	-1.67024	-7.98481		0.0300632	-4.356	-7.04792		0.0300632	-0.298036	-0.308349		0.0300632	-0.841294	-1.5098		0.0300632	-0.841294	-1.50643		0.0300632	-9.77796
												0.425069	0.715947	1.19096						0.425069	0.934701	1.0847		0.025063	-0.305473	-0.280348		0.025063	-1.84931	-8.92357		0.025063	-4.87289	-7.93043		0.025063	-0.336599	-0.360662		0.025063	-0.917045	-1.68806		0.025063	-0.917045	-1.68424		0.025063	-11.2374
												0.420069	0.684698	1.1497						0.420069	0.889075	1.03533		0.0200629	-0.349787	-0.311661		0.0200629	-2.05472	-9.92296		0.0200629	-5.45102	-8.89732		0.0200629	-0.389475	-0.3886		0.0200629	-1.0103	-1.89222		0.0200629	-1.0103	-1.88409		0.0200629	-12.8555
												0.415069	0.655947	1.10033						0.415069	0.859075	0.999079		0.0150628	-0.4011	-0.365662		0.0150628	-2.27347	-11.0099		0.0150628	-6.07853	-9.97109		0.0150628	-0.420725	-0.441288		0.0150628	-1.09467	-2.10597		0.0150628	-1.09467	-2.09347		0.0150628	-14.6512
												0.410069	0.627196	1.05658						0.410069	0.826576	0.956576		0.0100627	-0.456663	-0.41285		0.0100627	-2.50223	-12.1305		0.0100627	-6.77792	-11.1136		0.0100627	-0.487351	-0.512414		0.0100627	-1.19542	-2.3366		0.0100627	-1.19542	-2.33285		0.0100627	-16.5787
												0.405069	0.600946	1.01658						0.405069	0.7847	0.922201		0.00506258	-0.514914	-0.472101		0.00506258	-2.75785	-13.3386		0.00506258	-7.51855	-12.3599		0.00506258	-0.552415	-0.566915		0.00506258	-1.31149	-2.59098		0.00506258	-1.31149	-2.5791		0.00506258	-18.67
												0.400069	0.570321	0.970328						0.400069	0.749073	0.879076		6.24657e-05	-0.586103	-0.529602		6.24657e-05	-3.02473	-14.5943		6.24657e-05	-8.31294	-13.693		6.24657e-05	-0.625166	-0.652791		6.24657e-05	-1.4223	-2.85786		6.24657e-05	-1.4223	-2.85411		6.24657e-05	-20.8784
												0.395069	0.544696	0.920327						0.395069	0.714073	0.84095		-0.00493765	-0.674229	-0.602978		-0.00493765	-3.30911	-15.9143		-0.00493765	-9.1917	-15.1143		-0.00493765	-0.708917	-0.730167		-0.00493765	-1.54955	-3.15224		-0.00493765	-1.54955	-3.14036		-0.00493765	-23.2472
												0.390069	0.514071	0.882826						0.390069	0.683448	0.800323		-0.00993776	-0.76173	-0.683667		-0.00993776	-3.60662	-17.27		-0.00993776	-10.0986	-16.6112		-0.00993776	-0.783043	-0.827106		-0.00993776	-1.67249	-3.45412		-0.00993776	-1.67249	-3.44537		-0.00993776	-25.7098
												0.385068	0.489695	0.84095						0.385068	0.642822	0.768449		-0.0149379	-0.861982	-0.774793		-0.0149379	-3.9235	-18.6284		-0.0149379	-11.0592	-18.2097		-0.0149379	-0.876045	-0.91942		-0.0149379	-1.79847	-3.77725		-0.0149379	-1.79847	-3.76162		-0.0149379	-28.2161
												0.380068	0.456569	0.804698						0.380068	0.615323	0.726573		-0.019938	-0.986609	-0.874357		-0.019938	-4.24475	-20.1222		-0.019938	-12.0717	-19.8409		-0.019938	-0.994609	-1.05192		-0.019938	-1.93472	-4.11538		-0.019938	-1.93472	-4.10975		-0.019938	-30.7724
												0.375068	0.43407	0.774074						0.375068	0.584695	0.684698		-0.0249381	-1.11192	-0.978546		-0.0249381	-4.58913	-21.5472		-0.0249381	-13.1424	-21.5785		-0.0249381	-1.1218	-1.17155		-0.0249381	-2.08409	-4.47038		-0.0249381	-2.08409	-4.45538		-0.0249381	-33.3786
												0.370068	0.408444	0.734699						0.370068	0.552821	0.663447		-0.0299382	-1.24743	-1.10367		-0.0299382	-4.94726	-23.0972		-0.0299382	-14.2437	-23.4535		-0.0299382	-1.26155	-1.31799		-0.0299382	-2.21972	-4.82914		-0.0299382	-2.21972	-4.81664		-0.0299382	-35.9099
												0.365068	0.384068	0.702822						0.365068	0.521569	0.625947		-0.0349379	-1.4018	-1.2203		-0.0349379	-5.30789	-24.6285		-0.0349379	-15.408	-25.3098		-0.0349379	-1.40018	-1.46624		-0.0349379	-2.36722	-5.20977		-0.0349379	-2.36722	-5.19414		-0.0349379	-38.36
												0.360068	0.357194	0.662198						0.360068	0.494695	0.591571		-0.039938	-1.57099	-1.37855		-0.039938	-5.67915	-26.2098		-0.039938	-16.5799	-27.2348		-0.039938	-1.55924	-1.64368		-0.039938	-2.5316	-5.60352		-0.039938	-2.5316	-5.5929		-0.039938	-40.71
												0.355068	0.332224	0.626571						0.355068	0.465944	0.55407		-0.0449381	-1.74993	-1.52462		-0.0449381	-6.05853	-27.8286		-0.0449381	-17.7893	-29.2223		-0.0449381	-1.74681	-1.82506		-0.0449381	-2.6816	-6.02165		-0.0449381	-2.6816	-6.01103		-0.0449381	-42.8913
												0.350068	0.310349	0.595946						0.350068	0.440319	0.526571		-0.0499382	-1.94659	-1.67931		-0.0499382	-6.46916	-29.4473		-0.0499382	-18.9784	-31.2599		-0.0499382	-1.93034	-2.03034		-0.0499382	-2.85348	-6.45104		-0.0499382	-2.85348	-6.43229		-0.0499382	-44.8476
												0.345068	0.292036	0.560946						0.345068	0.409069	0.492194		-0.0549383	-2.16285	-1.85284		-0.0549383	-6.87667	-31.0974		-0.0549383	-20.2222	-33.2849		-0.0549383	-2.13284	-2.25035		-0.0549383	-3.02286	-6.89604		-0.0549383	-3.02286	-6.88354		-0.0549383	-46.6038
												0.340068	0.266223	0.529695						0.340068	0.387819	0.470943		-0.0599384	-2.38035	-2.03222		-0.0599384	-7.28355	-32.7536		-0.0599384	-21.441	-35.3287		-0.0599384	-2.3541	-2.46848		-0.0599384	-3.20786	-7.37168		-0.0599384	-3.20786	-7.35918		-0.0599384	-48.0789
												0.335068	0.242472	0.495319						0.335068	0.358443	0.444069		-0.0649385	-2.61035	-2.21097		-0.0649385	-7.71231	-34.3849		-0.0649385	-22.6472	-37.3287		-0.0649385	-2.5891	-2.72535		-0.0649385	-3.39349	-7.86106		-0.0649385	-3.39349	-7.84543		-0.0649385	-49.3101
												0.330068	0.227847	0.47282						0.330068	0.338099	0.407193		-0.0699387	-2.85536	-2.4066		-0.0699387	-8.13169	-36.0599		-0.0699387	-23.816	-39.3475		-0.0699387	-2.83848	-2.98973		-0.0699387	-3.59224	-8.37919		-0.0699387	-3.59224	-8.36919		-0.0699387	-50.1851
												0.325068	0.205472	0.43782						0.325068	0.313411	0.382819		-0.0749388	-3.11411	-2.59848		-0.0749388	-8.56794	-37.7662		-0.0749388	-24.9285	-41.2788		-0.0749388	-3.09286	-3.26849		-0.0749388	-3.79537	-8.9242		-0.0749388	-3.79537	-8.90857		-0.0749388	-50.7727
												0.320067	0.185472	0.411568						0.320067	0.293848	0.362818		-0.0799389	-3.36661	-2.81098		-0.0799389	-8.99482	-39.4037		-0.0799389	-25.9535	-43.0788		-0.0799389	-3.37036	-3.56787		-0.0799389	-4.0085	-9.49796		-0.0799389	-4.0085	-9.48046		-0.0799389	-51.0289
												0.315067	0.166596	0.382192						0.315067	0.269348	0.337411		-0.084939	-3.64412	-3.01411		-0.084939	-9.42046	-41.1163		-0.084939	-26.9348	-44.8038		-0.084939	-3.66349	-3.876		-0.084939	-4.24163	-10.0948		-0.084939	-4.24163	-10.0755		-0.084939	-51.0289
												0.310067	0.145033	0.361569						0.310067	0.246035	0.311786		-0.0899391	-3.92412	-3.23036		-0.0899391	-9.84796	-42.7663		-0.0899391	-27.7786	-46.4101		-0.0899391	-3.97225	-4.206		-0.0899391	-4.47351	-10.7061		-0.0899391	-4.47351	-10.6961		-0.0899391	-50.6664
												0.305067	0.134283	0.326911						0.305067	0.22141	0.286661		-0.0949388	-4.20788	-3.44099		-0.0949388	-10.2717	-44.4226		-0.0949388	-28.5223	-47.8351		-0.0949388	-4.26975	-4.53538		-0.0949388	-4.71101	-11.3567		-0.0949388	-4.71101	-11.343		-0.0949388	-50.0289
												0.300067	0.114346	0.310286						0.300067	0.201659	0.264785		-0.0999391	-4.50476	-3.66787		-0.0999391	-10.6761	-46.1038		-0.0999391	-29.1098	-49.1351		-0.0999391	-4.60351	-4.89039		-0.0999391	-4.96976	-12.0255		-0.0999391	-4.96976	-12.0111		-0.0999391	-49.2039
												0.295067	0.0922201	0.285223						0.295067	0.179722	0.243973		-0.104939	-4.80539	-3.88975		-0.104939	-11.0711	-47.7601		-0.104939	-29.5786	-50.1789		-0.104939	-4.93601	-5.24977		-0.104939	-5.22477	-12.7193		-0.104939	-5.22477	-12.698		-0.104939	-48.1476
												0.290067	0.076345	0.26741						0.290067	0.162096	0.216035		-0.109939	-5.09414	-4.11225		-0.109939	-11.4461	-49.3851		-0.109939	-29.9161	-51.0102		-0.109939	-5.27602	-5.61415		-0.109939	-5.47977	-13.428		-0.109939	-5.47977	-13.4149		-0.109939	-46.9476
												0.285067	0.0568447	0.237472						0.285067	0.144971	0.201534		-0.114939	-5.3954	-4.33975		-0.114939	-11.7986	-50.9789		-0.114939	-30.0411	-51.6289		-0.114939	-5.62415	-5.9904		-0.114939	-5.74665	-14.1424		-0.114939	-5.74665	-14.1299		-0.114939	-45.6476
												0.280067	0.0495319	0.219597						0.280067	0.123283	0.173721		-0.119939	-5.70977	-4.56163		-0.119939	-12.1255	-52.5539		-0.119939	-30.0536	-51.9789		-0.119939	-5.97853	-6.36853		-0.119939	-6.01416	-14.863		-0.119939	-6.01416	-14.8543		-0.119939	-44.2288
												0.275067	0.0339692	0.191409						0.275067	0.10347	0.158471		-0.124939	-5.99665	-4.77976		-0.124939	-12.4324	-54.0477		-0.124939	-29.9098	-52.1414		-0.124939	-6.32666	-6.76167		-0.124939	-6.28041	-15.5931		-0.124939	-6.28041	-15.5849		-0.124939	-42.8038
												0.270067	0.012969	0.175034						0.270067	0.0872827	0.138533		-0.12994	-6.29666	-4.99414		-0.12994	-12.6986	-55.5727		-0.12994	-29.5723	-51.9664		-0.12994	-6.69354	-7.1423		-0.12994	-6.53479	-16.3174		-0.12994	-6.53479	-16.3187		-0.12994	-41.3038
												0.265067	0.00640631	0.156034						0.265067	0.0739698	0.115845		-0.13494	-6.57916	-5.19352		-0.13494	-12.9405	-56.979		-0.13494	-29.0786	-51.6039		-0.13494	-7.03042	-7.51668		-0.13494	-6.78542	-17.0299		-0.13494	-6.78542	-17.0343		-0.13494	-39.8537
												0.260067	-0.00971889	0.132658						0.260067	0.0536571	0.0972826		-0.13994	-6.85917	-5.3979		-0.13994	-13.1386	-58.404		-0.13994	-28.4973	-50.9852		-0.13994	-7.3748	-7.88918		-0.13994	-7.0323	-17.7159		-0.13994	-7.0323	-17.6847		-0.13994	-38.4787
												0.255066	-0.0279067	0.110908						0.255066	0.0381567	0.0807824		-0.14494	-7.12105	-5.5929		-0.14494	-13.298	-59.7228		-0.14494	-27.791	-50.1601		-0.14494	-7.70856	-8.25356		-0.14494	-7.26417	-18.3722		-0.14494	-7.26417	-18.3597		-0.14494	-37.0974
												0.250066	-0.0375943	0.0891576						0.250066	0.0167816	0.0633447		-0.14994	-7.36605	-5.76603		-0.14994	-13.4205	-61.0041		-0.14994	-26.991	-49.1601		-0.14994	-8.02356	-8.59294		-0.14994	-7.48605	-19.0472		-0.14994	-7.48605	-19.0472		-0.14994	-35.7849
												0.245066	-0.0549071	0.0717199						0.245066	0.00396872	0.0429695		-0.15494	-7.59043	-5.93353		-0.15494	-13.5011	-62.1791		-0.15494	-26.1348	-47.9039		-0.15494	-8.31044	-8.91982		-0.15494	-7.68668	-19.6222		-0.15494	-7.68668	-19.6284		-0.15494	-34.4974
												0.240066	-0.0657197	0.0534697						0.240066	-0.011219	0.0253441		-0.15994	-7.80106	-6.08228		-0.15994	-13.5424	-63.2353		-0.15994	-25.166	-46.5413		-0.15994	-8.59107	-9.23108		-0.15994	-7.87918	-20.2284		-0.15994	-7.87918	-20.2284		-0.15994	-33.2974
												0.235066	-0.0777199	0.0435944						0.235066	-0.0272818	0.011344		-0.16494	-7.99481	-6.22041		-0.16494	-13.5624	-64.3666		-0.16494	-24.2035	-45.0101		-0.16494	-8.8517	-9.50108		-0.16494	-8.04481	-20.7909		-0.16494	-8.04481	-20.7972		-0.16494	-32.1911
												0.230066	-0.0959077	0.0207815						0.230066	-0.0477819	-0.00809383		-0.16994	-8.15356	-6.34166		-0.16994	-13.5268	-65.2166		-0.16994	-23.2035	-43.41		-0.16994	-9.07795	-9.74609		-0.16994	-8.19856	-21.2409		-0.16994	-8.19856	-21.2659		-0.16994	-31.0598
												0.225066	-0.102908	0.00521874						0.225066	-0.0575322	-0.0226567		-0.17494	-8.28606	-6.43354		-0.17494	-13.4618	-65.9854		-0.17494	-22.191	-41.7475		-0.17494	-9.28733	-9.95984		-0.17494	-8.32482	-21.6785		-0.17494	-8.32482	-21.7035		-0.17494	-30.0223
												0.220066	-0.117908	-0.0123439						0.220066	-0.0719699	-0.0365319		-0.17994	-8.39357	-6.51291		-0.17994	-13.3711	-66.7542		-0.17994	-21.1535	-40.0725		-0.17994	-9.44733	-10.1398		-0.17994	-8.43607	-22.066		-0.17994	-8.43607	-22.116		-0.17994	-29.0411
												0.215066	-0.134596	-0.0289693						0.215066	-0.0905327	-0.0547196		-0.18494	-8.47857	-6.58416		-0.18494	-13.2499	-67.2541		-0.18494	-20.1972	-38.4037		-0.18494	-9.57796	-10.2823		-0.18494	-8.52294	-22.391		-0.18494	-8.52294	-22.4597		-0.18494	-28.1161
												0.210066	-0.142846	-0.045157						0.210066	-0.104033	-0.0674698		-0.18994	-8.52919	-6.61104		-0.18994	-13.0949	-67.9104		-0.18994	-19.2284	-36.6787		-0.18994	-9.67171	-10.3717		-0.18994	-8.58544	-22.7035		-0.18994	-8.58544	-22.7035		-0.18994	-27.2223
												0.205066	-0.158784	-0.0621573						0.205066	-0.119221	-0.0907826		-0.194941	-8.54732	-6.64104		-0.194941	-12.9136	-68.0042		-0.194941	-18.3347	-35.0287		-0.194941	-9.73296	-10.4355		-0.194941	-8.63045	-22.9035		-0.194941	-8.63045	-22.9097		-0.194941	-26.3973
												0.200066	-0.173721	-0.08022						0.200066	-0.128158	-0.0987828		-0.199941	-8.54294	-6.63791		-0.199941	-12.7261	-68.2917		-0.199941	-17.5159	-33.4411		-0.199941	-9.76234	-10.4655		-0.199941	-8.64857	-23.0535		-0.199941	-8.64857	-23.0847		-0.199941	-25.6223
												0.195065	-0.186034	-0.10122						0.195065	-0.148534	-0.120846		-0.204941	-8.50607	-6.61666		-0.204941	-12.5205	-68.4104		-0.204941	-16.6846	-31.9536		-0.204941	-9.75671	-10.4417		-0.204941	-8.64857	-23.1347		-0.204941	-8.64857	-23.191		-0.204941	-24.841
												0.190065	-0.192972	-0.11422						0.190065	-0.160159	-0.140408		-0.209941	-8.44294	-6.58166		-0.209941	-12.2892	-68.1417		-0.209941	-15.9409	-30.4786		-0.209941	-9.70671	-10.398		-0.209941	-8.63482	-23.191		-0.209941	-8.63482	-23.2472		-0.209941	-24.116
												0.185065	-0.209972	-0.132221						0.185065	-0.175909	-0.159471		-0.214941	-8.36607	-6.52729		-0.214941	-12.0605	-68.1729		-0.214941	-15.2659	-29.0973		-0.214941	-9.63734	-10.3042		-0.214941	-8.59982	-23.166		-0.214941	-8.59982	-23.2535		-0.214941	-23.4722
												0.180065	-0.22041	-0.152909						0.180065	-0.185222	-0.173596		-0.219941	-8.25856	-6.45229		-0.219941	-11.8136	-67.6354		-0.219941	-14.5908	-27.8535		-0.219941	-9.53546	-10.2017		-0.219941	-8.55544	-23.1347		-0.219941	-8.55544	-23.166		-0.219941	-22.8285
												0.175065	-0.233347	-0.164909						0.175065	-0.203972	-0.184784		-0.224941	-8.12731	-6.36416		-0.224941	-11.5736	-67.2104		-0.224941	-14.0096	-26.641		-0.224941	-9.41858	-10.0517		-0.224941	-8.50419	-23.016		-0.224941	-8.50419	-23.091		-0.224941	-22.216
												0.170065	-0.24241	-0.188222						0.170065	-0.220785	-0.202347		-0.229941	-7.98356	-6.25916		-0.229941	-11.3336	-66.6229		-0.229941	-13.4846	-25.5598		-0.229941	-9.24983	-9.88046		-0.229941	-8.42732	-22.866		-0.229941	-8.42732	-22.9097		-0.229941	-21.641
												0.165065	-0.261098	-0.200222						0.165065	-0.237722	-0.22166		-0.234941	-7.81606	-6.15728		-0.234941	-11.098	-65.8854		-0.234941	-12.9971	-24.5223		-0.234941	-9.08483	-9.67984		-0.234941	-8.34544	-22.6535		-0.234941	-8.34544	-22.741		-0.234941	-21.1035
												0.160065	-0.281536	-0.220035						0.160065	-0.247723	-0.23541		-0.239941	-7.6523	-6.03541		-0.239941	-10.8467	-65.0354		-0.239941	-12.5658	-23.566		-0.239941	-8.88045	-9.46608		-0.239941	-8.24856	-22.441		-0.239941	-8.24856	-22.5222		-0.239941	-20.6034
												0.155065	-0.289723	-0.24516						0.155065	-0.268535	-0.257535		-0.244941	-7.4573	-5.90415		-0.244941	-10.6136	-64.1166		-0.244941	-12.2096	-22.7347		-0.244941	-8.6917	-9.2242		-0.244941	-8.14294	-22.1847		-0.244941	-8.14294	-22.316		-0.244941	-20.1659
												0.150065	-0.302973	-0.258973						0.150065	-0.282348	-0.27266		-0.249941	-7.28042	-5.77353		-0.249941	-10.3811	-63.0666		-0.249941	-11.8533	-21.9472		-0.249941	-8.46544	-8.98108		-0.249941	-8.04481	-21.891		-0.249941	-8.04481	-22.0097		-0.249941	-19.6972
												0.145065	-0.324099	-0.281973						0.145065	-0.298036	-0.296098		-0.254941	-7.09167	-5.63602		-0.254941	-10.1561	-62.0166		-0.254941	-11.5596	-21.2659		-0.254941	-8.24856	-8.73732		-0.254941	-7.93231	-21.5972		-0.254941	-7.93231	-21.7035		-0.254941	-19.2784
												0.140065	-0.341849	-0.308536						0.140065	-0.320161	-0.320661		-0.259942	-6.89729	-5.49602		-0.259942	-9.94109	-60.7916		-0.259942	-11.297	-20.6159		-0.259942	-8.01731	-8.47669		-0.259942	-7.82418	-21.2347		-0.259942	-7.82418	-21.4097		-0.259942	-18.9534
												0.135065	-0.357224	-0.329599						0.135065	-0.337161	-0.349412		-0.264942	-6.70667	-5.36165		-0.264942	-9.73484	-59.604		-0.264942	-11.097	-20.0597		-0.264942	-7.78293	-8.22169		-0.264942	-7.71106	-20.8847		-0.264942	-7.71106	-21.0909		-0.264942	-18.5847
												0.130064	-0.377912	-0.359474						0.130064	-0.359349	-0.375537		-0.269942	-6.51479	-5.22352		-0.269942	-9.53608	-58.2915		-0.269942	-10.9033	-19.5409		-0.269942	-7.5573	-7.95543		-0.269942	-7.6023	-20.5597		-0.269942	-7.6023	-20.6972		-0.269942	-18.2409
												0.125064	-0.399475	-0.396037						0.125064	-0.383475	-0.408913		-0.274942	-6.32353	-5.09414		-0.274942	-9.35733	-56.9665		-0.274942	-10.797	-19.0659		-0.274942	-7.3223	-7.69668		-0.274942	-7.4898	-20.2034		-0.274942	-7.4898	-20.3784		-0.274942	-17.9721
												0.120064	-0.428788	-0.424538						0.120064	-0.4061	-0.443913		-0.279942	-6.13666	-4.96664		-0.279942	-9.1867	-55.6602		-0.279942	-10.6783	-18.6722		-0.279942	-7.10542	-7.44105		-0.279942	-7.38418	-19.8097		-0.279942	-7.38418	-20.0159		-0.279942	-17.6909
												0.115064	-0.459351	-0.465288						0.115064	-0.439663	-0.490976		-0.284942	-5.9629	-4.82476		-0.284942	-9.02795	-54.304		-0.284942	-10.622	-18.3597		-0.284942	-6.88917	-7.19855		-0.284942	-7.2673	-19.4472		-0.284942	-7.2673	-19.6347		-0.284942	-17.4784
												0.110064	-0.493851	-0.516227						0.110064	-0.469538	-0.537789		-0.289942	-5.79603	-4.70413		-0.289942	-8.88232	-52.9727		-0.289942	-10.5533	-18.0472		-0.289942	-6.67104	-6.96042		-0.289942	-7.18292	-19.0847		-0.289942	-7.18292	-19.2909		-0.289942	-17.2534
												0.105064	-0.532727	-0.57904						0.105064	-0.512289	-0.598603		-0.294942	-5.62352	-4.58476		-0.294942	-8.7592	-51.6477		-0.294942	-10.5595	-17.7846		-0.294942	-6.47041	-6.73167		-0.294942	-7.07605	-18.7034		-0.294942	-7.07605	-18.8909		-0.294942	-17.0596
												0.100064	-0.583353	-0.652729						0.100064	-0.556415	-0.666541
												0.0950637	-0.637916	-0.73248						0.0950637	-0.614853	-0.74598
												0.090064	-0.699729	-0.826169						0.090064	-0.685542	-0.847794
												0.0850639	-0.772106	-0.943421						0.0850639	-0.76023	-0.961733
												0.0800638	-0.864169	-1.07817						0.0800638	-0.847794	-1.09936
												0.0750637	-0.968484	-1.23549						0.0750637	-0.958921	-1.25436
												0.0700636	-1.08742	-1.41274						0.0700636	-1.0743	-1.4418
												0.0650635	-1.22693	-1.62418						0.0650635	-1.21961	-1.65462
												0.0600634	-1.38105	-1.86593						0.0600634	-1.38111	-1.89094
												0.0550632	-1.55818	-2.13222						0.0550632	-1.55968	-2.16222
												0.0500631	-1.76318	-2.42597						0.0500631	-1.7635	-2.4666
												0.045063	-1.98347	-2.75473						0.045063	-1.99034	-2.79911
												0.0400629	-2.21972	-3.11411						0.0400629	-2.2316	-3.16536
												0.0350628	-2.4766	-3.50724						0.0350628	-2.49598	-3.55849
												0.0300632	-2.75848	-3.92287						0.0300632	-2.77973	-3.98287
												0.025063	-3.04661	-4.3635						0.025063	-3.07724	-4.43163
												0.0200629	-3.34974	-4.82976						0.0200629	-3.38849	-4.89851
												0.0150628	-3.66287	-5.30477						0.0150628	-3.70412	-5.3854
												0.0100627	-3.986	-5.79415						0.0100627	-4.03162	-5.88853
												0.00506258	-4.3185	-6.30291						0.00506258	-4.36225	-6.40916
												6.24657e-05	-4.65288	-6.82292						6.24657e-05	-4.69976	-6.94604
												-0.00493765	-4.98976	-7.34668						-0.00493765	-5.04914	-7.48168
												-0.00993776	-5.33727	-7.87918						-0.00993776	-5.39602	-8.02481
												-0.0149379	-5.68227	-8.41732						-0.0149379	-5.74915	-8.57107
												-0.019938	-6.03853	-8.95733						-0.019938	-6.10853	-9.11733
												-0.0249381	-6.39854	-9.50796						-0.0249381	-6.47041	-9.67796
												-0.0299382	-6.76479	-10.0592						-0.0299382	-6.84729	-10.2448
												-0.0349379	-7.14167	-10.6286						-0.0349379	-7.2273	-10.8186
												-0.039938	-7.52105	-11.1905						-0.039938	-7.6048	-11.3974
												-0.0449381	-7.90543	-11.7742						-0.0449381	-7.99981	-11.9849
												-0.0499382	-8.29044	-12.3443						-0.0499382	-8.39107	-12.5711
												-0.0549383	-8.6792	-12.9355						-0.0549383	-8.77982	-13.1636
												-0.0599384	-9.0617	-13.5211						-0.0599384	-9.16795	-13.7593
												-0.0649385	-9.43796	-14.0924						-0.0649385	-9.54983	-14.3405
												-0.0699387	-9.80609	-14.6649						-0.0699387	-9.91796	-14.9168
												-0.0749388	-10.153	-15.2168						-0.0749388	-10.2761	-15.4837
												-0.0799389	-10.4798	-15.7524						-0.0799389	-10.613	-16.0312
												-0.084939	-10.8067	-16.2806						-0.084939	-10.9367	-16.5562
												-0.0899391	-11.1024	-16.7762						-0.0899391	-11.2324	-17.0706
												-0.0949388	-11.3774	-17.2034						-0.0949388	-11.5117	-17.5034
												-0.0999391	-11.6449	-17.6721						-0.0999391	-11.7774	-17.9471
												-0.104939	-11.883	-18.0722						-0.104939	-12.0161	-18.3659
												-0.109939	-12.1199	-18.4409						-0.109939	-12.2436	-18.7909
												-0.114939	-12.3293	-18.8222						-0.114939	-12.4524	-19.1534
												-0.119939	-12.5393	-19.2159						-0.119939	-12.6549	-19.5597
												-0.124939	-12.7361	-19.5409						-0.124939	-12.858	-19.8847
												-0.12994	-12.9324	-19.8847						-0.12994	-13.0361	-20.2222
												-0.13494	-13.1205	-20.1597						-0.13494	-13.2143	-20.5222
												-0.13994	-13.2955	-20.4597						-0.13994	-13.3905	-20.8222
												-0.14494	-13.468	-20.7534						-0.14494	-13.5524	-21.1472
												-0.14994	-13.6368	-21.0284						-0.14994	-13.7055	-21.4722
												-0.15494	-13.7849	-21.2847						-0.15494	-13.858	-21.716
												-0.15994	-13.9324	-21.5722						-0.15994	-13.9924	-21.9972
												-0.16494	-14.0755	-21.7785						-0.16494	-14.1199	-22.2347
												-0.16994	-14.2012	-22.0035						-0.16994	-14.2224	-22.4347
												-0.17494	-14.3124	-22.2285						-0.17494	-14.328	-22.666
												-0.17994	-14.4062	-22.391						-0.17994	-14.4168	-22.866
												-0.18494	-14.4924	-22.5222						-0.18494	-14.4837	-23.0222
												-0.18994	-14.5562	-22.6722						-0.18994	-14.5412	-23.1472
												-0.194941	-14.6099	-22.766						-0.194941	-14.5805	-23.2722
												-0.199941	-14.6455	-22.8722						-0.199941	-14.5968	-23.3785
												-0.204941	-14.6605	-22.8972						-0.204941	-14.608	-23.4222
												-0.209941	-14.6674	-22.916						-0.209941	-14.5993	-23.4597
												-0.214941	-14.6499	-22.941						-0.214941	-14.5762	-23.4847
												-0.219941	-14.623	-22.8972						-0.219941	-14.5305	-23.4972
												-0.224941	-14.5749	-22.8597						-0.224941	-14.4687	-23.4285
												-0.229941	-14.5155	-22.816						-0.229941	-14.3968	-23.3847
												-0.234941	-14.4443	-22.7097						-0.234941	-14.3087	-23.291
												-0.239941	-14.3599	-22.5597						-0.239941	-14.2074	-23.1597
												-0.244941	-14.263	-22.4285						-0.244941	-14.0999	-23.0472
												-0.249941	-14.153	-22.2847						-0.249941	-13.9749	-22.9035
												-0.254941	-14.0362	-22.1285						-0.254941	-13.8499	-22.7535
												-0.259942	-13.9099	-21.9222						-0.259942	-13.7155	-22.566
												-0.264942	-13.7799	-21.7535						-0.264942	-13.5693	-22.3785
												-0.269942	-13.6418	-21.5285						-0.269942	-13.4211	-22.166
												-0.274942	-13.4993	-21.316						-0.274942	-13.2649	-21.9785
												-0.279942	-13.358	-21.1285						-0.279942	-13.1049	-21.766
												-0.284942	-13.2086	-20.8659						-0.284942	-12.9474	-21.5035
												-0.289942	-13.0599	-20.6409						-0.289942	-12.788	-21.2597
												-0.294942	-12.9168	-20.4222						-0.294942	-12.6318	-21.0597
[truncated: 34 more columns]
