# Supplementary material for: Ultrafast one-minute electronic detection of SARS-CoV-2 infection by 3CLpro enzymatic activity in untreated saliva samples
Source: Nat Commun. 2022 Oct 26;13:6375. doi: 10.1038/s41467-022-34074-2 (PMC9605950; doi:10.1038/s41467-022-34074-2)
Supplement: Supplementary file 4 — Source Data [file 41467_2022_34074_MOESM4_ESM.zip › Source data SI.xlsx]

## Sheet: S1
pH	Fluorescence								Application: Tecan i-control				Tecan i-control , 2.0.10.0
2	16267								Device: infinite 200				Serial number: 811003886				Serial number of connected stacker:
7.1	32259								Firmware: V_2.11_04/08_InfiniTe (Apr 4 2008/14.37.11)				MAI, V_2.11_04/08_InfiniTe (Apr 4 2008/14.37.11)
10	47233
4	13868								Date:	2021-11-10
									Time:	09:57:43
Independent Variable	Linear Fit of Sheet3 B"Fluorescence"
2	11465.3								System				USER-PC
2.00801	11499.1								User				user-PC\user
2.01602	11532.9								Plate				Corning 384 Flat Bottom Black Polystyrene Cat. No.: 3540/3544/3820/3821/3821BC [COS384fb_low volume.pdfx]
2.02402	11566.8								Plate-ID (Stacker)
2.03203	11600.6
2.04004	11634.4								Shaking (Orbital) Duration:				1	s
2.04805	11668.2								Shaking (Orbital) Amplitude:				1	mm
2.05606	11702
2.06406	11735.8
2.07207	11769.7								Label: Label2_Copy1
2.08008	11803.5								Mode				Fluorescence Top Reading
2.08809	11837.3								Emission Wavelength Start				468	nm
2.0961	11871.1								Emission Wavelength End				472	nm
2.1041	11904.9								Emission Wavelength Step Size				2	nm
2.11211	11938.7								Emission Scan Number				3
2.12012	11972.6								Excitation Wavelength				430	nm
2.12813	12006.4								Bandwidth (Em)				280...850: 20 nm
2.13614	12040.2								Bandwidth (Ex) (Range 1)				230...315: 5 nm
2.14414	12074								Bandwidth (Ex) (Range 2)				316...850: 10 nm
2.15215	12107.8								Gain				100	Manual
2.16016	12141.6								Number of Flashes				5
2.16817	12175.5								Integration Time				20	µs
2.17618	12209.3								Lag Time				0	µs
2.18418	12243.1								Settle Time				1	ms
2.19219	12276.9								Part of Plate				A2-A4; A6-A7; A9-A10; A12-A13; A15-A16; B1-B3
2.2002	12310.7								Start Time:	11/10/2021 09:57:44
2.20821	12344.5
2.21622	12378.4									Temperature: 25 °C
2.22422	12412.2								Wavel.	468	470	472
2.23223	12446								A6	16673	16267	17890	2	pH
2.24024	12479.8								A9	33293	32259	41243	7.1	pH
2.24825	12513.6								A12	47831	47233	60004	10	pH
2.25626	12547.4								A15	12177	13868	14011	4	pH
2.26426	12581.3
2.27227	12615.1
2.28028	12648.9
2.28829	12682.7
2.2963	12716.5								End Time:	11/10/2021 09:57:59
2.3043	12750.3
2.31231	12784.2
2.32032	12818
2.32833	12851.8
2.33634	12885.6
2.34434	12919.4
2.35235	12953.3
2.36036	12987.1
2.36837	13020.9
2.37638	13054.7
2.38438	13088.5
2.39239	13122.3
2.4004	13156.2
2.40841	13190
2.41642	13223.8
2.42442	13257.6
2.43243	13291.4
2.44044	13325.2
2.44845	13359.1
2.45646	13392.9
2.46446	13426.7
2.47247	13460.5
2.48048	13494.3
2.48849	13528.1
2.4965	13562
2.5045	13595.8
2.51251	13629.6
2.52052	13663.4
2.52853	13697.2
2.53654	13731
2.54454	13764.9
2.55255	13798.7
2.56056	13832.5
2.56857	13866.3
2.57658	13900.1
2.58458	13933.9
2.59259	13967.8
2.6006	14001.6
2.60861	14035.4
2.61662	14069.2
2.62462	14103
2.63263	14136.8
2.64064	14170.7
2.64865	14204.5
2.65666	14238.3
2.66466	14272.1
2.67267	14305.9
2.68068	14339.7
2.68869	14373.6
2.6967	14407.4
2.7047	14441.2
2.71271	14475
2.72072	14508.8
2.72873	14542.7
2.73674	14576.5
2.74474	14610.3
2.75275	14644.1
2.76076	14677.9
2.76877	14711.7
2.77678	14745.6
2.78478	14779.4
2.79279	14813.2
2.8008	14847
2.80881	14880.8
2.81682	14914.6
2.82482	14948.5
2.83283	14982.3
2.84084	15016.1
2.84885	15049.9
2.85686	15083.7
2.86486	15117.5
2.87287	15151.4
2.88088	15185.2
2.88889	15219
2.8969	15252.8
2.9049	15286.6
2.91291	15320.4
2.92092	15354.3
2.92893	15388.1
2.93694	15421.9
2.94494	15455.7
2.95295	15489.5
2.96096	15523.3
2.96897	15557.2
2.97698	15591
2.98498	15624.8
2.99299	15658.6
3.001	15692.4
3.00901	15726.2
3.01702	15760.1
3.02503	15793.9
3.03303	15827.7
3.04104	15861.5
3.04905	15895.3
3.05706	15929.1
3.06507	15963
3.07307	15996.8
3.08108	16030.6
3.08909	16064.4
3.0971	16098.2
3.10511	16132.1
3.11311	16165.9
3.12112	16199.7
3.12913	16233.5
3.13714	16267.3
3.14515	16301.1
3.15315	16335
3.16116	16368.8
3.16917	16402.6
3.17718	16436.4
3.18519	16470.2
3.19319	16504
3.2012	16537.9
3.20921	16571.7
3.21722	16605.5
3.22523	16639.3
3.23323	16673.1
3.24124	16706.9
3.24925	16740.8
3.25726	16774.6
3.26527	16808.4
3.27327	16842.2
3.28128	16876
3.28929	16909.8
3.2973	16943.7
3.30531	16977.5
3.31331	17011.3
3.32132	17045.1
3.32933	17078.9
3.33734	17112.7
3.34535	17146.6
3.35335	17180.4
3.36136	17214.2
3.36937	17248
3.37738	17281.8
3.38539	17315.6
3.39339	17349.5
3.4014	17383.3
3.40941	17417.1
3.41742	17450.9
3.42543	17484.7
3.43343	17518.5
3.44144	17552.4
3.44945	17586.2
3.45746	17620
3.46547	17653.8
3.47347	17687.6
3.48148	17721.5
3.48949	17755.3
3.4975	17789.1
3.50551	17822.9
3.51351	17856.7
3.52152	17890.5
3.52953	17924.4
3.53754	17958.2
3.54555	17992
3.55355	18025.8
3.56156	18059.6
3.56957	18093.4
3.57758	18127.3
3.58559	18161.1
3.59359	18194.9
3.6016	18228.7
3.60961	18262.5
3.61762	18296.3
3.62563	18330.2
3.63363	18364
3.64164	18397.8
3.64965	18431.6
3.65766	18465.4
3.66567	18499.2
3.67367	18533.1
3.68168	18566.9
3.68969	18600.7
3.6977	18634.5
3.70571	18668.3
3.71371	18702.1
3.72172	18736
3.72973	18769.8
3.73774	18803.6
3.74575	18837.4
3.75375	18871.2
3.76176	18905
3.76977	18938.9
3.77778	18972.7
3.78579	19006.5
3.79379	19040.3
3.8018	19074.1
3.80981	19107.9
3.81782	19141.8
3.82583	19175.6
3.83383	19209.4
3.84184	19243.2
3.84985	19277
3.85786	19310.9
3.86587	19344.7
3.87387	19378.5
3.88188	19412.3
3.88989	19446.1
3.8979	19479.9
3.90591	19513.8
3.91391	19547.6
3.92192	19581.4
3.92993	19615.2
3.93794	19649
3.94595	19682.8
3.95395	19716.7
3.96196	19750.5
3.96997	19784.3
3.97798	19818.1
3.98599	19851.9
3.99399	19885.7
4.002	19919.6
4.01001	19953.4
4.01802	19987.2
4.02603	20021
4.03403	20054.8
4.04204	20088.6
4.05005	20122.5
4.05806	20156.3
4.06607	20190.1
4.07407	20223.9
4.08208	20257.7
4.09009	20291.5
4.0981	20325.4
4.10611	20359.2
4.11411	20393
4.12212	20426.8
4.13013	20460.6
4.13814	20494.4
4.14615	20528.3
4.15415	20562.1
4.16216	20595.9
4.17017	20629.7
4.17818	20663.5
4.18619	20697.3
4.19419	20731.2
4.2022	20765
4.21021	20798.8
4.21822	20832.6
4.22623	20866.4
4.23423	20900.3
4.24224	20934.1
4.25025	20967.9
4.25826	21001.7
4.26627	21035.5
4.27427	21069.3
4.28228	21103.2
4.29029	21137
4.2983	21170.8
4.30631	21204.6
4.31431	21238.4
4.32232	21272.2
4.33033	21306.1
4.33834	21339.9
4.34635	21373.7
4.35435	21407.5
4.36236	21441.3
4.37037	21475.1
4.37838	21509
4.38639	21542.8
4.39439	21576.6
4.4024	21610.4
4.41041	21644.2
4.41842	21678
4.42643	21711.9
4.43443	21745.7
4.44244	21779.5
4.45045	21813.3
4.45846	21847.1
4.46647	21880.9
4.47447	21914.8
4.48248	21948.6
4.49049	21982.4
4.4985	22016.2
4.50651	22050
4.51451	22083.8
4.52252	22117.7
4.53053	22151.5
4.53854	22185.3
4.54655	22219.1
4.55455	22252.9
4.56256	22286.7
4.57057	22320.6
4.57858	22354.4
4.58659	22388.2
4.59459	22422
4.6026	22455.8
4.61061	22489.6
4.61862	22523.5
4.62663	22557.3
4.63463	22591.1
4.64264	22624.9
4.65065	22658.7
4.65866	22692.6
4.66667	22726.4
4.67467	22760.2
4.68268	22794
4.69069	22827.8
4.6987	22861.6
4.70671	22895.5
4.71471	22929.3
4.72272	22963.1
4.73073	22996.9
4.73874	23030.7
4.74675	23064.5
4.75475	23098.4
4.76276	23132.2
4.77077	23166
4.77878	23199.8
4.78679	23233.6
4.79479	23267.4
4.8028	23301.3
4.81081	23335.1
4.81882	23368.9
4.82683	23402.7
4.83483	23436.5
4.84284	23470.3
4.85085	23504.2
4.85886	23538
4.86687	23571.8
4.87487	23605.6
4.88288	23639.4
4.89089	23673.2
4.8989	23707.1
4.90691	23740.9
4.91491	23774.7
4.92292	23808.5
4.93093	23842.3
4.93894	23876.1
4.94695	23910
4.95495	23943.8
4.96296	23977.6
4.97097	24011.4
4.97898	24045.2
4.98699	24079
4.99499	24112.9
5.003	24146.7
5.01101	24180.5
5.01902	24214.3
5.02703	24248.1
5.03504	24282
5.04304	24315.8
5.05105	24349.6
5.05906	24383.4
5.06707	24417.2
5.07508	24451
5.08308	24484.9
5.09109	24518.7
5.0991	24552.5
5.10711	24586.3
5.11512	24620.1
5.12312	24653.9
5.13113	24687.8
5.13914	24721.6
5.14715	24755.4
5.15516	24789.2
5.16316	24823
5.17117	24856.8
5.17918	24890.7
5.18719	24924.5
5.1952	24958.3
5.2032	24992.1
5.21121	25025.9
5.21922	25059.7
5.22723	25093.6
5.23524	25127.4
5.24324	25161.2
5.25125	25195
5.25926	25228.8
5.26727	25262.6
5.27528	25296.5
5.28328	25330.3
5.29129	25364.1
5.2993	25397.9
5.30731	25431.7
5.31532	25465.5
5.32332	25499.4
5.33133	25533.2
5.33934	25567
5.34735	25600.8
5.35536	25634.6
5.36336	25668.4
5.37137	25702.3
5.37938	25736.1
5.38739	25769.9
5.3954	25803.7
5.4034	25837.5
5.41141	25871.4
5.41942	25905.2
5.42743	25939
5.43544	25972.8
5.44344	26006.6
5.45145	26040.4
5.45946	26074.3
5.46747	26108.1
5.47548	26141.9
5.48348	26175.7
5.49149	26209.5
5.4995	26243.3
5.50751	26277.2
5.51552	26311
5.52352	26344.8
5.53153	26378.6
5.53954	26412.4
5.54755	26446.2
5.55556	26480.1
5.56356	26513.9
5.57157	26547.7
5.57958	26581.5
5.58759	26615.3
5.5956	26649.1
5.6036	26683
5.61161	26716.8
5.61962	26750.6
5.62763	26784.4
5.63564	26818.2
5.64364	26852
5.65165	26885.9
5.65966	26919.7
5.66767	26953.5
5.67568	26987.3
5.68368	27021.1
5.69169	27054.9
5.6997	27088.8
5.70771	27122.6
5.71572	27156.4
5.72372	27190.2
5.73173	27224
5.73974	27257.8
5.74775	27291.7
5.75576	27325.5
5.76376	27359.3
5.77177	27393.1
5.77978	27426.9
5.78779	27460.8
5.7958	27494.6
5.8038	27528.4
5.81181	27562.2
5.81982	27596
5.82783	27629.8
5.83584	27663.7
5.84384	27697.5
5.85185	27731.3
5.85986	27765.1
5.86787	27798.9
5.87588	27832.7
5.88388	27866.6
5.89189	27900.4
5.8999	27934.2
5.90791	27968
5.91592	28001.8
5.92392	28035.6
5.93193	28069.5
5.93994	28103.3
5.94795	28137.1
5.95596	28170.9
5.96396	28204.7
5.97197	28238.5
5.97998	28272.4
5.98799	28306.2
5.996	28340
6.004	28373.8
6.01201	28407.6
6.02002	28441.4
6.02803	28475.3
6.03604	28509.1
6.04404	28542.9
6.05205	28576.7
6.06006	28610.5
6.06807	28644.3
6.07608	28678.2
6.08408	28712
6.09209	28745.8
6.1001	28779.6
6.10811	28813.4
6.11612	28847.2
6.12412	28881.1
6.13213	28914.9
6.14014	28948.7
6.14815	28982.5
6.15616	29016.3
6.16416	29050.2
6.17217	29084
6.18018	29117.8
6.18819	29151.6
6.1962	29185.4
6.2042	29219.2
6.21221	29253.1
6.22022	29286.9
6.22823	29320.7
6.23624	29354.5
6.24424	29388.3
6.25225	29422.1
6.26026	29456
6.26827	29489.8
6.27628	29523.6
6.28428	29557.4
6.29229	29591.2
6.3003	29625
6.30831	29658.9
6.31632	29692.7
6.32432	29726.5
6.33233	29760.3
6.34034	29794.1
6.34835	29827.9
6.35636	29861.8
6.36436	29895.6
6.37237	29929.4
6.38038	29963.2
6.38839	29997
6.3964	30030.8
6.4044	30064.7
6.41241	30098.5
6.42042	30132.3
6.42843	30166.1
6.43644	30199.9
6.44444	30233.7
6.45245	30267.6
6.46046	30301.4
6.46847	30335.2
6.47648	30369
6.48448	30402.8
6.49249	30436.6
6.5005	30470.5
6.50851	30504.3
6.51652	30538.1
6.52452	30571.9
6.53253	30605.7
6.54054	30639.6
6.54855	30673.4
6.55656	30707.2
6.56456	30741
6.57257	30774.8
6.58058	30808.6
6.58859	30842.5
6.5966	30876.3
6.6046	30910.1
6.61261	30943.9
6.62062	30977.7
6.62863	31011.5
6.63664	31045.4
6.64464	31079.2
6.65265	31113
6.66066	31146.8
6.66867	31180.6
6.67668	31214.4
6.68468	31248.3
6.69269	31282.1
6.7007	31315.9
6.70871	31349.7
6.71672	31383.5
6.72472	31417.3
6.73273	31451.2
6.74074	31485
6.74875	31518.8
6.75676	31552.6
6.76476	31586.4
6.77277	31620.2
6.78078	31654.1
6.78879	31687.9
6.7968	31721.7
6.8048	31755.5
6.81281	31789.3
6.82082	31823.1
6.82883	31857
6.83684	31890.8
6.84484	31924.6
6.85285	31958.4
6.86086	31992.2
6.86887	32026
6.87688	32059.9
6.88488	32093.7
6.89289	32127.5
6.9009	32161.3
6.90891	32195.1
6.91692	32229
6.92492	32262.8
6.93293	32296.6
6.94094	32330.4
6.94895	32364.2
6.95696	32398
6.96496	32431.9
6.97297	32465.7
6.98098	32499.5
6.98899	32533.3
6.997	32567.1
7.00501	32600.9
7.01301	32634.8
7.02102	32668.6
7.02903	32702.4
7.03704	32736.2
7.04505	32770
7.05305	32803.8
7.06106	32837.7
7.06907	32871.5
7.07708	32905.3
7.08509	32939.1
7.09309	32972.9
7.1011	33006.7
7.10911	33040.6
7.11712	33074.4
7.12513	33108.2
7.13313	33142
7.14114	33175.8
7.14915	33209.6
7.15716	33243.5
7.16517	33277.3
7.17317	33311.1
7.18118	33344.9
7.18919	33378.7
7.1972	33412.5
7.20521	33446.4
7.21321	33480.2
7.22122	33514
7.22923	33547.8
7.23724	33581.6
7.24525	33615.4
7.25325	33649.3
7.26126	33683.1
7.26927	33716.9
7.27728	33750.7
7.28529	33784.5
7.29329	33818.4
7.3013	33852.2
7.30931	33886
7.31732	33919.8
7.32533	33953.6
7.33333	33987.4
7.34134	34021.3
7.34935	34055.1
7.35736	34088.9
7.36537	34122.7
7.37337	34156.5
7.38138	34190.3
7.38939	34224.2
7.3974	34258
7.40541	34291.8
7.41341	34325.6
7.42142	34359.4
7.42943	34393.2
7.43744	34427.1
7.44545	34460.9
7.45345	34494.7
7.46146	34528.5
7.46947	34562.3
7.47748	34596.1
7.48549	34630
7.49349	34663.8
7.5015	34697.6
7.50951	34731.4
7.51752	34765.2
7.52553	34799
7.53353	34832.9
7.54154	34866.7
7.54955	34900.5
7.55756	34934.3
7.56557	34968.1
7.57357	35001.9
7.58158	35035.8
7.58959	35069.6
7.5976	35103.4
7.60561	35137.2
7.61361	35171
7.62162	35204.8
7.62963	35238.7
7.63764	35272.5
7.64565	35306.3
7.65365	35340.1
7.66166	35373.9
7.66967	35407.8
7.67768	35441.6
7.68569	35475.4
7.69369	35509.2
7.7017	35543
7.70971	35576.8
7.71772	35610.7
7.72573	35644.5
7.73373	35678.3
7.74174	35712.1
7.74975	35745.9
7.75776	35779.7
7.76577	35813.6
7.77377	35847.4
7.78178	35881.2
7.78979	35915
7.7978	35948.8
7.80581	35982.6
7.81381	36016.5
7.82182	36050.3
7.82983	36084.1
7.83784	36117.9
7.84585	36151.7
7.85385	36185.5
7.86186	36219.4
7.86987	36253.2
7.87788	36287
7.88589	36320.8
7.89389	36354.6
7.9019	36388.4
7.90991	36422.3
7.91792	36456.1
7.92593	36489.9
7.93393	36523.7
7.94194	36557.5
7.94995	36591.3
7.95796	36625.2
7.96597	36659
7.97397	36692.8
7.98198	36726.6
7.98999	36760.4
7.998	36794.2
8.00601	36828.1
8.01401	36861.9
8.02202	36895.7
8.03003	36929.5
8.03804	36963.3
8.04605	36997.2
8.05405	37031
8.06206	37064.8
8.07007	37098.6
8.07808	37132.4
8.08609	37166.2
8.09409	37200.1
8.1021	37233.9
8.11011	37267.7
8.11812	37301.5
8.12613	37335.3
8.13413	37369.1
8.14214	37403
8.15015	37436.8
8.15816	37470.6
8.16617	37504.4
8.17417	37538.2
8.18218	37572
8.19019	37605.9
8.1982	37639.7
8.20621	37673.5
8.21421	37707.3
8.22222	37741.1
8.23023	37774.9
8.23824	37808.8
8.24625	37842.6
8.25425	37876.4
8.26226	37910.2
8.27027	37944
8.27828	37977.8
8.28629	38011.7
8.29429	38045.5
8.3023	38079.3
8.31031	38113.1
8.31832	38146.9
8.32633	38180.7
8.33433	38214.6
8.34234	38248.4
8.35035	38282.2
8.35836	38316
8.36637	38349.8
8.37437	38383.6
8.38238	38417.5
8.39039	38451.3
8.3984	38485.1
8.40641	38518.9
8.41441	38552.7
8.42242	38586.6
8.43043	38620.4
8.43844	38654.2
8.44645	38688
8.45445	38721.8
8.46246	38755.6
8.47047	38789.5
8.47848	38823.3
8.48649	38857.1
8.49449	38890.9
8.5025	38924.7
8.51051	38958.5
8.51852	38992.4
8.52653	39026.2
8.53453	39060
8.54254	39093.8
8.55055	39127.6
8.55856	39161.4
8.56657	39195.3
8.57457	39229.1
8.58258	39262.9
8.59059	39296.7
8.5986	39330.5
8.60661	39364.3
8.61461	39398.2
8.62262	39432
8.63063	39465.8
8.63864	39499.6
8.64665	39533.4
8.65465	39567.2
8.66266	39601.1
8.67067	39634.9
8.67868	39668.7
8.68669	39702.5
8.69469	39736.3
8.7027	39770.1
8.71071	39804
8.71872	39837.8
8.72673	39871.6
8.73473	39905.4
8.74274	39939.2
8.75075	39973
8.75876	40006.9
8.76677	40040.7
8.77477	40074.5
8.78278	40108.3
8.79079	40142.1
8.7988	40176
8.80681	40209.8
8.81481	40243.6
8.82282	40277.4
8.83083	40311.2
8.83884	40345
8.84685	40378.9
8.85485	40412.7
8.86286	40446.5
8.87087	40480.3
8.87888	40514.1
8.88689	40547.9
8.89489	40581.8
8.9029	40615.6
8.91091	40649.4
8.91892	40683.2
8.92693	40717
8.93493	40750.8
8.94294	40784.7
8.95095	40818.5
8.95896	40852.3
8.96697	40886.1
8.97497	40919.9
8.98298	40953.7
8.99099	40987.6
8.999	41021.4
9.00701	41055.2
9.01502	41089
9.02302	41122.8
9.03103	41156.6
9.03904	41190.5
9.04705	41224.3
9.05506	41258.1
9.06306	41291.9
9.07107	41325.7
9.07908	41359.5
9.08709	41393.4
9.0951	41427.2
9.1031	41461
9.11111	41494.8
9.11912	41528.6
9.12713	41562.4
9.13514	41596.3
9.14314	41630.1
9.15115	41663.9
9.15916	41697.7
9.16717	41731.5
9.17518	41765.4
9.18318	41799.2
9.19119	41833
9.1992	41866.8
9.20721	41900.6
9.21522	41934.4
9.22322	41968.3
9.23123	42002.1
9.23924	42035.9
9.24725	42069.7
9.25526	42103.5
9.26326	42137.3
9.27127	42171.2
9.27928	42205
9.28729	42238.8
9.2953	42272.6
9.3033	42306.4
9.31131	42340.2
9.31932	42374.1
9.32733	42407.9
9.33534	42441.7
9.34334	42475.5
9.35135	42509.3
9.35936	42543.1
9.36737	42577
9.37538	42610.8
9.38338	42644.6
9.39139	42678.4
9.3994	42712.2
9.40741	42746
9.41542	42779.9
9.42342	42813.7
9.43143	42847.5
9.43944	42881.3
9.44745	42915.1
9.45546	42948.9
9.46346	42982.8
9.47147	43016.6
9.47948	43050.4
9.48749	43084.2
9.4955	43118
9.5035	43151.8
9.51151	43185.7
9.51952	43219.5
9.52753	43253.3
9.53554	43287.1
9.54354	43320.9
9.55155	43354.7
9.55956	43388.6
9.56757	43422.4
9.57558	43456.2
9.58358	43490
9.59159	43523.8
9.5996	43557.7
9.60761	43591.5
9.61562	43625.3
9.62362	43659.1
9.63163	43692.9
9.63964	43726.7
9.64765	43760.6
9.65566	43794.4
9.66366	43828.2
9.67167	43862
9.67968	43895.8
9.68769	43929.6
9.6957	43963.5
9.7037	43997.3
9.71171	44031.1
9.71972	44064.9
9.72773	44098.7
9.73574	44132.5
9.74374	44166.4
9.75175	44200.2
9.75976	44234
9.76777	44267.8
9.77578	44301.6
9.78378	44335.4
9.79179	44369.3
9.7998	44403.1
9.80781	44436.9
9.81582	44470.7
9.82382	44504.5
9.83183	44538.3
9.83984	44572.2
9.84785	44606
9.85586	44639.8
9.86386	44673.6
9.87187	44707.4
9.87988	44741.2
9.88789	44775.1
9.8959	44808.9
9.9039	44842.7
9.91191	44876.5
9.91992	44910.3
9.92793	44944.1
9.93594	44978
9.94394	45011.8
9.95195	45045.6
9.95996	45079.4
9.96797	45113.2
9.97598	45147.1
9.98398	45180.9
9.99199	45214.7
10	45248.5

## Sheet: S2
ROI Axis	Fluorescence Intensity	Fluorescence Intensity
\g(m)m	GFP	Bare
0	0	0
1	0	0
2	0	0
3	0	0
4	0	0
5	0	0
6	0	0
7	0	0
8	0	0
9	0	0
10	0	0
11	0	0
12	0	0
13	0	0
14	0	0
15	0	0
16	0	0
17	0	0
18	0	0
19	0	0
20	0	0
21	0	0
22	0	0
23	0	0
24	0	0
25	0	0
26	0	0
27	0	0
28	0	0
29	0	0
30	0	0
31	0	0
32	0	0
33	0	0
34	0	0
35	0	0
36	0	0
37	0	0
38	0	0
39	0	0
40	0	0
41	0	0
42	0	0
43	0	0
44	0	0
45	0	0
46	0	0
47	0	0
48	0	0
49	0	0
50	0	0
51	0	0
52	0	0
53	0	0
54	0	0
55	0	0
56	0	0
57	0	0
58	0	0
59	0	0
60	0	0
61	0	0
62	0	0
63	0	0
64	0	0
65	0	0
66	0	0
67	0	0
68	0	0
69	0	0
70	0	0
71	0	0
72	0	0
73	0	0
74	0	0
75	0	0
76	0	0
77	0	0
78	0	0
79	0	0
80	0	0
81	0	0
82	0	0
83	0	0
84	0	1
85	0	0
86	0	0
87	0	0
88	0	0
89	0	0
90	0	2
91	0	1
92	0	0
93	0	0
94	0	0
95	0	0
96	0	1
97	0	2
98	0	0
99	0	1
100	0	1
101	0	6
102	0	2
103	0	4
104	0	4
105	0	13
106	0	17
107	0	18
108	0	17
109	0	15
110	0	29
111	0	50
112	0	64
113	0	98
114	0	121
115	0	136
116	0	110
117	0	66
118	0	75
119	0	70
120	0	68
121	0	45
122	0	56
123	0	21
124	0	35
125	0	38
126	0	21
127	0	16
128	0	14
129	0	9
130	0	3
131	0	10
132	0	12
133	0	5
134	0	4
135	0	1
136	0	3
137	0	7
138	0	6
139	0	1
140	0	4
141	0	3
142	0	3
143	0	1
144	0	5
145	0	2
146	0	0
147	0	1
148	0	0
149	0	1
150	0	2
151	0	0
152	0	1
153	0	3
154	0	1
155	0	0
156	0	0
157	0	1
158	0	0
159	0	1
160	0	1
161	0	1
162	0	0
163	0	0
164	0	0
165	0	0
166	0	0
167	0	2
168	0	0
169	0	1
170	0	0
171	0	0
172	0	1
173	0	1
174	0	1
175	0	0
176	0	0
177	0	3
178	0	0
179	0	0
180	0	0
181	0	0
182	0	1
183	0	0
184	0	0
185	0	0
186	0	0
187	0	0
188	0	0
189	0	0
190	0	1
191	0	1
192	0	0
193	0	1
194	0	1
195	0	0
196	0	0
197	0	1
198	0	1
199	0	0
200	0	0
201	0	0
202	0	0
203	0	0
204	0	0
205	0	0
206	0	0
207	0	0
208	0	0
209	0	0
210	0	0
211	0	0
212	0	1
213	0	0
214	0	0
215	0	1
216	0	0
217	0	0
218	0	1
219	0	0
220	0	0
221	0	0
222	0	0
223	0	0
224	0	0
225	0	0
226	0	0
227	0	0
228	0	1
229	0	0
230	0	0
231	0	0
232	0	0
233	0	0
234	0	1
235	0	0
236	0	0
237	0	0
238	0	0
239	0	1
240	0	0
241	0	0
242	0	0
243	0	0
244	0	0
245	0	0
246	0	0
247	0	0
248	0	0
249	0	0
250	0	0
251	0	0
252	0	0
253	0	1
254	0	0
255	0	0
256	0	0
257	0	0
258	0	0
259	0	0
260	0	0
261	0	0
262	0	0
263	0	0
264	0	0
265	0	0
266	0	1
267	0	0
268	0	0
269	0	2
270	0	0
271	0	0
272	0	0
273	0	0
274	0	0
275	0	0
276	0	0
277	0	0
278	0	0
279	0	0
280	0	0
281	0	0
282	0	0
283	0	0
284	0	0
285	0	0
286	0	0
287	0	1
288	0	0
289	0	0
290	0	0
291	0	0
292	0	0
293	0	0
294	0	0
295	0	0
296	0	0
297	0	0
298	0	0
299	0	0
300	0	0
301	0	0
302	0	0
303	0	0
304	0	0
305	0	0
306	0	0
307	0	0
308	0	1
309	0	0
310	0	1
311	0	0
312	0	0
313	0	0
314	0	0
315	0	0
316	0	0
317	0	0
318	0	1
319	0	0
320	0	0
321	0	1
322	0	0
323	0	0
324	0	0
325	0	0
326	0	0
327	0	0
328	0	0
329	0	0
330	0	0
331	0	0
332	0	0
333	0	0
334	0	0
335	0	0
336	0	0
337	0	0
338	0	0
339	0	0
340	0	0
341	0	0
342	0	0
343	0	0
344	0	0
345	0	1
346	0	0
347	0	0
348	0	0
349	0	0
350	0	0
351	0	0
352	0	0
353	0	0
354	0	0
355	0	0
356	0	0
357	0	0
358	0	0
359	0	0
360	0	0
361	0	0
362	0	0
363	0	0
364	0	0
365	0	0
366	0	0
367	0	0
368	0	0
369	0	0
370	0	0
371	0	0
372	0	0
373	0	0
374	0	0
375	0	1
376	0	0
377	0	0
378	0	0
379	0	0
380	0	0
381	0	0
382	0	0
383	0	0
384	0	0
385	0	1
386	0	0
387	0	0
388	0	0
389	0	1
390	0	0
391	0	0
392	0	0
393	0	1
394	0	0
395	0	0
396	0	0
397	0	0
398	0	0
399	0	0
400	0	0
401	0	0
402	0	0
403	0	0
404	0	0
405	0	0
406	0	0
407	0	0
408	0	0
409	0	0
410	0	0
411	0	0
412	0	0
413	0	0
414	0	1
415	0	0
416	0	0
417	0	0
418	0	0
419	0	0
420	0	0
421	0	0
422	0	0
423	0	0
424	0	0
425	0	0
426	0	0
427	0	0
428	0	1
429	0	0
430	0	0
431	0	0
432	0	0
433	0	0
434	0	0
435	1	1
436	0	0
437	0	0
438	0	0
439	0	0
440	0	0
441	0	0
442	0	0
443	0	0
444	0	0
445	1	1
446	1	0
447	0	0
448	2	0
449	0	0
450	2	0
451	1	0
452	0	0
453	1	0
454	0	0
455	2	0
456	4	0
457	1	0
458	0	0
459	1	0
460	1	0
461	2	0
462	0	0
463	4	1
464	1	0
465	2	0
466	2	0
467	0	0
468	2	0
469	2	0
470	7	1
471	3	0
472	3	0
473	0	0
474	4	0
475	2	1
476	5	0
477	4	0
478	3	0
479	7	0
480	4	0
481	5	0
482	7	0
483	3	0
484	5	0
485	1	0
486	6	0
487	7	0
488	3	0
489	10	0
490	3	0
491	6	0
492	7	0
493	7	0
494	4	0
495	7	0
496	7	0
497	11	0
498	7	0
499	10	0
500	10	0
501	18	0
502	8	0
503	12	0
504	16	0
505	8	0
506	8	0
507	14	0
508	14	0
509	15	0
510	9	0
511	8	0
512	11	0
513	10	0
514	14	0
515	22	0
516	12	0
517	18	0
518	17	0
519	16	0
520	18	0
521	9	0
522	15	0
523	14	0
524	15	0
525	21	0
526	16	0
527	20	0
528	20	0
529	14	0
530	11	0
531	15	0
532	17	0
533	23	0
534	14	0
535	18	0
536	15	0
537	22	0
538	24	0
539	16	0
540	19	0
541	13	0
542	14	0
543	15	0
544	25	0
545	18	0
546	12	0
547	18	0
548	11	0
549	14	0
550	12	0
551	17	0
552	13	0
553	15	0
554	14	0
555	8	0
556	18	0
557	20	0
558	21	0
559	16	1
560	16	0
561	16	0
562	22	0
563	16	0
564	20	0
565	16	0
566	12	0
567	14	0
568	14	0
569	19	0
570	15	0
571	13	0
572	12	0
573	22	0
574	14	0
575	15	0
576	15	0
577	21	0
578	12	0
579	16	0
580	15	0
581	18	0
582	16	1
583	10	0
584	12	0
585	18	0
586	22	0
587	17	0
588	11	0
589	16	0
590	15	0
591	13	0
592	10	0
593	12	0
594	22	0
595	21	0
596	13	1
597	16	0
598	11	1
599	13	0
600	18	0
601	11	0
602	12	0
603	16	0
604	7	0
605	11	0
606	18	0
607	9	0
608	14	0
609	5	0
610	20	0
611	15	0
612	20	0
613	16	0
614	15	0
615	12	0
616	11	0
617	12	0
618	14	0
619	9	0
620	14	0
621	15	0
622	14	0
623	11	0
624	13	0
625	6	0
626	10	0
627	13	0
628	14	0
629	8	0
630	11	0
631	9	0
632	6	0
633	18	0
634	17	0
635	16	0
636	10	0
637	12	0
638	9	0
639	7	0
640	12	0
641	11	0
642	17	0
643	9	0
644	14	0
645	20	0
646	14	0
647	17	0
648	19	0
649	13	0
650	18	0
651	22	0
652	14	0
653	15	0
654	19	1
655	17	0
656	21	0
657	25	0
658	17	0
659	21	0
660	27	0
661	18	0
662	18	0
663	16	1
664	31	0
665	27	0
666	18	0
667	29	0
668	22	0
669	28	0
670	21	0
671	23	0
672	32	0
673	34	0
674	31	0
675	18	0
676	38	0
677	35	0
678	41	0
679	42	0
680	47	0
681	31	0
682	41	0
683	38	0
684	45	0
685	36	0
686	51	0
687	53	1
688	34	0
689	36	0
690	51	1
691	53	0
692	35	1
693	47	0
694	40	0
695	60	0
696	49	0
697	51	0
698	47	0
699	55	0
700	56	0
701	57	0
702	55	0
703	64	0
704	62	0
705	60	0
706	62	0
707	66	1
708	47	0
709	58	0
710	63	0
711	57	0
712	69	0
713	73	0
714	87	0
715	64	0
716	80	0
717	70	0
718	80	0
719	72	0
720	80	0
721	74	0
722	76	0
723	73	0
724	77	0
725	95	0
726	74	0
727	85	0
728	84	0
729	87	0
730	93	0
731	98	0
732	76	0
733	85	0
734	104	0
735	97	0
736	74	0
737	92	0
738	83	0
739	101	0
740	104	0
741	100	0
742	106	0
743	89	0
744	103	1
745	89	0
746	115	0
747	97	0
748	97	0
749	120	0
750	113	0
751	118	0
752	119	0
753	101	0
754	134	0
755	132	0
756	111	0
757	115	0
758	125	0
759	120	0
760	130	0
761	106	0
762	113	0
763	121	0
764	126	0
765	130	0
766	134	0
767	122	0
768	129	0
769	126	0
770	137	0
771	125	0
772	139	0
773	141	0
774	120	0
775	136	0
776	130	0
777	124	0
778	134	0
779	141	0
780	140	0
781	129	0
782	131	0
783	162	0
784	123	0
785	142	0
786	148	0
787	155	0
788	145	0
789	162	0
790	145	0
791	142	0
792	149	0
793	124	0
794	141	0
795	158	0
796	127	0
797	120	0
798	152	0
799	144	0
800	144	0
801	165	0
802	165	0
803	145	0
804	142	0
805	165	0
806	157	0
807	152	0
808	149	0
809	135	0
810	164	0
811	125	0
812	167	0
813	142	0
814	166	0
815	160	0
816	169	0
817	139	0
818	141	0
819	140	0
820	121	0
821	135	0
822	156	0
823	138	0
824	139	0
825	108	1
826	153	0
827	131	0
828	133	0
829	134	0
830	144	0
831	134	0
832	135	0
833	131	0
834	135	0
835	148	0
836	137	0
837	141	0
838	135	0
839	130	0
840	134	0
841	109	0
842	128	0
843	125	0
844	102	0
845	132	0
846	137	0
847	133	0
848	126	0
849	137	1
850	114	0
851	136	0
852	126	0
853	140	0
854	117	0
855	120	0
856	116	0
857	133	0
858	136	0
859	124	0
860	118	0
861	126	0
862	106	0
863	116	0
864	120	0
865	113	0
866	132	0
867	118	0
868	97	0
869	117	0
870	123	0
871	115	0
872	97	0
873	114	0
874	109	0
875	102	0
876	93	0
877	110	0
878	107	0
879	99	0
880	97	0
881	102	0
882	94	0
883	112	0
884	102	0
885	99	0
886	99	0
887	111	0
888	102	0
889	120	0
890	91	0
891	91	0
892	92	0
893	111	0
894	112	0
895	91	0
896	103	0
897	105	0
898	92	0
899	103	0
900	103	0
901	99	0
902	101	0
903	87	0
904	102	0
905	95	0
906	92	0
907	93	0
908	103	0
909	109	0
910	99	0
911	92	0
912	103	0
913	94	0
914	107	0
915	106	0
916	96	0
917	106	0
918	96	0
919	99	0
920	119	0
921	99	0
922	116	0
923	101	0
924	110	0
925	118	0
926	114	0
927	109	0
928	107	0
929	112	0
930	109	0
931	103	0
932	126	0
933	107	0
934	111	0
935	116	0
936	105	0
937	123	0
938	121	0
939	123	0
940	123	0
941	133	0
942	127	0
943	115	0
944	115	0
945	112	0
946	114	0
947	112	0
948	125	0
949	142	0
950	131	0
951	133	0
952	146	0
953	119	0
954	127	0
955	135	0
956	113	0
957	140	0
958	130	0
959	127	0
960	132	0
961	138	0
962	144	0
963	140	0
964	132	0
965	132	0
966	119	0
967	146	0
968	127	0
969	149	0
970	129	0
971	143	0
972	144	0
973	145	0
974	142	0
975	134	0
976	154	0
977	142	0
978	151	0
979	149	0
980	153	0
981	141	0
982	168	0
983	162	0
984	146	0
985	139	0
986	167	0
987	142	0
988	135	0
989	143	0
990	146	0
991	152	0
992	164	0
993	136	0
994	155	0
995	143	0
996	134	0
997	154	0
998	142	0
999	168	0
1000	153	0
1001	147	0
1002	141	0
1003	165	0
1004	140	0
1005	155	0
1006	165	0
1007	163	0
1008	155	0
1009	165	0
1010	160	0
1011	187	0
1012	151	0
1013	150	0
1014	148	0
1015	165	0
1016	161	0
1017	161	0
1018	162	0
1019	163	0
1020	160	0
1021	158	0
1022	162	0
1023	160	0
1024	168	0
1025	150	0
1026	163	0
1027	152	0
1028	154	0
1029	164	0
1030	160	0
1031	148	0
1032	172	0
1033	158	0
1034	156	0
1035	179	0
1036	152	0
1037	173	0
1038	173	0
1039	152	0
1040	174	0
1041	189	0
1042	188	0
1043	173	0
1044	183	0
1045	173	0
1046	177	0
1047	170	0
1048	189	0
1049	178	0
1050	191	0
1051	154	0
1052	209	0
1053	209	0
1054	186	0
1055	175	0
1056	187	0
1057	191	0
1058	184	0
1059	199	0
1060	167	0
1061	182	0
1062	183	0
1063	195	0
1064	176	0
1065	187	0
1066	210	0
1067	201	0
1068	200	0
1069	191	0
1070	190	0
1071	183	0
1072	205	0
1073	198	0
1074	216	0
1075	190	0
1076	209	0
1077	196	0
1078	199	0
1079	195	0
1080	199	0
1081	191	0
1082	233	0
1083	210	0
1084	186	0
1085	199	0
1086	200	0
1087	214	0
1088	206	0
1089	182	0
1090	216	0
1091	198	0
1092	198	0
1093	200	0
1094	199	0
1095	197	0
1096	188	0
1097	190	0
1098	211	0
1099	192	0
1100	192	0
1101	178	0
1102	187	0
1103	169	0
1104	188	0
1105	187	0
1106	196	0
1107	185	0
1108	183	0
1109	196	0
1110	177	0
1111	191	0
1112	172	0
1113	183	0
1114	182	0
1115	186	0
1116	196	0
1117	184	0
1118	179	0
1119	198	0
1120	188	0
1121	164	0
1122	149	0
1123	175	0
1124	184	0
1125	185	0
1126	189	0
1127	168	0
1128	189	0
1129	176	0
1130	182	0
1131	158	0
1132	179	0
1133	168	0
1134	186	0
1135	179	0
1136	172	0
1137	174	0
1138	172	0
1139	161	0
1140	160	0
1141	165	0
1142	174	0
1143	166	0
1144	183	0
1145	162	0
1146	186	0
1147	176	0
1148	178	0
1149	166	0
1150	180	0
1151	185	0
1152	181	0
1153	180	0
1154	188	0
1155	167	0
1156	162	0
1157	202	0
1158	179	0
1159	211	0
1160	204	0
1161	185	0
1162	164	0
1163	161	0
1164	186	0
1165	198	0
1166	199	0
1167	193	0
1168	167	0
1169	172	0
1170	174	0
1171	178	0
1172	182	0
1173	206	0
1174	209	0
1175	209	0
1176	176	0
1177	193	0
1178	198	0
1179	185	0
1180	201	0
1181	207	0
1182	202	0
1183	202	0
1184	207	0
1185	181	0
1186	213	0
1187	202	0
1188	204	0
1189	206	0
1190	185	0
1191	211	0
1192	213	0
1193	203	0
1194	225	0
1195	202	0
1196	190	0
1197	183	0
1198	204	0
1199	222	0
1200	187	0
1201	214	0
1202	254	0
1203	212	0
1204	197	0
1205	232	0
1206	211	0
1207	198	0
1208	225	0
1209	197	0
1210	204	0
1211	216	0
1212	234	0
1213	232	0
1214	216	0
1215	185	0
1216	195	0
1217	220	0
1218	237	0
1219	222	0
1220	207	0
1221	214	0
1222	200	0
1223	215	0
1224	197	0
1225	194	0
1226	235	0
1227	200	0
1228	212	0
1229	199	0
1230	221	0
1231	233	0
1232	199	0
1233	202	0
1234	222	0
1235	199	0
1236	212	0
1237	193	0
1238	196	0
1239	220	0
1240	221	0
1241	223	0
1242	218	0
1243	197	0
1244	202	0
1245	199	0
1246	230	0
1247	201	0
1248	211	0
1249	183	0
1250	201	0
1251	195	0
1252	205	0
1253	171	0
1254	189	0
1255	182	0
1256	211	0
1257	180	0
1258	192	0
1259	205	0
1260	189	0
1261	196	0
1262	203	0
1263	208	0
1264	166	0
1265	210	0
1266	180	0
1267	192	0
1268	189	0
1269	178	0
1270	201	0
1271	201	0
1272	172	0
1273	150	0
1274	163	0
1275	171	0
1276	165	0
1277	183	0
1278	185	0
1279	166	0
1280	164	0
1281	173	0
1282	168	0
1283	181	0
1284	181	0
1285	152	0
1286	174	0
1287	156	0
1288	159	0
1289	177	0
1290	149	0
1291	150	0
1292	162	0
1293	169	0
1294	145	0
1295	164	0
1296	159	0
1297	165	0
1298	163	0
1299	146	0
1300	145	0
1301	140	0
1302	172	0
1303	139	0
1304	159	0
1305	144	0
1306	157	0
1307	163	0
1308	155	0
1309	150	0
1310	153	0
1311	146	0
1312	142	0
1313	132	0
1314	146	0
1315	158	0
1316	151	0
1317	147	0
1318	140	0
1319	145	0
1320	144	0
1321	140	0
1322	139	0
1323	128	0
1324	131	0
1325	144	0
1326	144	0
1327	126	0
1328	147	0
1329	139	0
1330	137	0
1331	143	0
1332	129	0
1333	144	0
1334	122	0
1335	135	0
1336	138	0
1337	132	0
1338	121	0
1339	126	0
1340	140	0
1341	139	0
1342	131	0
1343	114	0
1344	119	0
1345	128	0
1346	121	0
1347	108	0
1348	111	0
1349	115	0
1350	128	0
1351	123	0
1352	117	0
1353	123	0
1354	130	0
1355	120	0
1356	133	0
1357	125	0
1358	115	0
1359	116	0
1360	120	0
1361	121	0
1362	121	0
1363	121	0
1364	127	0
1365	113	0
1366	116	0
1367	112	0
1368	121	0
1369	98	0
1370	120	0
1371	111	0
1372	121	0
1373	117	0
1374	121	0
1375	106	0
1376	113	0
1377	127	0
1378	115	0
1379	113	0
1380	112	0
1381	119	0
1382	116	0
1383	116	0
1384	115	0
1385	129	0
1386	129	0
1387	117	0
1388	115	0
1389	114	0
1390	113	0
1391	119	0
1392	108	0
1393	124	0
1394	112	0
1395	124	0
1396	125	0
1397	111	0
1398	123	0
1399	115	0
1400	101	0
1401	125	0
1402	97	0
1403	103	0
1404	119	0
1405	118	0
1406	124	0
1407	99	0
1408	116	0
1409	111	0
1410	129	0
1411	137	0
1412	108	0
1413	118	0
1414	116	0
1415	105	0
1416	114	0
1417	120	0
1418	115	0
1419	116	0
1420	126	0
1421	141	0
1422	104	0
1423	120	0
1424	100	0
1425	129	0
1426	113	0
1427	106	0
1428	131	0
1429	120	0
1430	114	0
1431	113	0
1432	135	0
1433	126	0
1434	90	0
1435	124	0
1436	109	0
1437	122	0
1438	123	0
1439	109	0
1440	132	0
1441	146	0
1442	119	0
1443	127	0
1444	137	0
1445	140	0
1446	110	0
1447	120	0
1448	126	0
1449	125	0
1450	113	0
1451	123	0
1452	114	0
1453	123	0
1454	125	0
1455	132	0
1456	117	0
1457	133	0
1458	123	0
1459	138	0
1460	123	0
1461	118	0
1462	100	0
1463	141	0
1464	111	0
1465	101	0
1466	123	0
1467	146	0
1468	103	0
1469	125	0
1470	107	0
1471	102	0
1472	122	0
1473	116	0
1474	130	0
1475	129	0
1476	108	0
1477	126	0
1478	114	0
1479	112	0
1480	132	0
1481	106	0
1482	118	0
1483	110	0
1484	109	0
1485	107	0
1486	106	0
1487	117	0
1488	122	0
1489	117	0
1490	102	0
1491	111	0
1492	109	0
1493	96	0
1494	120	0
1495	114	0
1496	100	0
1497	102	0
1498	120	0
1499	107	0
1500	110	0
1501	98	0
1502	123	0
1503	128	0
1504	100	0
1505	120	0
1506	112	0
1507	117	0
1508	127	0
1509	128	0
1510	104	0
1511	146	0
1512	104	0
1513	155	0
1514	128	0
1515	119	0
1516	132	0
1517	113	0
1518	111	0
1519	133	0
1520	132	0
1521	122	0
1522	108	0
1523	122	0
1524	133	0
1525	108	0
1526	112	0
1527	114	0
1528	138	0
1529	124	0
1530	136	0
1531	121	0
1532	97	0
1533	111	0
1534	113	0
1535	127	0
1536	129	0
1537	121	0
1538	114	0
1539	110	0
1540	118	0
1541	139	0
1542	109	0
1543	121	0
1544	117	0
1545	96	0
1546	98	0
1547	112	0
1548	119	0
1549	118	0
1550	121	0
1551	133	0
1552	137	0
1553	136	0
1554	114	0
1555	112	0
1556	109	0
1557	97	0
1558	114	0
1559	128	0
1560	110	0
1561	115	0
1562	106	0
1563	133	0
1564	117	0
1565	107	0
1566	105	0
1567	109	0
1568	124	0
1569	103	0
1570	110	0
1571	112	0
1572	109	0
1573	107	0
1574	105	0
1575	121	0
1576	97	0
1577	116	0
1578	126	0
1579	111	0
1580	126	0
1581	117	0
1582	102	0
1583	109	0
1584	87	0
1585	96	0
1586	108	0
1587	97	0
1588	100	0
1589	124	0
1590	110	0
1591	93	0
1592	114	0
1593	100	0
1594	92	0
1595	93	0
1596	116	0
1597	101	0
1598	89	0
1599	122	0
1600	115	0
1601	112	0
1602	95	0
1603	94	0
1604	107	0
1605	97	0
1606	93	0
1607	104	0
1608	103	0
1609	94	0
1610	89	0
1611	104	0
1612	104	0
1613	90	0
1614	90	0
1615	94	0
1616	103	0
1617	91	0
1618	84	0
1619	90	0
1620	77	0
1621	84	0
1622	94	0
1623	77	0
1624	99	0
1625	85	0
1626	72	0
1627	95	0
1628	98	0
1629	80	0
1630	88	0
1631	94	0
1632	96	0
1633	76	0
1634	71	0
1635	81	0
1636	86	0
1637	69	0
1638	100	0
1639	83	0
1640	60	0
1641	77	0
1642	77	0
1643	89	0
1644	76	0
1645	66	0
1646	66	0
1647	59	0
1648	80	0
1649	73	0
1650	74	0
1651	73	0
1652	77	0
1653	83	0
1654	62	0
1655	64	0
1656	79	0
1657	76	0
1658	75	0
1659	67	0
1660	64	0
1661	67	0
1662	77	0
1663	58	0
1664	66	0
1665	66	0
1666	74	0
1667	66	0
1668	65	0
1669	74	0
1670	64	0
1671	62	0
1672	64	0
1673	74	0
1674	81	0
1675	68	0
1676	71	0
1677	76	0
1678	80	0
1679	63	0
1680	70	0
1681	71	0
1682	65	0
1683	70	0
1684	63	0
1685	68	0
1686	67	0
1687	70	0
1688	61	0
1689	64	0
1690	68	0
1691	64	0
1692	67	0
1693	56	0
1694	68	0
1695	59	0
1696	65	0
1697	67	0
1698	57	0
1699	68	0
1700	72	0
1701	60	0
1702	65	0
1703	61	0
1704	58	0
1705	62	0
1706	55	0
1707	64	0
1708	68	0
1709	71	0
1710	60	0
1711	79	0
1712	59	0
1713	76	0
1714	72	0
1715	65	0
1716	65	0
1717	71	0
1718	67	0
1719	60	0
1720	57	0
1721	60	0
1722	50	0
1723	54	0
1724	56	0
1725	67	0
1726	63	0
1727	57	0
1728	54	0
1729	71	0
1730	52	0
1731	57	0
1732	69	0
1733	66	0
1734	67	0
1735	58	0
1736	49	0
1737	54	0
1738	64	0
1739	53	0
1740	62	0
1741	59	0
1742	56	0
1743	69	0
1744	60	0
1745	51	0
1746	71	0
1747	56	0
1748	60	0
1749	60	0
1750	72	0
1751	51	0
1752	52	0
1753	59	0
1754	49	0
1755	62	0
1756	58	0
1757	54	0
1758	52	0
1759	55	0
1760	60	0
1761	60	0
1762	56	0
1763	58	0
1764	67	0
1765	52	0
1766	61	0
1767	50	0
1768	66	0
1769	55	0
1770	48	0
1771	71	0
1772	68	0
1773	53	0
1774	55	0
1775	58	0
1776	63	0
1777	52	0
1778	61	0
1779	79	0
1780	61	0
1781	70	0
1782	58	0
1783	63	0
1784	65	0
1785	65	0
1786	70	0
1787	69	0
1788	71	0
1789	61	0
1790	65	0
1791	61	0
1792	62	0
1793	64	0
1794	63	0
1795	75	0
1796	55	0
1797	61	0
1798	64	0
1799	78	0
1800	56	0
1801	68	0
1802	71	0
1803	59	0
1804	53	0
1805	56	0
1806	62	0
1807	67	0
1808	64	0
1809	66	0
1810	50	0
1811	78	0
1812	68	0
1813	62	0
1814	47	0
1815	54	0
1816	70	0
1817	52	0
1818	68	0
1819	65	0
1820	61	0
1821	60	0
1822	79	0
1823	58	0
1824	77	0
1825	57	0
1826	56	0
1827	57	0
1828	68	0
1829	63	0
1830	51	0
1831	55	0
1832	67	0
1833	73	0
1834	82	0
1835	58	0
1836	53	0
1837	65	0
1838	68	0
1839	66	0
1840	53	0
1841	54	0
1842	60	0
1843	65	0
1844	44	0
1845	56	0
1846	44	0
1847	52	0
1848	62	0
1849	65	0
1850	46	0
1851	52	0
1852	71	0
1853	66	0
1854	53	0
1855	57	0
1856	51	0
1857	60	0
1858	62	0
1859	72	0
1860	76	0
1861	71	0
1862	48	0
1863	65	0
1864	69	0
1865	63	0
1866	60	0
1867	63	0
1868	61	0
1869	55	0
1870	57	0
1871	48	0
1872	72	0
1873	68	0
1874	69	0
1875	66	0
1876	73	0
1877	63	0
1878	64	0
1879	64	0
1880	53	0
1881	74	0
1882	60	0
1883	47	0
1884	55	0
1885	54	0
1886	54	0
1887	52	0
1888	70	0
1889	72	0
1890	57	0
1891	58	0
1892	60	0
1893	53	0
1894	69	0
1895	72	0
1896	56	0
1897	58	0
1898	63	0
1899	58	0
1900	69	0
1901	74	0
1902	61	0
1903	69	0
1904	46	0
1905	58	0
1906	66	0
1907	64	0
1908	59	0
1909	70	0
1910	60	0
1911	54	0
1912	60	0
1913	72	0
1914	54	0
1915	66	0
1916	57	0
1917	60	0
1918	68	0
1919	56	0
1920	57	0
1921	80	0
1922	74	0
1923	68	0
1924	53	0
1925	70	0
1926	55	0
1927	64	0
1928	46	0
1929	54	0
1930	60	0
1931	74	0
1932	62	0
1933	82	0
1934	60	0
1935	58	0
1936	61	0
1937	55	0
1938	55	0
1939	59	0
1940	53	0
1941	58	0
1942	49	0
1943	73	0
1944	75	0
1945	74	0
1946	60	0
1947	62	0
1948	70	0
1949	60	0
1950	44	0
1951	62	0
1952	54	0
1953	52	0
1954	72	0
1955	62	0
1956	53	0
1957	67	0
1958	57	0
1959	55	0
1960	56	0
1961	64	0
1962	68	0
1963	72	0
1964	69	0
1965	61	0
1966	65	0
1967	59	0
1968	61	0
1969	49	0
1970	69	0
1971	66	0
1972	60	0
1973	62	0
1974	61	0
1975	73	0
1976	72	0
1977	58	0
1978	64	0
1979	52	0
1980	64	0
1981	60	0
1982	56	0
1983	77	0
1984	60	0
1985	70	0
1986	53	0
1987	60	0
1988	56	0
1989	71	0
1990	60	0
1991	47	0
1992	68	0
1993	61	0
1994	65	0
1995	75	0
1996	66	0
1997	49	0
[truncated: 63,490 more rows]

## Sheet: S4
Potential	Current	Current
V	µA	µA
	3CL\+(pro)
	(in solution)	Subatrate
-0.14596	-4.14694	-4.54695
-0.14196	-3.22193	-3.55943
-0.13797	-2.61567	-2.85317
-0.13397	-2.10941	-2.29691
-0.12997	-1.71565	-1.85316
-0.12597	-1.37815	-1.50315
-0.12198	-1.08439	-1.1969
-0.11798	-0.83439	-0.91564
-0.11398	-0.61564	-0.67189
-0.10998	-0.41563	-0.41563
-0.10599	-0.24063	-0.24063
-0.10199	-0.07813	-0.03438
-0.09799	0.07812	0.11563
-0.09399	0.20313	0.27813
-0.09	0.34063	0.41563
-0.086	0.44063	0.56563
-0.082	0.54063	0.67188
-0.078	0.65938	0.79064
-0.074	0.74064	0.89689
-0.07001	0.82814	1.00939
-0.06601	0.90314	1.12189
-0.06201	0.98439	1.19689
-0.05801	1.04689	1.29064
-0.05402	1.11564	1.37814
-0.05002	1.17814	1.46565
-0.04602	1.22814	1.5344
-0.04202	1.28439	1.6094
-0.03803	1.33439	1.66565
-0.03403	1.37189	1.75315
-0.03003	1.42815	1.81565
-0.02603	1.4469	1.8719
-0.02204	1.5094	1.9219
-0.01804	1.52815	1.99065
-0.01404	1.57815	2.02815
-0.01004	1.61565	2.10316
-0.00605	1.6344	2.13441
-0.00205	1.66565	2.21566
0.00195	1.6844	2.24066
0.00595	1.71565	2.28441
0.00994	1.7469	2.32816
0.01394	1.7594	2.35316
0.01794	1.77815	2.42816
0.02194	1.7969	2.45941
0.02593	1.82815	2.48441
0.02993	1.8344	2.51566
0.03393	1.84065	2.57191
0.03793	1.89065	2.59691
0.04192	1.87815	2.62816
0.04592	1.90315	2.65316
0.04992	1.9219	2.67191
0.05392	1.92815	2.70941
0.05791	1.92815	2.74067
0.06191	1.9344	2.77817
0.06591	1.95315	2.80317
0.06991	1.97815	2.81567
0.0739	1.97815	2.83442
0.0779	1.99065	2.85317
0.0819	1.9844	2.87192
0.0859	1.99065	2.88442
0.0899	2.0219	2.90317
0.09389	2.0094	2.93442
0.09789	2.0219	2.94067
0.10189	2.01565	2.95942
0.10589	2.0344	2.95942
0.10988	2.0469	2.98442
0.11388	2.0219	2.99067
0.11788	2.04065	3.00317
0.12188	2.0344	3.01567
0.12587	2.04065	3.04067
0.12987	2.0594	3.00942
0.13387	2.05315	3.02817
0.13787	2.06565	3.02192
0.14186	2.0594	3.04692
0.14586	2.06565	3.03442
0.14986	2.07034	3.04692
0.15386	2.07816	3.05317
0.15785	2.07816	3.05317
0.16185	2.07816	3.05161
0.16585	2.0719	3.04692
0.16985	2.0719	3.05317
0.17384	2.07816	3.06567
0.17784	2.07816	3.05942
0.18184	2.07816	3.04692
0.18584	2.0719	3.04692
0.18983	2.09691	3.04692
0.19383	2.08441	3.05317
0.19783	2.09066	3.05317
0.20183	2.09066	3.04692
0.20582	2.09691	3.02817
0.20982	2.09691	3.02192
0.21382	2.09691	3.03442
0.21782	2.09534	3.03442
0.22182	2.09066	3.01567
0.22581	2.09691	3.03442
0.22981	2.10316	3.00942
0.23381	2.10316	3.00317
0.23781	2.10628	3.00317
0.2418	2.10941	3.00942
0.2458	2.10941	2.98442
0.2498	2.10941	2.99692
0.2538	2.12191	2.99067
0.25779	2.12191	2.97192
0.26179	2.12191	2.95942
0.26579	2.12191	2.96567
0.26979	2.12191	2.95473
0.27378	2.12347	2.94692
0.27778	2.12191	2.94692
0.28178	2.12816	2.94692
0.28578	2.14066	2.93442
0.28977	2.13441	2.92817
0.29377	2.15316	2.90942
0.29777	2.17191	2.91567
0.30177	2.14066	2.89692
0.30576	2.16566	2.89692
0.30976	2.15941	2.88442
0.31376	2.17816	2.89692
0.31776	2.17816	2.86567
0.32175	2.18441	2.85942
0.32575	2.19066	2.86567
0.32975	2.19066	2.85942
0.33375	2.20316	2.84067
0.33774	2.21566	2.85317
0.34174	2.22816	2.84692
0.34574	2.22191	2.85317
0.34974	2.22816	2.83442
0.35373	2.24066	2.84067
0.35773	2.25941	2.84692
0.36173	2.27816	2.84692
0.36573	2.26566	2.84067
0.36972	2.29691	2.84692
0.37372	2.29066	2.85317
0.37772	2.31566	2.85942
0.38172	2.31566	2.85942
0.38572	2.34691	2.85942
0.38971	2.34691	2.86567
0.39371	2.35941	2.87192
0.39771	2.35941	2.87192
0.40171	2.40316	2.89067
0.4057	2.38441	2.88442
0.4097	2.41566	2.89692
0.4137	2.44066	2.91567
0.4177	2.44066	2.91567
0.42169	2.44691	2.93442
0.42569	2.47816	2.95317
0.42969	2.49066	2.94692
0.43369	2.50316	2.96567
0.43768	2.54066	2.98442
0.44168	2.54691	2.99692
0.44568	2.58441	3.00942
0.44968	2.61566	3.00942
0.45367	2.60941	3.03442
0.45767	2.64691	3.05317
0.46167	2.67816	3.05942
0.46567	2.71566	3.09067
0.46966	2.74692	3.10942
0.47366	2.76567	3.12817
0.47766	2.79692	3.14067
0.48166	2.81567	3.17192
0.48565	2.85942	3.20317
0.48965	2.89692	3.20942
0.49365	2.92817	3.23442
0.49765	2.97192	3.25942
0.50164	2.99067	3.27192
0.50564	3.05317	3.30317
0.50964	3.12192	3.34067
0.51364	3.14692	3.37192
0.51763	3.22817	3.39693
0.52163	3.25317	3.42818
0.52563	3.32817	3.46568
0.52963	3.39068	3.49693
0.53362	3.43443	3.54068
0.53762	3.49693	3.57193
0.54162	3.59068	3.60318
0.54562	3.65943	3.65318
0.54962	3.73443	3.69068
0.55361	3.80943	3.76568
0.54962	2.72191	2.59066
0.54562	2.14066	2.05315
0.54162	1.75315	1.67815
0.53762	1.4344	1.37814
0.53362	1.19689	1.14689
0.52963	0.99064	0.94064
0.52563	0.80939	0.79064
0.52163	0.64688	0.62813
0.51763	0.54063	0.50938
0.51364	0.40313	0.38438
0.50964	0.26563	0.27813
0.50564	0.18438	0.17813
0.50164	0.10313	0.10313
0.49765	0.01562	0.00312
0.49365	-0.04063	-0.06563
0.48965	-0.10938	-0.13438
0.48565	-0.16563	-0.17813
0.48166	-0.23438	-0.25313
0.47766	-0.30313	-0.29688
0.47366	-0.34063	-0.35938
0.46966	-0.39688	-0.39688
0.46567	-0.44063	-0.45938
0.46167	-0.48438	-0.48438
0.45767	-0.49688	-0.54689
0.45367	-0.54689	-0.57814
0.44968	-0.57189	-0.61564
0.44568	-0.61564	-0.64689
0.44168	-0.64689	-0.67814
0.43768	-0.67189	-0.72814
0.43369	-0.70314	-0.74689
0.42969	-0.74064	-0.77814
0.42569	-0.74689	-0.80939
0.42169	-0.77814	-0.85939
0.4177	-0.78439	-0.87189
0.4137	-0.81564	-0.90314
0.4097	-0.83439	-0.93439
0.4057	-0.87814	-0.94064
0.40171	-0.87189	-0.97814
0.39771	-0.90314	-1.00314
0.39371	-0.91564	-1.01564
0.38971	-0.93439	-1.04064
0.38572	-0.94064	-1.06564
0.38172	-0.95939	-1.07814
0.37772	-0.98439	-1.10314
0.37372	-0.99064	-1.12814
0.36972	-1.02189	-1.14064
0.36573	-1.02814	-1.15939
0.36173	-1.02814	-1.1969
0.35773	-1.05314	-1.22815
0.35373	-1.06564	-1.2219
0.34974	-1.09064	-1.26565
0.34574	-1.11564	-1.26565
0.34174	-1.12189	-1.29065
0.33774	-1.12189	-1.31565
0.33375	-1.13439	-1.3469
0.32975	-1.13439	-1.3344
0.32575	-1.14064	-1.36565
0.32175	-1.15939	-1.37815
0.31776	-1.18439	-1.40315
0.31376	-1.19064	-1.42815
0.30976	-1.20315	-1.4469
0.30576	-1.20315	-1.4469
0.30177	-1.2094	-1.4719
0.29777	-1.24065	-1.4969
0.29377	-1.25315	-1.51565
0.28977	-1.27815	-1.54065
0.28578	-1.2719	-1.57815
0.28178	-1.29065	-1.5844
0.27778	-1.3094	-1.5969
0.27378	-1.2969	-1.62815
0.26979	-1.3469	-1.6594
0.26579	-1.32815	-1.6594
0.26179	-1.35315	-1.70315
0.25779	-1.36565	-1.7219
0.2538	-1.36565	-1.74065
0.2498	-1.40315	-1.77815
0.2458	-1.3969	-1.7969
0.2418	-1.4344	-1.8094
0.23781	-1.4219	-1.84691
0.23381	-1.45315	-1.87816
0.22981	-1.4719	-1.89691
0.22581	-1.46565	-1.91566
0.22182	-1.4969	-1.93441
0.21782	-1.5344	-1.98441
0.21382	-1.5344	-1.99066
0.20982	-1.54065	-2.02816
0.20582	-1.55315	-2.07191
0.20183	-1.5844	-2.07816
0.19783	-1.59065	-2.11566
0.19383	-1.6094	-2.15316
0.18983	-1.62815	-2.18441
0.18584	-1.64065	-2.22191
0.18184	-1.6719	-2.24691
0.17784	-1.7094	-2.29066
0.17384	-1.7219	-2.30941
0.16985	-1.7594	-2.35316
0.16585	-1.75315	-2.40941
0.16185	-1.7719	-2.43441
0.15785	-1.80315	-2.47816
0.15386	-1.84065	-2.52817
0.14986	-1.84691	-2.54692
0.14586	-1.87191	-2.59692
0.14186	-1.89691	-2.63442
0.13787	-1.93441	-2.67192
0.13387	-1.95316	-2.72817
0.12987	-1.97816	-2.76567
0.12587	-1.99691	-2.80317
0.12188	-2.04066	-2.87817
0.11788	-2.08441	-2.89067
0.11388	-2.08441	-2.95317
0.10988	-2.11566	-3.00317
0.10589	-2.14066	-3.04692
0.10189	-2.19691	-3.06567
0.09789	-2.20316	-3.12192
0.09389	-2.24691	-3.17193
0.0899	-2.29066	-3.21568
0.0859	-2.33441	-3.25943
0.0819	-2.34691	-3.29068
0.0779	-2.38441	-3.35943
0.0739	-2.42816	-3.40318
0.06991	-2.45316	-3.45318
0.06591	-2.49066	-3.49068
0.06191	-2.50942	-3.52818
0.05791	-2.55317	-3.58443
0.05392	-2.58442	-3.61568
0.04992	-2.61567	-3.67193
0.04592	-2.67192	-3.71568
0.04192	-2.70942	-3.75318
0.03793	-2.74692	-3.79693
0.03393	-2.77192	-3.84069
0.02993	-2.81567	-3.89069
0.02593	-2.85942	-3.94694
0.02194	-2.88442	-3.97819
0.01794	-2.92192	-4.01569
0.01394	-2.95942	-4.06569
0.00994	-3.00942	-4.08444
0.00595	-3.04067	-4.14069
0.00195	-3.08442	-4.17819
-0.00205	-3.14692	-4.22819
-0.00605	-3.18443	-4.25944
-0.01004	-3.22193	-4.28444
-0.01404	-3.25943	-4.34694
-0.01804	-3.29693	-4.37819
-0.02204	-3.35318	-4.43444
-0.02603	-3.40943	-4.47195
-0.03003	-3.44693	-4.5032
-0.03403	-3.49693	-4.5532
-0.03803	-3.54068	-4.6032
-0.04202	-3.59693	-4.64695
-0.04602	-3.63443	-4.67195
-0.05002	-3.69693	-4.7282
-0.05402	-3.74068	-4.78445
-0.05801	-3.80319	-4.82195
-0.06201	-3.84694	-4.8907
-0.06601	-3.91569	-4.88445
-0.07001	-3.95944	-4.97195
-0.074	-4.00944	-5.0032
-0.078	-4.08444	-5.05945
-0.082	-4.15319	-5.1157
-0.086	-4.21569	-5.15321
-0.09	-4.26569	-5.22196
-0.09399	-4.35319	-5.28446
-0.09799	-4.42194	-5.32196
-0.10199	-4.5032	-5.40321
-0.10599	-4.5657	-5.47196
-0.10998	-4.6657	-5.52821
-0.11398	-4.74695	-5.59696
-0.11798	-4.8157	-5.69696
-0.12198	-4.9157	-5.78447
-0.12597	-5.00945	-5.84697
-0.12997	-5.10946	-5.95947
-0.13397	-5.20946	-6.07822
-0.13797	-5.34696	-6.17822
-0.14196	-5.47821	-6.29697
-0.14596	-5.61571	-6.40947

## Sheet: S5
Potential	Current	Current
V	µA	µA
	Saliva + protease	Substrate
-0.29994	-7.13553	-11.1397
-0.29294	-6.43135	-9.93973
-0.28594	-5.90217	-8.98553
-0.27894	-5.46467	-8.21887
-0.27194	-5.11466	-7.59807
-0.26494	-4.77716	-7.023
-0.25794	-4.48965	-6.56469
-0.25094	-4.23131	-6.11885
-0.24394	-4.03965	-5.73551
-0.23694	-3.78547	-5.3855
-0.22994	-3.58131	-5.03966
-0.22294	-3.3813	-4.70215
-0.21594	-3.17713	-4.42299
-0.20894	-2.98963	-4.07715
-0.20194	-2.83546	-3.78964
-0.19494	-2.60629	-3.51047
-0.18794	-2.42066	-3.23547
-0.18094	-2.22483	-2.90213
-0.17394	-2.02357	-2.61879
-0.16694	-1.81565	-2.29795
-0.15994	-1.59815	-1.95211
-0.15294	-1.37565	-1.63773
-0.14594	-1.13814	-1.28148
-0.13894	-0.88397	-0.90522
-0.13194	-0.61772	-0.4973
-0.12494	-0.32896	-0.05979
-0.11794	-0.02063	0.40813
-0.11094	0.30646	0.90647
-0.10394	0.65688	1.43398
-0.09694	1.02231	1.98815
-0.08994	1.39981	2.56108
-0.08294	1.78565	3.14651
-0.07594	2.17649	3.73193
-0.06894	2.559	4.31069
-0.06194	2.93359	4.87111
-0.05494	3.29276	5.41446
-0.04794	3.63527	5.93447
-0.04094	3.95485	6.42239
-0.03394	4.25694	6.87113
-0.02694	4.53653	7.292
-0.01994	4.79403	7.6774
-0.01294	5.02779	8.03073
-0.00594	5.23779	8.34493
0.00106	5.42863	8.6274
0.00806	5.59613	8.86867
0.01506	5.73696	9.0766
0.02206	5.85155	9.2462
0.02906	5.94488	9.37367
0.03606	6.0153	9.47033
0.04306	6.05613	9.52367
0.05006	6.08072	9.54327
0.05706	6.07697	9.52413
0.06406	6.05155	9.46953
0.07106	6.0053	9.3816
0.07806	5.93571	9.2616
0.08506	5.84947	9.11867
0.09206	5.74655	8.94573
0.09906	5.62571	8.74867
0.10606	5.49863	8.5366
0.11306	5.35487	8.3062
0.12006	5.20695	8.06407
0.12706	5.04987	7.8178
0.13407	4.8907	7.56827
0.14107	4.7307	7.3228
0.14807	4.56653	7.08407
0.15507	4.41069	6.85867
0.16207	4.25777	6.64739
0.16907	4.11444	6.44864
0.17607	3.97777	6.26239
0.18307	3.84652	6.09405
0.19007	3.7261	5.94488
0.19707	3.6136	5.8178
0.20407	3.51235	5.70321
0.21107	3.42109	5.60946
0.21807	3.33859	5.52863
0.22507	3.26109	5.46029
0.23207	3.19067	5.39654
0.23907	3.12317	5.34487
0.24607	3.06317	5.29404
0.25307	3.00609	5.24862
0.26007	2.95109	5.19987
0.26707	2.89775	5.15154
0.27407	2.84442	5.09153
0.28107	2.794	5.03737
0.28807	2.74067	4.96862
0.29507	2.68941	4.89778
0.30207	2.6365	4.81611
0.30907	2.58025	4.72445
0.31607	2.524	4.62945
0.32307	2.46608	4.52361
0.33007	2.40566	4.40903
0.33707	2.34233	4.28694
0.34407	2.28316	4.15861
0.35107	2.21774	4.02777
0.35807	2.15107	3.8936
0.36507	2.08733	3.75277
0.37207	2.02149	3.61485
0.37907	1.95107	3.47068
0.38607	1.88357	3.33526
0.39307	1.81732	3.19609
0.40007	1.75273	3.06109
0.40707	1.68773	2.93067
0.41407	1.6269	2.804
0.42107	1.56565	2.68191
0.42807	1.50523	2.56567
0.43507	1.4494	2.45649
0.44207	1.39315	2.35191
0.44907	1.34315	2.25274
0.45607	1.29315	2.15941
0.46307	1.24898	2.07399
0.47007	1.20689	1.99649
0.47707	1.16856	1.92274
0.48407	1.13231	1.85357
0.49107	1.10189	1.7944
0.49807	1.07231	1.7369
0.50507	1.04814	1.68899
0.49807	0.93814	1.52773
0.49107	0.85439	1.40523
0.48407	0.78855	1.31023
0.47707	0.73647	1.22398
0.47007	0.68897	1.15564
0.46307	0.65022	1.09439
0.45607	0.61438	1.03856
0.44907	0.58397	0.98689
0.44207	0.55313	0.93981
0.43507	0.52897	0.89814
0.42807	0.50522	0.85981
0.42107	0.4823	0.82439
0.41407	0.46022	0.78939
0.40707	0.44313	0.75855
0.40007	0.42605	0.72605
0.39307	0.40646	0.69855
0.38607	0.38896	0.67105
0.37907	0.37605	0.64272
0.37207	0.35938	0.61855
0.36507	0.34563	0.59313
0.35807	0.3323	0.57022
0.35107	0.3223	0.54563
0.34407	0.30855	0.52313
0.33707	0.2973	0.50313
0.33007	0.28438	0.48147
0.32307	0.27007	0.46022
0.31607	0.25873	0.43813
0.30907	0.24732	0.42105
0.30207	0.23732	0.40105
0.29507	0.22669	0.37938
0.28807	0.21669	0.36063
0.28107	0.20661	0.34396
0.27407	0.19707	0.3248
0.26707	0.18757	0.30771
0.26007	0.17807	0.29355
0.25307	0.16882	0.27688
0.24607	0.16073	0.25938
0.23907	0.15194	0.2424
0.23207	0.14302	0.2269
0.22507	0.13461	0.21232
0.21807	0.12673	0.19802
0.21107	0.11827	0.18373
0.20407	0.11015	0.17123
0.19707	0.10319	0.15777
0.19007	0.09544	0.14465
0.18307	0.08815	0.13277
0.17607	0.08086	0.12077
0.16907	0.07373	0.10856
0.16207	0.06652	0.09769
0.15507	0.0594	0.08619
0.14807	0.05285	0.07436
0.14107	0.04598	0.06248
0.13407	0.03869	0.05035
0.12706	0.03127	0.03652
0.12006	0.02315	0.02115
0.11306	0.01394	0.00248
0.10606	0.00369	-0.01981
0.09906	-0.00823	-0.04719
0.09206	-0.02333	-0.08119
0.08506	-0.04184	-0.12452
0.07806	-0.06462	-0.17944
0.07106	-0.09421	-0.24844
0.06406	-0.13204	-0.33432
0.05706	-0.18023	-0.43969
0.05006	-0.24065	-0.56828
0.04306	-0.31707	-0.7207
0.03606	-0.41103	-0.9007
0.02906	-0.52449	-1.10879
0.02206	-0.65907	-1.34479
0.01506	-0.81695	-1.61107
0.00806	-0.99808	-1.90607
0.00106	-1.20283	-2.23316
-0.00594	-1.43023	-2.59358
-0.01294	-1.68857	-2.98609
-0.01994	-1.96732	-3.41401
-0.02694	-2.27816	-3.87235
-0.03394	-2.61691	-4.36486
-0.04094	-2.98692	-4.87653
-0.04794	-3.38068	-5.41404
-0.05494	-3.80943	-5.97863
-0.06194	-4.26569	-6.56989
-0.06894	-4.75487	-7.1916
-0.07594	-5.27445	-7.847
-0.08294	-5.82571	-8.54287
-0.08994	-6.40489	-9.27367
-0.09694	-7.00987	-10.0575
-0.10394	-7.6366	-10.8837
-0.11094	-8.27827	-11.7487
-0.11794	-8.932	-12.6565
-0.12494	-9.582	-13.5689
-0.13194	-10.2237	-14.4773
-0.13894	-10.8466	-15.3773
-0.14594	-11.4379	-16.269
-0.15294	-11.9981	-17.0857
-0.15994	-12.5023	-17.8357
-0.16694	-12.9231	-18.5441
-0.17394	-13.2689	-19.1232
-0.18094	-13.5065	-19.6441
-0.18794	-13.6439	-19.9899
-0.19494	-13.6773	-20.2441
-0.20194	-13.6106	-20.3024
-0.20894	-13.3981	-20.2065
-0.21594	-13.0981	-19.9732
-0.22294	-12.6939	-19.5732
-0.22994	-12.1981	-19.0149
-0.23694	-11.6564	-18.3315
-0.24394	-11.0856	-17.5607
-0.25094	-10.4897	-16.7107
-0.25794	-9.89807	-15.8107
-0.26494	-9.3272	-14.9315
-0.27194	-8.78973	-14.0398
-0.27894	-8.28973	-13.1981
-0.28594	-7.8272	-12.4065
-0.29294	-7.43133	-11.6647
